# Supplementary material for: Towards molecular evolutionary epigenomics with an expanded nucleotide code involving methylated bases
Source: DNA Res. 2025 Sep 16;32(6):dsaf025. doi: 10.1093/dnares/dsaf025 (PMC12666383; doi:10.1093/dnares/dsaf025)
Supplement: dsaf025_Supplementary_Data [file dsaf025_supplementary_data.zip]

Archive with 5 entries (5 files):
- SuppData_legend.docx
- Supplementary_text.pdf
- TableS1.xlsx
- TableS2.xlsx
- TableS3.xlsx
