# Supplementary material for: Towards molecular evolutionary epigenomics with an expanded nucleotide code involving methylated bases
Source: DNA Res. 2025 Sep 16;32(6):dsaf025. doi: 10.1093/dnares/dsaf025 (PMC12666383; doi:10.1093/dnares/dsaf025)
Supplement: dsaf025_Supplementary_Data [file dsaf025_supplementary_data.zip › TableS1.xlsx]

## Sheet: spid.list_20230626MFmod2
fsp	spid	PIK	strain	bioprojectID	biosampleID	DRR	GenBank	DRZ	ref	Tuan 2021	You 2022	newly published	source	strain ref	genome by	methylome by	commenet	REBASE PacBio Org#	ref	coverage	country	collection_date		motif_summary
hp001	gu00001		AMI	PRJDB5842	SAMD00084403	DRR097332, DRR097335	AP028726, AP028727	DRZ080127		N	N	Y	D.N.Rao			NIG		68708		510x	India			AMI_work_smrtanalysis_userdata_jobs_017_017017_data_motif_summary.csv
hp002	gu00002	PIK214	DU1829A	PRJDB5843	SAMD00084407	DRR097271	AP028731	DRZ080022	https://www.microbiologyresearch.org/content/journal/mgen/10.1099/mgen.0.000680	Y	Y	N	M. Kato			NIG		68709		440x	Japan			DU1829A_work_smrtanalysis_userdata_jobs_017_017187_data_motif_summary.csv
hp003	gu00003	PIK212	DU1838C	PRJDB5843	SAMD00084408	DRR097272	AP028732	DRZ080023	https://www.microbiologyresearch.org/content/journal/mgen/10.1099/mgen.0.000680	Y	Y	N	M. Kato			NIG		68710		410x	Japan			DU1838C_work_smrtanalysis_userdata_jobs_017_017186_data_motif_summary.csv
hp004	gu00004	PIK208	DU1867A	PRJDB5843	SAMD00084409	DRR097273	AP028733	DRZ080024	https://www.microbiologyresearch.org/content/journal/mgen/10.1099/mgen.0.000680	Y	Y	N	M. Kato			NIG				600x	Japan			DU1867A_work_smrtanalysis_userdata_jobs_017_017185_data_motif_summary.csv
hp005	gu00005		DU1888A	PRJDB5843	SAMD00084410	DRR097274	AP028734	DRZ080025	https://www.microbiologyresearch.org/content/journal/mgen/10.1099/mgen.0.000680	Y	Y	N	M. Kato			NIG				570x	Japan			DU1888A_work_smrtanalysis_userdata_jobs_017_017184_data_motif_summary.csv
hp006	gu00006		F216	PRJDB5843	SAMD00084433	DRR097297	AP028757	DRZ080026	https://www.microbiologyresearch.org/content/journal/mgen/10.1099/mgen.0.000680	Y	Y	N	T. Azuma			NIG				420x	Japan			F216_work_smrtanalysis_userdata_jobs_017_017019_data_motif_summary.csv
hp007	gu00007		F219	PRJDB5843	SAMD00084434	DRR097298	AP028758	DRZ080027	https://www.microbiologyresearch.org/content/journal/mgen/10.1099/mgen.0.000680	Y	Y	N	T. Azuma			NIG				440x	Japan			F219_work_smrtanalysis_userdata_jobs_017_017003_data_motif_summary.csv
hp008	gu00008		F221	PRJDB5843	SAMD00084439	DRR097303	AP028763	DRZ080028	https://www.microbiologyresearch.org/content/journal/mgen/10.1099/mgen.0.000680	Y	Y	N	T. Azuma			NIG				470x	Japan			F221_work_smrtanalysis_userdata_jobs_017_017004_data_motif_summary.csv
hp009	gu00009		F225	PRJDB5843	SAMD00084440	DRR097304	AP028764	DRZ080029	https://www.microbiologyresearch.org/content/journal/mgen/10.1099/mgen.0.000680	Y	Y	N	T. Azuma			NIG				360x	Japan			F225_work_smrtanalysis_userdata_jobs_017_017113_data_motif_summary.csv
hp010	gu00010		F226	PRJDB5843	SAMD00084441	DRR097305	AP028765	DRZ080030	https://www.microbiologyresearch.org/content/journal/mgen/10.1099/mgen.0.000680	Y	Y	N	T. Azuma			NIG				400x	Japan			F226_work_smrtanalysis_userdata_jobs_017_017112_data_motif_summary.csv
hp011	gu00011		F227	PRJDB5843	SAMD00084452	DRR097316	AP028777	DRZ080031	https://www.microbiologyresearch.org/content/journal/mgen/10.1099/mgen.0.000680		Y	N	T. Azuma			NIG				620x	Japan			F227_work_smrtanalysis_userdata_jobs_017_017023_data_motif_summary.csv
hp012	gu00012		F228	PRJDB5843	SAMD00084405	DRR097331	AP028729	DRZ080032	https://www.microbiologyresearch.org/content/journal/mgen/10.1099/mgen.0.000680		Y	N	T. Azuma			NIG				470x	Japan			F228_work_smrtanalysis_userdata_jobs_017_017101_data_motif_summary.csv
hp013	gu00013		F232	PRJDB5843	SAMD00084435	DRR097329, DRR097299	AP028759	DRZ080033	https://www.microbiologyresearch.org/content/journal/mgen/10.1099/mgen.0.000680	Y	Y	N	T. Azuma			NIG				410x	Japan			F232_work_smrtanalysis_userdata_jobs_017_017161_data_motif_summary.csv
hp014	gu00014		F233	PRJDB5843	SAMD00084436	DRR097300	AP028760	DRZ080034	https://www.microbiologyresearch.org/content/journal/mgen/10.1099/mgen.0.000680	Y	Y	N	T. Azuma			NIG				330x	Japan			F233_work_smrtanalysis_userdata_jobs_017_017160_data_motif_summary.csv
hp015	gu00015		F234	PRJDB5843	SAMD00084437	DRR097301	AP028761	DRZ080035	https://www.microbiologyresearch.org/content/journal/mgen/10.1099/mgen.0.000680	Y	Y	N	T. Azuma			NIG				300x	Japan			F234_work_smrtanalysis_userdata_jobs_017_017021_data_motif_summary.csv
hp016	gu00016		F235	PRJDB5843	SAMD00084438	DRR097302	AP028762	DRZ080036	https://www.microbiologyresearch.org/content/journal/mgen/10.1099/mgen.0.000680	Y	Y	N	T. Azuma			NIG				410x	Japan			F235_work_smrtanalysis_userdata_jobs_017_017006_data_motif_summary.csv
hp017	gu00017		F93	PRJDB5843	SAMD00084432	DRR097296	AP028756	DRZ080037	https://www.microbiologyresearch.org/content/journal/mgen/10.1099/mgen.0.000680	N	Y	N	T. Azuma			NIG				380x	Japan			F93_work_smrtanalysis_userdata_jobs_017_017162_data_motif_summary.csv
hp018	gu00018		GU1861C	PRJDB5843	SAMD00084414	DRR097278	AP028738	DRZ080038	https://www.microbiologyresearch.org/content/journal/mgen/10.1099/mgen.0.000680	N	Y	N	M. Kato			NIG				490x	Japan			GU1861C_work_smrtanalysis_userdata_jobs_017_017180_data_motif_summary.csv
hp019	gu00019		GU1862A	PRJDB5843	SAMD00084415	DRR097279	AP028739	DRZ080039	https://www.microbiologyresearch.org/content/journal/mgen/10.1099/mgen.0.000680	N	Y	N	M. Kato			NIG				570x	Japan			GU1862A_work_smrtanalysis_userdata_jobs_017_017179_data_motif_summary.csv
hp020	gu00020		GU1871C	PRJDB5843	SAMD00084417	DRR097281	AP028740	DRZ080040	https://www.microbiologyresearch.org/content/journal/mgen/10.1099/mgen.0.000680	N	Y	N	M. Kato			NIG				600x	Japan			GU1871C_work_smrtanalysis_userdata_jobs_017_017177_data_motif_summary.csv
hp021	gu00021		GU1882A	PRJDB5843	SAMD00084418	DRR097282	AP028741	DRZ080041	https://www.microbiologyresearch.org/content/journal/mgen/10.1099/mgen.0.000680	N	Y	N	M. Kato			NIG				500x	Japan			GU1882A_work_smrtanalysis_userdata_jobs_017_017176_data_motif_summary.csv
hp022	gu00022		GU1883A	PRJDB5843	SAMD00084419	DRR097283	AP028742	DRZ080042	https://www.microbiologyresearch.org/content/journal/mgen/10.1099/mgen.0.000680	N	Y	N	M. Kato			NIG				210x	Japan			GU1883A_work_smrtanalysis_userdata_jobs_017_017175_data_motif_summary.csv
hp023	gu00023		MALT1706C	PRJDB5843	SAMD00084411	DRR097275	AP028735	DRZ080043	https://www.microbiologyresearch.org/content/journal/mgen/10.1099/mgen.0.000680	N	Y	N	M. Kato			NIG				340x	Japan			MALT1706C_work_smrtanalysis_userdata_jobs_017_017183_data_motif_summary.csv
hp024	gu00024		MALT1726C	PRJDB5843	SAMD00084412	DRR097276	AP028736	DRZ080044	https://www.microbiologyresearch.org/content/journal/mgen/10.1099/mgen.0.000680	N	Y	N	M. Kato			NIG				380x	Japan			MALT1726C_work_smrtanalysis_userdata_jobs_017_017182_data_motif_summary.csv
hp025	gu00025		MALT1785C	PRJDB5843	SAMD00084413	DRR097277	AP028737	DRZ080045	https://www.microbiologyresearch.org/content/journal/mgen/10.1099/mgen.0.000680	N	Y	N	M. Kato			NIG				420x	Japan			MALT1785C_work_smrtanalysis_userdata_jobs_017_017181_data_motif_summary.csv
hp026	gu00026		OK103	PRJDB5843	SAMD00084421	DRR097285	AP028744, AP028745	DRZ080046	https://www.microbiologyresearch.org/content/journal/mgen/10.1099/mgen.0.000680	Y	Y	N	T. Azuma			NIG				530x	Japan			OK103_work_smrtanalysis_userdata_jobs_017_017173_data_motif_summary.csv
hp027	gu00027		OK113	PRJDB5843	SAMD00084422	DRR097286	AP028746	DRZ080047	https://www.microbiologyresearch.org/content/journal/mgen/10.1099/mgen.0.000680	Y	Y	N	T. Azuma			NIG				350x	Japan			OK113_work_smrtanalysis_userdata_jobs_017_017172_data_motif_summary.csv
hp028	gu00028		OK130	PRJDB5843	SAMD00084453	DRR097317	AP028778	DRZ080048	https://www.microbiologyresearch.org/content/journal/mgen/10.1099/mgen.0.000680	Y	Y	N	T. Azuma			NIG				390x	Japan			OK130_work_smrtanalysis_userdata_jobs_017_017058_data_motif_summary.csv
hp029	gu00029		OK134	PRJDB5843	SAMD00084455	DRR097319	AP028779	DRZ080049	https://www.microbiologyresearch.org/content/journal/mgen/10.1099/mgen.0.000680	Y	Y	N	T. Azuma			NIG				430x	Japan			OK134_work_smrtanalysis_userdata_jobs_017_017057_data_motif_summary.csv
hp030	gu00030		OK136	PRJDB5843	SAMD00084456	DRR097320	AP028780	DRZ080050	https://www.microbiologyresearch.org/content/journal/mgen/10.1099/mgen.0.000680	Y	Y	N	T. Azuma			NIG				360x	Japan			OK136_work_smrtanalysis_userdata_jobs_017_017056_data_motif_summary.csv
hp031	gu00031		OK144	PRJDB5843	SAMD00084457	DRR097321	AP028781	DRZ080051	https://www.microbiologyresearch.org/content/journal/mgen/10.1099/mgen.0.000680	N	Y	N	T. Azuma			NIG				380x	Japan			OK144_work_smrtanalysis_userdata_jobs_017_017055_data_motif_summary.csv
hp032	gu00032		OK168	PRJDB5843	SAMD00084458	DRR097322	AP028782	DRZ080052	https://www.microbiologyresearch.org/content/journal/mgen/10.1099/mgen.0.000680	Y	Y	N	T. Azuma			NIG				440x	Japan			OK168_work_smrtanalysis_userdata_jobs_017_017054_data_motif_summary.csv
hp033	gu00033		OK179	PRJDB5843	SAMD00084459	DRR097323	AP028783	DRZ080053	https://www.microbiologyresearch.org/content/journal/mgen/10.1099/mgen.0.000680	N	Y	N	T. Azuma			NIG				260x	Japan			OK179_work_smrtanalysis_userdata_jobs_017_017053_data_motif_summary.csv
hp034	gu00034		OK180	PRJDB5843	SAMD00084460	DRR097324	AP028784	DRZ080054	https://www.microbiologyresearch.org/content/journal/mgen/10.1099/mgen.0.000680	N	Y	N	T. Azuma			NIG				400x	Japan			OK180_work_smrtanalysis_userdata_jobs_017_017052_data_motif_summary.csv
hp035	gu00035		OK185	PRJDB5843	SAMD00084461	DRR097325	AP028785	DRZ080055	https://www.microbiologyresearch.org/content/journal/mgen/10.1099/mgen.0.000680	N	Y	N	T. Azuma			NIG				320x	Japan			OK185_work_smrtanalysis_userdata_jobs_017_017051_data_motif_summary.csv
hp036	gu00036		OK188	PRJDB5843	SAMD00084463	DRR097327	AP028786	DRZ080056	https://www.microbiologyresearch.org/content/journal/mgen/10.1099/mgen.0.000680	Y	Y	N	T. Azuma			NIG				260x	Japan			OK188_work_smrtanalysis_userdata_jobs_017_017049_data_motif_summary.csv
hp037	gu00037		OK195	PRJDB5843	SAMD00084464	DRR097328	AP028787	DRZ080057	https://www.microbiologyresearch.org/content/journal/mgen/10.1099/mgen.0.000680	Y	Y	N	T. Azuma			NIG				330x	Japan			OK195_work_smrtanalysis_userdata_jobs_017_017048_data_motif_summary.csv
hp038	gu00038		OK206	PRJDB5843	SAMD00084442	DRR097306	AP028766	DRZ080058	https://www.microbiologyresearch.org/content/journal/mgen/10.1099/mgen.0.000680	Y	Y	N	T. Azuma			NIG				750x	Japan			OK206_work_smrtanalysis_userdata_jobs_017_017111_data_motif_summary.csv
hp039	gu00039		OK212	PRJDB5843	SAMD00084443	DRR097307	AP028767	DRZ080059	https://www.microbiologyresearch.org/content/journal/mgen/10.1099/mgen.0.000680	Y	Y	N	T. Azuma			NIG				270x	Japan			OK212_work_smrtanalysis_userdata_jobs_017_017110_data_motif_summary.csv
hp040	gu00040		OK301	PRJDB5843	SAMD00084444	DRR097308	AP028768, AP028769	DRZ080060	https://www.microbiologyresearch.org/content/journal/mgen/10.1099/mgen.0.000680	Y	Y	N	T. Azuma			NIG				330x	Japan			OK301_work_smrtanalysis_userdata_jobs_017_017109_data_motif_summary.csv
hp041	gu00041		OK302	PRJDB5843	SAMD00084445	DRR097309	AP028770	DRZ080061	https://www.microbiologyresearch.org/content/journal/mgen/10.1099/mgen.0.000680	Y	Y	N	T. Azuma			NIG				820x	Japan			OK302_work_smrtanalysis_userdata_jobs_017_017108_data_motif_summary.csv
hp042	gu00042		OK303	PRJDB5843	SAMD00084446	DRR097310	AP028771	DRZ080062	https://www.microbiologyresearch.org/content/journal/mgen/10.1099/mgen.0.000680	Y	Y	N	T. Azuma			NIG				430x	Japan			OK303_work_smrtanalysis_userdata_jobs_017_017107_data_motif_summary.csv
hp043	gu00043		OK304	PRJDB5843	SAMD00084447	DRR097311	AP028772	DRZ080063	https://www.microbiologyresearch.org/content/journal/mgen/10.1099/mgen.0.000680	Y	Y	N	T. Azuma			NIG				350x	Japan			OK304_work_smrtanalysis_userdata_jobs_017_017106_data_motif_summary.csv
hp044	gu00044		OK305	PRJDB5843	SAMD00084448	DRR097312	AP028773	DRZ080064	https://www.microbiologyresearch.org/content/journal/mgen/10.1099/mgen.0.000680	Y	Y	N	T. Azuma			NIG				840x	Japan			OK305_work_smrtanalysis_userdata_jobs_017_017105_data_motif_summary.csv
hp045	gu00045		OK306	PRJDB5843	SAMD00084449	DRR097313	AP028774	DRZ080065	https://www.microbiologyresearch.org/content/journal/mgen/10.1099/mgen.0.000680	Y	Y	N	T. Azuma			NIG				380x	Japan			OK306_work_smrtanalysis_userdata_jobs_017_017104_data_motif_summary.csv
hp046	gu00046		OK307	PRJDB5843	SAMD00084450	DRR097330, DRR097314	AP028775	DRZ080066	https://www.microbiologyresearch.org/content/journal/mgen/10.1099/mgen.0.000680	Y	Y	N	T. Azuma			NIG				400x	Japan			OK307_work_smrtanalysis_userdata_jobs_017_017103_data_motif_summary.csv
hp047	gu00047		OK308	PRJDB5843	SAMD00084451	DRR097315	AP028776	DRZ080067	https://www.microbiologyresearch.org/content/journal/mgen/10.1099/mgen.0.000680	Y	Y	N	T. Azuma			NIG				270x	Japan			OK308_work_smrtanalysis_userdata_jobs_017_017102_data_motif_summary.csv
hp048	gu00048		OK310	PRJDB5843	SAMD00084424	DRR097288	AP028747	DRZ080068	https://www.microbiologyresearch.org/content/journal/mgen/10.1099/mgen.0.000680	Y	Y	N	T. Azuma			NIG				550x	Japan			OK310_work_smrtanalysis_userdata_jobs_017_017170_data_motif_summary.csv
hp049	gu00049		OK311	PRJDB5843	SAMD00394567	DRR318656	AP028788	DRZ080069	https://www.microbiologyresearch.org/content/journal/mgen/10.1099/mgen.0.000680	N	Y	N	T. Azuma			NIG				370x	Japan			OK311_work_smrtanalysis_userdata_jobs_017_017169_data_motif_summary.csv
hp050	gu00050		OK312	PRJDB5843	SAMD00084425	DRR097289	AP028748	DRZ080070	https://www.microbiologyresearch.org/content/journal/mgen/10.1099/mgen.0.000680	Y	Y	N	T. Azuma			NIG				430x	Japan			OK312_work_smrtanalysis_userdata_jobs_017_017168_data_motif_summary.csv
hp051	gu00051		OK313	PRJDB5843	SAMD00084426	DRR097290	AP028749	DRZ080071	https://www.microbiologyresearch.org/content/journal/mgen/10.1099/mgen.0.000680	Y	Y	N	T. Azuma			NIG				200x	Japan			OK313_work_smrtanalysis_userdata_jobs_017_017167_data_motif_summary.csv
hp052	gu00052		OK314	PRJDB5843	SAMD00084427	DRR097291	AP028750	DRZ080072	https://www.microbiologyresearch.org/content/journal/mgen/10.1099/mgen.0.000680	Y	Y	N	T. Azuma			NIG				350x	Japan			OK314_work_smrtanalysis_userdata_jobs_017_017166_data_motif_summary.csv
hp053	gu00053		OK316	PRJDB5843	SAMD00084429	DRR097293	AP028751, AP028752, AP028753	DRZ080073	https://www.microbiologyresearch.org/content/journal/mgen/10.1099/mgen.0.000680	Y	Y	N	T. Azuma			NIG				120x	Japan			OK316_work_smrtanalysis_userdata_jobs_017_017206_data_motif_summary.csv
hp054	gu00054		OK317	PRJDB5843	SAMD00084430	DRR097294	AP028754	DRZ080074	https://www.microbiologyresearch.org/content/journal/mgen/10.1099/mgen.0.000680	N	Y	N	T. Azuma			NIG				280x	Japan			OK317_work_smrtanalysis_userdata_jobs_017_017164_data_motif_summary.csv
hp055	gu00055		OK318	PRJDB5843	SAMD00084431	DRR097295	AP028755	DRZ080075	https://www.microbiologyresearch.org/content/journal/mgen/10.1099/mgen.0.000680	Y	Y	N	T. Azuma			NIG				290x	Japan			OK318_work_smrtanalysis_userdata_jobs_017_017163_data_motif_summary.csv
hp056	gu00056		OK99	PRJDB5843	SAMD00084420	DRR097284	AP028743	DRZ080076	https://www.microbiologyresearch.org/content/journal/mgen/10.1099/mgen.0.000680	Y	Y	N	T. Azuma			NIG				460x	Japan			OK99_work_smrtanalysis_userdata_jobs_017_017174_data_motif_summary.csv
hp057	gu00057		PIK14_1	PRJDB5838	SAMD00084364	DRR097377	AP028686	DRZ080122		N	N	Y	H. Yano	https://doi.org/10.3389/fmicb.2020.01628		NIG	26695 ∆(HP0261391-399 -HP0260)::aphA-3; Kmr			280x	Japan			PIK14_1_work_smrtanalysis_userdata_jobs_017_017195_data_motif_summary.csv
hp058	gu00058		PIK14_2	PRJDB5838	SAMD00084365	DRR097378	AP028687	DRZ080123		N	N	Y	H. Yano	https://doi.org/10.3389/fmicb.2020.01628		NIG	26695 ∆(HP0261391-399 -HP0260)::aphA-3; Kmr			350x	Japan			PIK14_2_work_smrtanalysis_userdata_jobs_017_017194_data_motif_summary.csv
hp059	gu00059		PIK16_1	PRJDB5838	SAMD00084366	DRR097379	AP028688	DRZ080124		N	N	Y	H. Yano	https://doi.org/10.3389/fmicb.2020.01628		NIG	26695 ∆HP0593::aphA-3; Kmr			390x	Japan			PIK16_1_work_smrtanalysis_userdata_jobs_017_017193_data_motif_summary.csv
hp060	gu00060		PIK16_2	PRJDB5838	SAMD00084367	DRR097380	AP028689	DRZ080125		N	N	Y	H. Yano	https://doi.org/10.3389/fmicb.2020.01628		NIG	26695 ∆HP0593::aphA-3; Kmr			570x	Japan			PIK16_2_work_smrtanalysis_userdata_jobs_017_017192_data_motif_summary.csv
hp061	gu00061		PIK17_2	PRJDB5838	SAMD00084369	DRR097382	AP028690	DRZ080126		N	N	Y	H. Yano	https://www.frontiersin.org/articles/10.3389/fmicb.2020.01628/full		NIG	26695 ∆HP0790::aphA-3; Kmr			160x	Japan			PIK17-2_work_smrtanalysis_userdata_jobs_017_017190_data_motif_summary.csv
hp062	gu00062		PIK29	PRJDB5841	SAMD00084401	DRR097344	AP028724	DRZ080093		N	Y	Y	Musuko Konno	Furuta Y, Konno M, Osaki T, Yonezawa H, Ishige T, Imai M, et al. (2015) Microevolution of Virulence-Related Genes in Helicobacter pylori Familial Infection. PLoS ONE 10(5): e0127197. https://doi.org/10.1371/journal.pone.0127197?	Nodai	NIG				640x	Japan	2005	K1_1_(temporal name, by H.Yano)?	PIK29_work_smrtanalysis_userdata_jobs_017_017189_data_motif_summary.csv
hp063	gu00063		PIK02_1	PRJDB5838	SAMD00084362	DRR097375	AP028684	DRZ080094		N	N	Y	H. Yano	?		NIG	26695_M_KO			210x	Japan		26695	PIK2_1_work_smrtanalysis_userdata_jobs_017_017197_data_motif_summary.csv	東先生？	transferred from Furuta stock
hp064	gu00064		PIK02_2	PRJDB5838	SAMD00084363	DRR097376	AP028685	DRZ080095		N	N	Y	H. Yano	?		NIG	26695_M_KO			330x	Japan		26695	PIK2_2_work_smrtanalysis_userdata_jobs_017_017198_data_motif_summary.csv	東先生？	transferred from Furuta stock
hp065	gu00065		PIK30	PRJDB5841	SAMD00084402	DRR097345	AP028725	DRZ080096		N	N	Y	Musuko Konno	Furuta Y, Konno M, Osaki T, Yonezawa H, Ishige T, Imai M, et al. (2015) Microevolution of Virulence-Related Genes in Helicobacter pylori Familial Infection. PLoS ONE 10(5): e0127197. https://doi.org/10.1371/journal.pone.0127197?	Nodai	NIG				470x	Japan	2010	K1_2_(temporal name, by H.Yano)?	PIK30_work_smrtanalysis_userdata_jobs_017_017188_data_motif_summary.csv
hp066	gu00066		PIK93	PRJDB5841	SAMD00084394	DRR097340	AP028720	DRZ080097		N	Y	Y	Musuko Konno			NIG				230x	Japan	2002	intrabody evolution before eradication, after eradiation treatment 2	PIK93_work_smrtanalysis_userdata_jobs_017_017009_data_motif_summary.csv
hp067	gu00067		PIK94	PRJDB5841	SAMD00084395	DRR097341	AP028721	DRZ080098		N	N	Y	Musuko Konno			NIG				120x	Japan	2004	intrabody evolution before eradication, after eradiation treatment 3	PIK94_work_smrtanalysis_userdata_jobs_017_017011_data_motif_summary.csv
hp068	gu00068		PIK95	PRJDB5841	SAMD00084396	DRR097342	AP028722	DRZ080099		N	N	Y	Musuko Konno			NIG				230x	Japan	2004	intrabody evolution before eradication, after eradiation treatment 4	PIK95_work_smrtanalysis_userdata_jobs_017_017013_data_motif_summary.csv
hp069	gu00069		PIK96	PRJDB5841	SAMD00084397	DRR097343	AP028723	DRZ080100		N	N	Y	Musuko Konno			NIG				290x	Japan	2004	intrabody evolution before eradication, after eradiation treatment 5	PIK96_ModMot20170121_work_smrtanalysis_userdata_jobs_017_017067_data_motif_summary.csv
hp070	gu00070		Q_5_14	PRJDB5839	SAMD00084371	DRR097369	AP028692, AP028693, AP028694	DRZ080115		N	N	Y	ChinaCDC	Cao Q, Didelot X, Wu Z, et alProgressive genomic convergence of two Helicobacter pylori strains during mixed infection of a patient with chronic gastritisGut 2015;64:554-561.		NIG	Q_5_ series respresents recombining lines within a body			310x	Chaina			Q_5_14_work_smrtanalysis_userdata_jobs_017_017204_data_motif_summary.csv
hp071	gu00071		Q_5_17	PRJDB5839	SAMD00084370	DRR097368	AP028691	DRZ080116		N	N	Y	ChinaCDC	Cao Q, Didelot X, Wu Z, et alProgressive genomic convergence of two Helicobacter pylori strains during mixed infection of a patient with chronic gastritisGut 2015;64:554-561.		NIG	Q_5_ series respresents recombining lines within a body			280x	Chaina			Q_5_17_work_smrtanalysis_userdata_jobs_017_017205_data_motif_summary.csv
hp072	gu00072		Q_5_2	PRJDB5839	SAMD00084374	DRR097372	AP028697, AP028698, AP028699	DRZ080117		N	N	Y	ChinaCDC	Cao Q, Didelot X, Wu Z, et alProgressive genomic convergence of two Helicobacter pylori strains during mixed infection of a patient with chronic gastritisGut 2015;64:554-561.		NIG	Q_5_ series respresents recombining lines within a body			270x	Chaina			Q_5_2_work_smrtanalysis_userdata_jobs_017_017201_data_motif_summary.csv
hp073	gu00073		Q_5_5	PRJDB5839	SAMD00084372	DRR097370	AP028695	DRZ080118		N	N	Y	ChinaCDC	Cao Q, Didelot X, Wu Z, et alProgressive genomic convergence of two Helicobacter pylori strains during mixed infection of a patient with chronic gastritisGut 2015;64:554-561.		NIG	Q_5_ series respresents recombining lines within a body			370x	Chaina			Q_5_5_work_smrtanalysis_userdata_jobs_017_017203_data_motif_summary.csv
hp074	gu00074		Q_5_6	PRJDB5839	SAMD00084376	DRR097374	AP028702, AP028703	DRZ080119		N	N	Y	ChinaCDC	Cao Q, Didelot X, Wu Z, et alProgressive genomic convergence of two Helicobacter pylori strains during mixed infection of a patient with chronic gastritisGut 2015;64:554-561.		NIG	Q_5_ series respresents recombining lines within a body			290x	Chaina			Q_5_6_work_smrtanalysis_userdata_jobs_017_017199_data_motif_summary.csv
hp075	gu00075		Q_5_8	PRJDB5839	SAMD00084373	DRR097371	AP028696	DRZ080120		N	N	Y	ChinaCDC	Cao Q, Didelot X, Wu Z, et alProgressive genomic convergence of two Helicobacter pylori strains during mixed infection of a patient with chronic gastritisGut 2015;64:554-561.		NIG	Q_5_ series respresents recombining lines within a body			260x	Chaina			Q_5_8_work_smrtanalysis_userdata_jobs_017_017202_data_motif_summary.csv
hp076	gu00076		Q_5_9	PRJDB5839	SAMD00084375	DRR097373	AP028700, AP028701	DRZ080121		N	N	Y	ChinaCDC	Cao Q, Didelot X, Wu Z, et alProgressive genomic convergence of two Helicobacter pylori strains during mixed infection of a patient with chronic gastritisGut 2015;64:554-561.		NIG	Q_5_ series respresents recombining lines within a body			270x	Chaina			Q_5_9_work_smrtanalysis_userdata_jobs_017_017200_data_motif_summary.csv
hp077	gu00077		Qsc35	PRJDB5842	SAMD00084404	DRR097333	AP028728	DRZ080128		N	N	Y	D.N.Rao			NIG				510x	India			Qsc35_work_smrtanalysis_userdata_jobs_017_017066_data_motif_summary.csv
hp078	gu00078		T_2064	PRJDB5842	SAMD00084406	DRR097336, DRR097334	AP028730	DRZ080129		N	N	Y	D.N.Rao			NIG				420x	India			T-2064_work_smrtanalysis_userdata_jobs_017_017025_data_motif_summary.csv
hp079	gu00079		YN1_100	PRJDB5840	SAMD00084379	DRR097349	AP028706	DRZ080101		N	Y	Y	ChinaCDC			NIG				350x	Chaina			YN1-100_work_smrtanalysis_userdata_jobs_017_017098_data_motif_summary.csv
hp080	gu00080		YN1_136	PRJDB5840	SAMD00084392	DRR097362, DRR097367	AP028717, AP028718	DRZ080102		N	Y	Y	ChinaCDC			NIG				360x	Chaina			YN1-136_work_smrtanalysis_userdata_jobs_017_017047_data_motif_summary.csv
hp081	gu00081		YN1_139	PRJDB5840	SAMD00084381	DRR097351	AP028707, AP028708	DRZ080103		N	Y	Y	ChinaCDC			NIG				280x	Chaina			YN1-139_work_smrtanalysis_userdata_jobs_017_017095_data_motif_summary.csv
hp082	gu00082		YN1_92	PRJDB5840	SAMD00084377	DRR097347	AP028704	DRZ080104		N	Y	Y	ChinaCDC			NIG				310x	Chaina			YN1-92_work_smrtanalysis_userdata_jobs_017_017100_data_motif_summary.csv
hp083	gu00083		YN1_99	PRJDB5840	SAMD00084378	DRR097348	AP028705	DRZ080105		N	Y	Y	ChinaCDC			NIG				390x	Chaina			YN1-99_work_smrtanalysis_userdata_jobs_017_017099_data_motif_summary.csv
hp084	gu00084		YN3_21	PRJDB5840	SAMD00084383	DRR097353	AP028709	DRZ080106		N	Y	Y	ChinaCDC			NIG				350x	Chaina			YN3-21_work_smrtanalysis_userdata_jobs_017_017069_data_motif_summary.csv
hp085	gu00085		YN3_34	PRJDB5840	SAMD00084384	DRR097354	AP028710	DRZ080107		N	Y	Y	ChinaCDC			NIG				290x	Chaina			YN3-34_work_smrtanalysis_userdata_jobs_017_017092_data_motif_summary.csv
hp086	gu00086		YN3_77	PRJDB5840	SAMD00084385	DRR097355	AP028711	DRZ080108		N	Y	Y	ChinaCDC			NIG				290x	Chaina			YN3-77_work_smrtanalysis_userdata_jobs_017_017093_data_motif_summary.csv
hp087	gu00087		YN4_105	PRJDB5840	SAMD00084388	DRR097358, DRR097365	AP028714	DRZ080109		N	Y	Y	ChinaCDC			NIG				430x	Chaina			YN4-105_work_smrtanalysis_userdata_jobs_017_017062_data_motif_summary.csv
hp088	gu00088		YN4_109	PRJDB5840	SAMD00084393	DRR097363	AP028719	DRZ080110		N	Y	Y	ChinaCDC			NIG				390x	Chaina			YN4-109_work_smrtanalysis_userdata_jobs_017_017045_data_motif_summary.csv
hp089	gu00089		YN4_125	PRJDB5840	SAMD00084389	DRR097359	AP028715	DRZ080111		N	Y	Y	ChinaCDC			NIG				330x	Chaina			YN4-125_work_smrtanalysis_userdata_jobs_017_017061_data_motif_summary.csv
hp090	gu00090		YN4_134	PRJDB5840	SAMD00084390	DRR097360, DRR097366	AP028716	DRZ080112		N	Y	Y	ChinaCDC			NIG				410x	Chaina			YN4-134_work_smrtanalysis_userdata_jobs_017_017060_data_motif_summary.csv
hp091	gu00091		YN4_58	PRJDB5840	SAMD00084386	DRR097356	AP028712	DRZ080113		N	Y	Y	ChinaCDC			NIG				340x	Chaina			YN4-58_work_smrtanalysis_userdata_jobs_017_017064_data_motif_summary.csv
hp092	gu00092		YN4_83	PRJDB5840	SAMD00084387	DRR097357	AP028713	DRZ080114		N	Y	Y	ChinaCDC			NIG				470x	Chaina			YN4-83_work_smrtanalysis_userdata_jobs_017_017063_data_motif_summary.csv
hp093	gu00093	PIK32	HP32	PRJDB16300	SAMD00633959		AP028789	DRZ080077		N	Y	Y	Musuko Konno	Furuta Y, Konno M, Osaki T, Yonezawa H, Ishige T, Imai M, et al. (2015) Microevolution of Virulence-Related Genes in Helicobacter pylori Familial Infection. PLoS ONE 10(5): e0127197.	Furuta Y, Konno M, Osaki T, Yonezawa H, Ishige T, Imai M, et al. (2015) Microevolution of Virulence-Related Genes in Helicobacter pylori Familial Infection. PLoS ONE 10(5): e0127197.	Pacbio				110x	Japan	2012	K2_2_(temporal name, by H.Yano)
hp094	gu00094	PIK33	HP33	PRJDB16300	SAMD00633960		BTIS01000001, BTIS01000002, BTIS01000003, BTIS01000004, BTIS01000005	DRZ080078		N	N	Y	Musuko Konno	Furuta Y, Konno M, Osaki T, Yonezawa H, Ishige T, Imai M, et al. (2015) Microevolution of Virulence-Related Genes in Helicobacter pylori Familial Infection. PLoS ONE 10(5): e0127197.	Furuta Y, Konno M, Osaki T, Yonezawa H, Ishige T, Imai M, et al. (2015) Microevolution of Virulence-Related Genes in Helicobacter pylori Familial Infection. PLoS ONE 10(5): e0127197.	Pacbio				40x	Japan	2003	K3_1_(temporal name, by H.Yano)
hp095	gu00095	PIK34	HP34	PRJDB16300	SAMD00633961		BTIT01000001, BTIT01000002, BTIT01000003, BTIT01000004, BTIT01000005, BTIT01000006, BTIT01000007, BTIT01000008, BTIT01000009, BTIT01000010, BTIT01000011, BTIT01000012, BTIT01000013, BTIT01000014, BTIT01000015, BTIT01000016, BTIT01000017, BTIT01000018, BTIT01000019, BTIT01000020, BTIT01000021, BTIT01000022, BTIT01000023, BTIT01000024, BTIT01000025, BTIT01000026, BTIT01000027, BTIT01000028, BTIT010…	DRZ080079		N	N	Y	Musuko Konno	Furuta Y, Konno M, Osaki T, Yonezawa H, Ishige T, Imai M, et al. (2015) Microevolution of Virulence-Related Genes in Helicobacter pylori Familial Infection. PLoS ONE 10(5): e0127197.	Furuta Y, Konno M, Osaki T, Yonezawa H, Ishige T, Imai M, et al. (2015) Microevolution of Virulence-Related Genes in Helicobacter pylori Familial Infection. PLoS ONE 10(5): e0127197.	Pacbio (86 contigs)				40x	Japan	2012	K3_2_(temporal name, by H.Yano)
hp096	gu00096	PIK37	HP37	PRJDB16300	SAMD00633962		AP028790	DRZ080080		N	Y	Y	Musuko Konno	Furuta Y, Konno M, Osaki T, Yonezawa H, Ishige T, Imai M, et al. (2015) Microevolution of Virulence-Related Genes in Helicobacter pylori Familial Infection. PLoS ONE 10(5): e0127197.	Furuta Y, Konno M, Osaki T, Yonezawa H, Ishige T, Imai M, et al. (2015) Microevolution of Virulence-Related Genes in Helicobacter pylori Familial Infection. PLoS ONE 10(5): e0127197.	Pacbio				110x	Japan	2014	K4_3_(temporal name, by H.Yano)
hp097	gu00097	PIK76	HP76	PRJDB16300	SAMD00633963		AP028791, AP028792	DRZ080081		Y	Y	Y	Musuko Konno			Pacbio				130x	Japan	2010	family kaseda, father, before eradiation
hp098	gu00098	PIK77	HP77	PRJDB16300	SAMD00633964		BTIU01000001, BTIU01000002, BTIU01000003, BTIU01000004	DRZ080082		N	N	Y	Musuko Konno			Pacbio				50x	Japan	2015	family kaseda, mother, before eradiation
hp099	gu00099	PIK82	HP82	PRJDB16300	SAMD00633965		BTIV01000001, BTIV01000002, BTIV01000003, BTIV01000004, BTIV01000005, BTIV01000006, BTIV01000007	DRZ080083		N	N	Y	Musuko Konno			Pacbio				70x	Japan	2015	family kaseda, mother, after eradiation treatment
hp100	gu00100	PIK85	HP85	PRJDB16300	SAMD00633966		AP028793	DRZ080084		N	Y	Y	Musuko Konno			Pacbio				100x	Japan	2005	family zanma, daughter, before eradiation
hp101	gu00101	PIK87	HP87	PRJDB16300	SAMD00633967		AP028794	DRZ080085		N	N	Y	Musuko Konno			Pacbio				120x	Japan	2003	clinical isolate, microevolution
hp102	gu00102	PIK88	HP88	PRJDB16300	SAMD00633968		AP028795	DRZ080086		N	N	Y	Musuko Konno			Pacbio				170x	Japan	2008	clinical isolate, microevolution
hp103	gu00103	PIK89	HP89	PRJDB16300	SAMD00633969		AP028796, AP028797	DRZ080087		N	N	Y	Musuko Konno			Pacbio				160x	Japan	2015	family kaseda, father, after eradiation treatment
hp104	gu00104	PIK90	HP90	PRJDB16300	SAMD00633970		AP028798	DRZ080088		N	N	Y	Musuko Konno			Pacbio				70x	Japan	2014	family zanma, daughter, after eradiation treatment
hp105	gu00105	PIK91	HP91	PRJDB16300	SAMD00633971		AP028799	DRZ080089		N	N	Y	Musuko Konno			Pacbio				160x	Japan	1998	intrabody evolution before eradication
hp106	gu00106	PIK92	HP92	PRJDB16300	SAMD00633972		AP028800	DRZ080090		N	N	Y	Musuko Konno			Pacbio				160x	Japan	2002	intrabody evolution before eradication, after eradiation treatment 1
hp107	gu00107	PIK97	HP97	PRJDB16300	SAMD00633973		AP028801	DRZ080091		N	Y	Y	Musuko Konno			Pacbio				110x	Japan	2000	intrabody evolution before eradication
hp108	gu00108	PIK98	HP98	PRJDB16300	SAMD00633974		AP028802	DRZ080092		N	N	Y	Musuko Konno			Pacbio				80x	Japan	2014	intrabody evolution before eradication, after eradiation treatment
hp109	gu00109		26695										T. Azuma?			REBASE_Pacbio;		1521	KREBES, Juliane, et al. The complex methylome of the human gastric pathogen Helicobacter pylori. Nucleic acids research, 2014, 42.4: 2415-2432.
hp110	gu00110		BCM-300													REBASE_Pacbio;		25262	NELL, Sandra, et al. Genome and methylome variation in Helicobacter pylori with a cag pathogenicity island during early stages of human infection. Gastroenterology, 2018, 154.3: 612-623. e7.
hp111	gu00111		F16							Y	Y		T. Azuma			REBASE_Pacbio; NIBB; Furuta et al. 2014		6600	FURUTA, Yoshikazu, et al. Methylome diversification through changes in DNA methyltransferase sequence specificity. PLoS genetics, 2014, 10.4: e1004272.
hp112	gu00112		F32							Y	Y		T. Azuma			REBASE_Pacbio; NIBB; Furuta et al. 2014		6602	FURUTA, Yoshikazu, et al. Methylome diversification through changes in DNA methyltransferase sequence specificity. PLoS genetics, 2014, 10.4: e1004272., Unpublished observations.
hp113	gu00113		FDAARGOS_298							N	N					REBASE_Pacbio;		28630	Unpublished observations.
hp114	gu00114		FDAARGOS_300							N	N					REBASE_Pacbio;		28631	Unpublished observations.
hp115	gu00115		G272							N	N					REBASE_Pacbio;		25351	Unpublished observations.
hp116	gu00116		J99							Y	N		T. Azuma?			REBASE_Pacbio;		1531	KREBES, Juliane, et al. The complex methylome of the human gastric pathogen Helicobacter pylori. Nucleic acids research, 2014, 42.4: 2415-2432.
hp117	gu00117		P12							Y	N		R. Haas			REBASE_Pacbio; NIBB; Furuta et al. 2014		5180	FURUTA, Yoshikazu, et al. Methylome diversification through changes in DNA methyltransferase sequence specificity. PLoS genetics, 2014, 10.4: e1004272., SRIKHANTA, Yogitha N., et al. Methylomic and phenotypic analysis of the ModH5 phasevarion of Helicobacter pylori. Scientific Reports, 2017, 7.1: 16140., Unpublished observations.
hp118	gu00118		UM032							Y	N					REBASE_Pacbio;		10625	LEE, Woon Ching, et al. The complete methylome of Helicobacter pylori UM032. BMC genomics, 2015, 16.1: 1-9.
hp119	gu00119		UM037							N	N					REBASE_Pacbio;		10627	LEE, Woon Ching, et al. The complete methylome of Helicobacter pylori UM032. BMC genomics, 2015, 16.1: 1-9., Unpublished observations.
hp120	gu00120		UM066							Y	N					REBASE_Pacbio;		10628	Unpublished observations.
hp121	gu00121		UM298							N	N					REBASE_Pacbio;		10696	Unpublished observations.
hp122	gu00122		UM299							N	N					REBASE_Pacbio;		10626	Unpublished observations.
