# Supplementary material for: Towards molecular evolutionary epigenomics with an expanded nucleotide code involving methylated bases
Source: DNA Res. 2025 Sep 16;32(6):dsaf025. doi: 10.1093/dnares/dsaf025 (PMC12666383; doi:10.1093/dnares/dsaf025)
Supplement: dsaf025_Supplementary_Data [file dsaf025_supplementary_data.zip › TableS2.xlsx]

## Sheet: params_trimal_pi_xij_pj_with_hp
Cluster_ID	Locus_Tag	UniProt_ID	Description	TC	TA	TG	TE	TF	TI	TJ	CA	CG	CE	CF	CI	CJ	AG	AE	AF	AI	AJ	GE	GF	GI	GJ	EF	EI	EJ	FI	FJ	IJ	SUM METH	SUM BASE SUB
705	HP0137	O24949	hypothetical protein	0.0752087	0.000364506	4.18693e-06	4.59831e-07	0.147797	2.22266e-08	2.627e-05	0.00375247	0.00418126	2.53156e-07	2.29737e-07	0.0122255	1.44627e-08	0.0570147	0.181666	5.10346e-07	2.7183e-08	3.2128e-08	0.00156049	0.00054989	1.39271e-08	0.0156475	2.87165e-08	1.52955e-09	1.8078e-09	1.38806e-09	2.85611e-07	8.73828e-11	0.357336	0.140526
338	HP1467	O26003	membrane protein	0.029944	3.28205e-06	0.00220053	8.73043e-07	0.170305	8.10674e-08	8.07322e-05	0.00337635	0.000347038	5.0433e-07	4.38344e-07	0.0205298	4.66365e-08	0.0372014	0.210315	9.0757e-07	0.00107052	9.65585e-08	0.00204987	0.000191573	7.58047e-08	0.022382	2.41419e-07	2.57918e-08	2.56851e-08	2.24172e-08	2.23245e-08	2.38502e-09	0.423531	0.0730726
630	HP0770	P56416	flagellar biosynthesis protein FlhB	0.0564417	0.00242852	0.00450613	5.13405e-07	0.144447	0.000119551	0.000161666	0.00575337	0.00217647	2.38214e-07	4.87918e-05	0.0233515	7.50113e-08	0.0521307	0.171336	3.73889e-07	7.61547e-05	0.00301641	2.93809e-07	0.000205854	5.72366e-08	0.0337985	1.28119e-08	3.34245e-09	5.40276e-09	2.49588e-09	4.03435e-09	1.0525e-09	0.372933	0.123437
1347	HP1163	O25778	cytochrome oxidase maturation protein	0.00860207	0.00070723	0.000803745	2.47725e-07	0.194512	2.52271e-08	3.90861e-05	9.63995e-07	7.4986e-07	1.35829e-07	0.00044323	0.0134605	2.14312e-08	0.0369951	0.222191	2.85947e-07	2.99233e-08	4.63624e-08	2.28569e-07	2.22429e-07	2.32764e-08	0.0222426	4.02907e-08	4.21627e-09	6.53257e-09	4.10301e-09	6.35709e-09	6.65245e-10	0.452406	0.0471099
263	HP1118	O25743	gamma-glutamyltranspeptidase	0.0292154	0.000965654	0.000855737	0.00170051	0.190544	0.000284469	5.55011e-05	0.000848554	0.00063799	0.000172813	0.000678377	0.0193133	0.000176169	0.0215389	0.201642	4.39035e-07	0.000432935	0.000602875	0.00130383	0.000786131	0.000283476	0.0276915	1.53447e-08	1.63932e-09	2.09887e-09	1.22314e-09	0.000269615	1.67302e-10	0.439191	0.0540623
1212	HP1413	O25959	7-cyano-7-deazaguanine reductase	0.0748003	0.00369546	0.00131108	1.85482e-07	0.212139	0.000292959	2.27068e-05	0.00305264	0.000820031	0.00130891	1.8266e-07	0.00910855	1.52186e-08	0.0448018	0.135715	2.70092e-07	3.80295e-05	2.25031e-08	0.00117928	1.82346e-07	1.21539e-08	0.0117135	9.45091e-09	6.29933e-10	7.87417e-10	9.2559e-10	1.15699e-09	7.71169e-11	0.368676	0.128481
334	HP0092	O24918	type II restriction-modification system methyltransferase	0.0849589	0.00362371	0.00514951	0.000260787	0.15032	4.31144e-05	1.56154e-05	0.00808564	0.00352982	1.98503e-07	0.00470137	0.0040404	9.9153e-09	0.0643476	0.159643	4.431e-07	9.79096e-09	0.000358134	0.00120483	0.000863513	4.41687e-09	0.00885325	2.30913e-08	5.10237e-10	1.02273e-09	5.75442e-10	1.15342e-09	2.54866e-11	0.322857	0.169695
1394	HP0613	O25334	ABC transporter ATP-binding protein	0.0937282	2.07565e-06	0.00633605	1.47573e-07	0.144968	2.0756e-09	2.0756e-06	0.0117512	2.80266e-07	9.5464e-08	0.0144813	1.3427e-09	1.3427e-09	0.0456277	0.183102	1.92554e-07	2.60753e-09	2.60753e-09	3.86965e-08	4.01914e-08	5.44265e-10	5.44265e-10	1.369e-08	1.85387e-10	1.85387e-10	1.92549e-10	1.92549e-10	1.1626e-06	0.328069	0.157446
747	HP1162	O25777	membrane protein	0.0263239	0.00538896	0.00311681	3.69289e-07	0.311074	1.33543e-08	3.95595e-05	0.00541081	0.00223613	1.25096e-07	0.00789829	4.52375e-09	1.34008e-08	0.0428705	0.0839054	0.00171465	8.23682e-09	2.44e-08	1.84403e-07	0.00485647	6.66839e-09	0.00514528	8.59254e-09	3.68874e-10	1.09272e-09	3.10724e-10	9.20462e-10	1.85471e-05	0.400125	0.0853471
1307	HP0543	O25276	cag pathogenicity island protein cag22	0.0261766	0.000832512	0.000214436	7.15663e-07	0.203161	2.38903e-08	3.74066e-05	0.00161394	0.000202118	2.54974e-07	0.00206153	0.00851157	1.33271e-08	0.0192031	0.222838	7.24184e-07	2.554e-08	0.000433832	0.000475543	0.000154519	8.9697e-09	0.0140429	2.80417e-08	9.88952e-10	3.92333e-05	9.3609e-10	1.46569e-09	5.1691e-11	0.448553	0.0482427
69	HP1550	O26074	preprotein translocase subunit SecD	0.0488716	0.000271098	0.00104373	0.000759294	0.214276	3.18194e-08	4.75791e-05	0.000958076	0.000120448	0.000182029	0.00123747	0.00884376	2.08689e-08	0.0357659	0.169257	0.000192176	2.95277e-08	4.41524e-08	0.00209948	0.00114174	2.53157e-08	0.0149027	1.00417e-08	1.49117e-09	2.22972e-09	2.28535e-05	6.71332e-06	2.46541e-10	0.40728	0.0870308
672	HP0514	P56035	50S ribosomal protein L9	0.0222776	1.61354e-05	0.00510811	3.29104e-07	0.158702	1.61457e-08	2.20131e-05	0.00256931	0.000444172	1.70249e-07	0.00366478	0.00583199	1.13876e-08	0.0514194	0.238309	3.36338e-07	2.60732e-08	3.55485e-08	0.00027037	1.79136e-07	1.38868e-08	0.0113645	6.86009e-09	5.318e-10	7.25061e-10	3.36552e-10	4.58858e-10	3.5571e-11	0.414207	0.0818347
1354	HPF16_RS01090(HPF16_0209)	A0A1A9H1S1	hypothetical protein	0.0264803	0.00114012	0.00386622	4.68075e-07	0.187199	9.74834e-09	2.30313e-05	0.00227231	0.000621747	2.99078e-07	0.00263402	0.0056552	1.4716e-08	0.0345144	0.213133	4.53128e-07	1.01454e-08	0.00157478	0.00522482	0.00254726	6.44929e-09	0.0130577	5.20191e-08	1.16469e-09	2.75169e-09	1.08337e-09	2.55957e-09	5.46933e-05	0.419045	0.0688951
743	HP0373	O25137	membrane protein	0.0323544	0.000849891	0.00410248	0.000452456	0.189103	1.21278e-05	5.88492e-05	0.00702534	0.00270128	0.000790322	0.0144655	0.0096577	2.9353e-05	0.021094	0.193	0.002313	2.26085e-05	6.35511e-08	0.00822768	0.000235356	2.85909e-08	0.0134326	1.62619e-08	3.00616e-05	4.1837e-05	1.38386e-09	1.63491e-09	1.29496e-10	0.405193	0.0681274
376	HP1166	O25781	glucose-6-phosphate isomerase	0.0836591	8.49897e-06	0.00195665	4.23587e-07	0.25118	3.08893e-08	2.68313e-05	0.00285647	0.00118212	0.000194913	0.00115765	0.00650419	1.54348e-08	0.0310204	0.112864	0.000893099	0.000142038	0.000466492	2.68628e-07	1.87325e-07	1.95892e-08	0.00588668	1.58675e-08	1.65932e-09	1.44133e-09	1.15711e-09	1.0051e-09	1.05106e-10	0.376435	0.120683
1168	HP0385	O25147	hypothetical protein	0.0192398	1.55914e-06	6.92839e-07	3.466e-07	0.189473	1.56095e-09	7.18082e-05	0.00413597	3.76147e-07	1.88171e-07	0.000500379	8.47449e-10	3.89852e-08	0.0178243	0.234383	2.83522e-07	2.14168e-09	9.85236e-08	2.11321e-07	1.25989e-07	9.51705e-10	0.0343683	6.30275e-08	4.76101e-10	2.1902e-08	2.83851e-10	1.3058e-08	9.86381e-11	0.458224	0.0412027
1033	HP0362	O25128	permease	0.0585206	0.000240585	0.00252228	8.96105e-07	0.212613	0.000489489	6.27572e-05	0.00403135	0.000624868	3.44006e-07	4.97835e-07	0.0233283	2.40919e-08	0.0163843	0.14749	8.63141e-07	4.04463e-08	0.00670805	0.00124871	5.45349e-07	2.55547e-08	0.0255922	2.95485e-08	1.38463e-09	0.000139931	2.00379e-09	2.06938e-09	9.69699e-11	0.409024	0.082324
789	HP1220	O25819	ABC transporter ATP-binding protein	0.0762728	1.33857e-05	0.00144889	0.00091216	0.175887	4.09555e-05	3.27379e-05	0.00181394	0.00180113	1.63152e-07	0.00672494	0.00682982	1.3322e-08	0.0393593	0.179425	4.41558e-07	2.88232e-08	0.000210975	0.00034195	0.000475736	2.00875e-08	0.00840944	1.32257e-08	8.63325e-10	9.88481e-10	9.432e-10	1.07994e-09	7.04941e-11	0.37055	0.120709
1080	HP0918	O25576	hypothetical protein	0.047863	8.31187e-06	0.00233842	2.53651e-07	0.0735024	1.54946e-08	2.51788e-05	4.76784e-06	0.000416195	1.45499e-07	1.56089e-07	0.00489139	1.4443e-08	0.0328499	0.319437	3.42686e-07	0.000100721	3.1709e-08	0.010807	2.1655e-07	1.23308e-08	0.00775486	1.04577e-08	1.52622e-08	9.67656e-10	6.3882e-10	1.03808e-09	5.91106e-11	0.405585	0.0834806
1128	HP1492	O26025	hypothetical protein	0.0156738	7.43878e-06	3.91795e-06	3.00776e-07	0.121077	0.000252096	0.000111129	3.28899e-06	0.000609779	1.32985e-07	8.34269e-08	0.0362568	4.91349e-08	0.0189052	0.255715	2.55727e-07	0.000226319	1.50612e-07	2.147e-07	1.3469e-07	6.12329e-08	0.0510619	1.03399e-08	4.70077e-09	6.08978e-09	2.94898e-09	9.5007e-05	1.73682e-09	0.464111	0.0352035
785	HP0224	O25011	bifunctional methionine sulfoxide reductase subunits A/B	0.0308742	0.000602161	9.55339e-05	5.32921e-07	0.164153	3.29502e-08	6.77059e-05	0.00156619	0.000283382	1.97096e-07	0.00135928	0.00958351	2.50405e-08	0.0351095	0.234126	5.48792e-07	4.06765e-08	0.000167532	4.52397e-07	0.00102004	2.79715e-08	0.0209902	1.66708e-08	1.23564e-09	2.53898e-09	1.03074e-09	2.11797e-09	1.56984e-10	0.428853	0.068531
1453	HPF16_RS06750(HPF16_1314)	E6NFK1	sulfatase	0.0630717	0.0067774	0.00870809	3.25671e-07	0.193002	0.00211164	1.89866e-05	0.00809423	0.00116407	0.00048684	0.000320498	0.0080384	9.08908e-09	0.0416066	0.15422	2.30273e-07	0.000141104	1.31233e-08	0.00391906	1.59599e-07	1.15544e-08	0.00831869	1.2463e-08	9.02279e-10	7.10267e-10	9.23017e-10	7.26592e-10	5.26028e-11	0.363579	0.129422
326	HP1553	O26077	recombination protein RecB	0.0471388	0.0018575	0.0015387	2.61454e-07	0.165377	1.4748e-08	3.35046e-05	0.00605911	0.00190375	3.60803e-05	0.00168924	0.00555962	1.36303e-08	0.0566772	0.201933	0.000459171	2.63743e-05	8.69803e-05	0.000391177	0.00157461	8.45784e-09	0.0076569	7.34638e-09	4.99765e-10	1.13537e-09	4.1439e-10	9.41416e-10	6.40434e-11	0.380527	0.115175
1413	HP1371	O25923	helicase	0.0469907	0.00229773	0.00457947	0.00208094	0.157663	1.12202e-08	2.51451e-05	0.0169924	0.00301916	0.000150814	0.00522799	0.00249152	1.17157e-08	0.0780473	0.171684	2.01499e-07	1.41174e-08	3.16379e-08	0.000753969	0.00163737	7.0545e-09	0.00635397	5.50615e-09	3.85772e-10	8.64537e-10	2.90749e-10	3.91547e-06	4.56512e-11	0.338193	0.151927
34	HP0380	P55990	glutamate dehydrogenase	0.0689271	0.000409953	0.00205991	5.15163e-07	0.205708	3.52488e-08	5.60525e-05	0.00286554	0.000586948	2.08261e-07	1.19754e-07	0.00977965	2.266e-08	0.0409018	0.147445	3.00645e-07	3.57744e-08	5.68883e-08	0.00397226	2.56544e-07	3.05267e-08	0.0172866	2.26485e-08	2.69499e-09	4.28557e-09	1.54967e-09	2.46428e-09	2.9323e-10	0.380219	0.115751
251	HP0030	O24873	hypothetical protein	0.0497674	0.0228366	0.0129454	3.80596e-07	0.111379	2.61462e-08	2.61462e-05	0.0212324	0.00720324	0.00181611	0.0010825	0.0108725	1.6054e-08	0.053113	0.18724	3.28688e-07	9.21909e-08	0.000275305	0.0028312	0.00243927	1.65669e-08	0.0149396	4.78147e-09	3.63209e-08	2.78421e-09	2.07558e-07	3.28477e-10	2.8551e-10	0.32443	0.167098
322	HP0289	O25063	toxin-like outer membrane protein	0.0614993	0.00182801	0.000858656	2.38586e-07	0.16957	0.000978479	2.67806e-05	0.00650154	0.00252313	1.33253e-07	1.3097e-07	0.0158984	1.49574e-08	0.0521561	0.16422	2.2843e-07	4.06532e-08	2.60877e-08	0.00187362	0.00121241	3.24949e-08	0.0208524	1.23494e-08	2.19779e-09	1.41035e-09	2.16014e-09	1.38619e-09	2.46697e-10	0.370541	0.125367
1460	HPF16_RS01645(HPF16_0319)	E6NCQ6	type II restriction endonuclease DdeI	0.0425881	0.00084194	0.00612226	0.00190877	0.10483	3.07012e-08	1.60025e-05	0.00481868	0.00228169	2.35157e-07	2.46103e-07	0.00366877	6.59729e-09	0.0585915	0.262098	8.4312e-07	4.33614e-08	0.000407613	0.00285344	3.32368e-07	1.70936e-08	0.00863675	3.00634e-08	1.54615e-09	8.0591e-10	1.61813e-09	0.000335155	4.33771e-11	0.379233	0.115244
1274	HP0518	O25255	hypothetical protein	0.0655384	0.00058217	0.00158396	9.28954e-07	0.194504	2.18361e-08	3.89602e-05	0.00113589	0.000581285	0.000123534	0.00165791	0.0107036	1.90974e-08	0.0394374	0.172909	8.66909e-07	0.000746235	4.31767e-08	0.000120447	0.00315171	1.14502e-08	0.00718328	4.07467e-08	6.90315e-07	2.0294e-09	9.57797e-10	1.70891e-09	4.77034e-11	0.385299	0.108859
735	HP1274	O25864	hypothetical protein	0.0610523	0.000902743	0.000831988	4.73346e-07	0.184169	0.000113777	1.70084e-05	0.00642753	0.000764387	0.000162285	0.00265364	0.0138489	1.38517e-08	0.0293035	0.19024	5.96225e-07	2.33025e-08	5.5307e-05	0.00108907	2.15707e-07	8.43056e-09	0.00836739	1.66042e-08	6.48947e-10	6.48947e-10	5.96625e-10	5.96625e-10	2.33181e-11	0.396625	0.0992824
368	HP1143	O25762	hypothetical protein	0.0329527	0.00323743	0.00345683	8.29135e-07	0.114245	8.9537e-06	3.57859e-05	0.00394245	0.00221493	3.14449e-07	0.000649109	0.00444515	1.35718e-08	0.0867074	0.228903	0.000228843	0.000152945	6.45332e-08	0.00230502	0.000848972	1.12452e-08	0.0156632	5.38428e-08	1.49394e-09	4.51772e-09	7.6847e-10	2.32388e-09	6.44791e-11	0.363257	0.132512
806	HP0890	O05730	short-chain type dehydrogenase/reductase	0.041176	0.00284405	5.47008e-05	6.14146e-07	0.230108	9.50589e-05	0.000107509	0.00454778	0.000596699	0.000380863	0.000419708	0.0102864	4.81311e-08	0.0464306	0.131761	0.000307199	7.81718e-05	0.000166564	0.00070389	0.00102532	0.000245585	0.0284334	1.91713e-08	0.000230467	4.0244e-09	1.25429e-09	3.35603e-09	2.63297e-10	0.400589	0.0956498
439	HP1141	P56461	methionyl-tRNA formyltransferase	0.0546132	0.00131522	0.0116558	2.50891e-07	0.141411	0.000173085	9.38461e-06	0.00138455	0.00336471	1.18482e-07	0.00243322	0.00671662	4.43185e-09	0.086211	0.184708	2.20262e-07	1.85866e-08	3.65039e-05	1.98361e-07	1.58734e-07	1.33946e-08	0.00596627	9.11995e-09	7.6958e-10	4.26295e-10	6.15839e-10	3.41133e-10	2.87863e-11	0.338802	0.158544
1369	HP1563	P21762	peroxiredoxin	0.0250861	0.000482543	0.000954137	9.53442e-07	0.218946	3.12648e-08	2.73456e-05	0.000863275	0.00199307	4.37163e-07	0.00481339	0.0088159	2.82235e-08	0.0196667	0.206432	1.10157e-06	3.11438e-08	8.36229e-05	0.0011027	8.00276e-07	2.26256e-08	0.0107298	3.8538e-08	1.08956e-09	9.52974e-10	1.26372e-09	1.1053e-09	3.12494e-11	0.444924	0.0490458
660	HP1433	O25974	hypothetical protein	0.0849207	0.0149425	0.0131519	0.00127278	0.0757941	0.000173502	2.85009e-05	0.0156101	0.00994015	0.00103114	0.00215626	0.0112571	1.62259e-08	0.0703743	0.168947	0.0022786	0.0049338	0.00619877	0.00577489	0.0014642	1.22997e-08	0.00968105	1.01062e-08	7.31081e-10	1.35571e-05	5.98641e-10	8.60723e-10	5.52665e-05	0.265679	0.20894
1234	HP0653	P52093	nonheme iron-containing ferritin	0.0219622	0.000282827	0.000155378	0.000450431	0.208049	0.000206086	0.000145226	0.000963184	0.00197242	4.44424e-07	0.000782178	0.0281775	6.0226e-08	0.010519	0.196186	1.25085e-06	1.75563e-07	1.60265e-07	0.000760326	6.29522e-07	8.83568e-08	0.0293848	9.69671e-08	1.36099e-08	1.24239e-08	1.43948e-08	1.31405e-08	1.84434e-09	0.461798	0.035855
731	HP0591	O25313	2-oxoglutarate-acceptor oxidoreductase subunit OorC	0.0506039	0.000567693	0.00135719	5.20843e-07	0.152917	5.88266e-08	0.000175727	0.00120741	0.00155968	2.98816e-07	0.00241995	0.00843153	1.00817e-07	0.0261453	0.22479	5.9271e-07	7.32563e-08	3.16531e-05	0.000180787	0.000390597	4.47969e-08	0.0292199	2.31254e-08	2.8582e-09	8.53804e-09	2.6119e-09	7.80229e-09	9.64328e-10	0.415358	0.0814413
364	HP0877	O25544	Holliday junction resolvase	0.0725101	0.00164625	0.000719178	2.58564e-07	0.112524	0.000222612	2.45241e-05	0.00355424	0.00106679	1.30351e-07	0.000122186	0.00740931	1.23635e-08	0.0355373	0.248604	3.73406e-07	3.61446e-05	2.48023e-08	0.00351626	2.59865e-07	1.17179e-08	0.0125061	1.66617e-08	7.51311e-10	1.1067e-09	1.07284e-09	1.58032e-09	7.12598e-11	0.381043	0.115034
1048	HP0318	O25087	heme oxygenase	0.023935	0.00175675	0.00139894	0.00020623	0.211098	1.27673e-08	2.57599e-05	0.000969156	0.00119215	2.43833e-07	0.00643977	0.00629677	1.27047e-08	0.0360153	0.198275	3.80789e-07	1.43233e-08	8.28608e-06	0.00178465	2.06284e-07	7.75932e-09	0.0105969	1.47448e-08	5.54622e-10	1.11903e-09	3.80771e-10	7.68262e-10	2.8898e-11	0.426267	0.0652673
777	HP1034	O25678	flagellar biosynthesis regulator	0.0761203	0.00299874	0.00423723	4.43239e-07	0.12711	3.87239e-08	5.57894e-05	0.00582148	0.00215798	2.13099e-07	0.000828368	0.0186175	2.68222e-08	0.0629964	0.169238	3.94025e-07	0.000112994	6.39677e-08	3.15235e-07	2.44405e-07	2.75407e-08	0.0295838	2.51907e-08	2.8386e-09	4.08956e-09	0.000119486	3.17068e-09	3.57288e-10	0.344549	0.154332
848	HP1124	O25749	hypothetical protein	0.0279174	0.00487388	0.00236435	4.4391e-07	0.163498	0.00192177	1.50815e-05	0.00218102	0.000589771	3.83189e-07	2.97029e-07	0.0103483	1.30185e-08	0.0468734	0.224277	5.02315e-07	1.75004e-08	0.00044849	4.2802e-07	0.000844865	1.1559e-08	0.0138437	2.04836e-07	7.13638e-09	8.97779e-09	5.53177e-09	6.95914e-09	2.42452e-10	0.411968	0.0847998
1095	HP0811	O25491	hypothetical protein	0.0514561	2.37407e-05	8.93813e-06	1.16876e-06	0.166458	2.37443e-08	7.8266e-05	0.00776551	0.000635092	4.79564e-07	0.01111	0.00703193	3.21139e-08	0.0504944	0.1723	0.00128146	2.73217e-08	0.000263331	5.06323e-07	6.38983e-07	1.02863e-08	0.0310899	8.35544e-08	1.34506e-09	4.43357e-09	1.69747e-09	5.5952e-09	9.00715e-11	0.37688	0.110384
360	HP0738	P56191	D-alanine--D-alanine ligase	0.0717441	1.52215e-05	0.00272539	3.27428e-07	0.226229	0.000345712	6.33687e-05	0.00325135	0.000573246	0.000292835	0.00609743	0.0193427	2.20116e-08	0.0273205	0.12709	0.00211231	9.85781e-05	1.59873e-05	0.000117738	1.83657e-07	3.59841e-08	0.0125642	7.30702e-09	1.43167e-09	1.32089e-09	1.53277e-09	1.41416e-09	2.77079e-10	0.385226	0.10563
1008	HP0639	O25356	7-cyano-7-deazaguanine synthase	0.0545839	0.000692765	0.00129693	4.78037e-07	0.145503	0.000309227	1.72067e-05	0.00445517	0.00558073	0.00114295	0.00287811	0.0114722	9.34323e-09	0.0759388	0.185489	4.63768e-07	5.41459e-08	2.02925e-08	0.00130433	2.13382e-07	2.49127e-08	0.00933439	2.30388e-08	2.68983e-09	1.00808e-09	2.21272e-09	8.2927e-10	9.6819e-11	0.351799	0.142548
773	HP0236	O25022	hypothetical protein	0.079094	0.000371757	0.00677308	3.19754e-07	0.15506	0.000166093	7.76573e-05	0.0107859	0.00417752	4.74432e-05	3.04449e-07	0.0305481	5.23988e-08	0.0358046	0.13615	5.00467e-07	6.39877e-08	0.000583264	1.78533e-07	2.51928e-07	3.22105e-08	0.0403585	1.2937e-08	1.65407e-09	2.2266e-09	2.33407e-09	3.14196e-09	4.01718e-10	0.362117	0.137007
477	HP1271	O25861	NADH-quinone oxidoreductase subunit L	0.0439916	7.81469e-06	0.00085623	0.000371883	0.263745	4.85853e-08	3.15821e-05	4.31916e-05	0.0011028	0.00109201	0.00112339	0.00684271	1.3156e-08	0.0221131	0.144043	0.000140363	2.97647e-08	1.93481e-08	0.000534056	2.0216e-07	2.47291e-08	0.013217	1.10549e-08	5.92882e-05	0.000385639	0.000116188	0.000183123	1.2029e-10	0.427847	0.0681147
314	HP1280	P56737	anthranilate phosphoribosyltransferase	0.0463838	7.36655e-06	0.00428322	2.37519e-07	0.103395	1.97401e-08	3.27864e-05	0.00398826	0.000419402	1.31063e-07	0.00558588	0.00412954	1.80915e-08	0.0706874	0.250461	3.94658e-07	2.08157e-08	3.45728e-08	0.00421165	2.08763e-07	1.10109e-08	0.00641336	1.27249e-08	6.71159e-10	1.11473e-09	1.05756e-09	1.75651e-09	9.26447e-11	0.364399	0.125769
1380	PS1640			0.0118381	3.69702e-06	2.09098e-06	0.00329363	0.18166	3.69888e-09	3.69888e-06	2.07741e-06	1.17495e-06	1.97024e-07	1.14447e-07	2.07845e-09	2.07845e-09	0.0303492	0.272841	2.18087e-07	3.96065e-09	3.96065e-09	2.12346e-07	1.23347e-07	2.24009e-09	2.24009e-09	2.06837e-08	3.75633e-10	3.75633e-10	2.18197e-10	2.18197e-10	3.94661e-06	0.454502	0.0421963
1428	HPF16_RS04720(HPF16_0924)	E6NEG1	protein trl	0.0323452	0.00229709	1.89846e-05	1.51011e-06	0.141211	7.8543e-08	0.000476247	0.00448746	1.10649e-05	8.80148e-07	6.29256e-07	0.0457776	2.77573e-07	0.0338286	0.187484	1.01042e-06	7.35069e-08	0.000969898	0.00418522	1.13989e-06	8.29255e-08	0.0451536	9.06714e-08	6.59624e-09	3.99964e-08	0.00174805	2.85952e-08	2.08027e-09	0.419626	0.0729885
886	HP0047	O24888	hydrogenase expression/formation protein HypE	0.0687883	1.41098e-05	0.00419478	6.21659e-07	0.180788	1.98474e-08	3.66013e-05	0.00410423	0.00209865	0.00169828	0.00364216	0.00781265	0.000193181	0.0324436	0.179369	5.21982e-07	2.45416e-08	0.000149939	0.000388921	2.75094e-07	1.29339e-08	0.0142756	2.29977e-08	1.08127e-09	1.994e-09	7.34239e-10	1.35403e-09	6.36615e-11	0.382246	0.111644
1475	HP0172	O24977	molybdopterin biosynthesis protein MoeA	0.0262306	7.98221e-06	0.00735896	3.23639e-07	0.143172	8.46333e-08	8.93909e-05	0.00330576	1.3638e-06	1.59764e-07	3.51205e-07	0.0310017	4.41279e-08	0.0520639	0.206987	7.09594e-07	8.44131e-08	8.91583e-08	1.11721e-07	2.45594e-07	2.92157e-08	0.0297794	2.87705e-08	3.42253e-09	3.61492e-09	7.52364e-09	7.94658e-09	9.45322e-10	0.41094	0.0889686
310	HP0109	P55994	molecular chaperone DnaK	0.0235516	1.26745e-05	0.00623507	4.90897e-07	0.200112	4.13483e-08	4.34263e-05	0.00124327	0.00359402	0.000625776	0.0120064	0.00834314	2.41095e-08	0.0444582	0.176155	3.07392e-07	5.81031e-08	6.10231e-08	0.00113351	3.14318e-05	3.54085e-08	0.0223356	1.19056e-08	2.2504e-09	2.36349e-09	9.58751e-05	2.18131e-05	1.99077e-10	0.406946	0.0790948
1340	HP0532	P97245	cag pathogenicity island protein cag12	0.0306843	0.000538835	0.000200403	8.61082e-07	0.173982	2.46819e-08	4.24673e-05	0.00156331	4.72053e-06	0.000160134	0.00173003	0.0116689	2.00775e-08	0.0293554	0.223273	8.10669e-07	3.68035e-08	0.000397857	0.00162365	3.28093e-07	1.4895e-08	0.0247118	2.82947e-08	1.28455e-09	6.09733e-05	8.11033e-10	1.39545e-09	6.33521e-11	0.433636	0.062347
1289	HP0113	O24935	hypothetical protein	0.03183	1.05316e-06	2.82208e-07	2.12008e-07	0.205284	3.05406e-09	1.05224e-06	0.00415971	0.000874349	3.39154e-07	3.40896e-07	0.00134852	1.68329e-09	0.0494712	0.20702	5.36741e-07	7.69246e-09	2.65034e-09	1.43091e-07	1.43827e-07	2.06129e-09	7.10193e-10	1.08049e-07	1.54854e-09	5.33529e-10	1.55649e-09	5.3627e-10	7.68514e-06	0.413653	0.0863366
1154	HP1250	O25843	hypothetical protein	0.0470969	0.00255483	0.00586343	2.8635e-07	0.124169	8.62272e-09	1.56758e-05	0.0120426	0.00948053	0.00144668	0.0191256	0.00524062	1.16301e-08	0.12015	0.143229	0.000275086	1.45335e-08	2.64213e-08	1.83176e-07	1.25246e-07	5.51589e-09	0.009285	1.11651e-08	4.91718e-10	8.93925e-10	3.3621e-10	2.44223e-05	2.69184e-11	0.281924	0.197188
723	HP0010	P42383	molecular chaperone GroEL	0.0319427	1.71201e-05	0.00177201	0.0008066	0.167695	2.06729e-08	3.40746e-05	0.00109869	0.00117751	0.000417599	0.00154556	0.00809675	2.04214e-08	0.0231222	0.228237	7.13551e-07	3.14579e-08	0.00016213	0.000410978	0.000178037	2.0209e-08	0.0332846	3.70342e-08	1.6327e-09	2.69114e-09	8.61628e-10	1.4202e-09	6.26115e-11	0.437314	0.0591303
427	HP1189	O25801	aspartate-semialdehyde dehydrogenase	0.0821348	0.00114754	0.00274622	4.96133e-07	0.196136	1.81074e-08	3.28418e-05	0.0018394	0.00157852	3.34768e-07	0.00147528	0.0121779	2.21602e-08	0.0332784	0.140792	6.30351e-07	0.000295531	3.71977e-08	0.000659745	0.00257788	1.38939e-08	0.0225055	2.28071e-08	0.000326951	0.000293988	8.32391e-10	1.50973e-09	4.91204e-11	0.371611	0.122725
37	HPF16_RS03230(HPF16_0638)	E6NDM5	membrane protein	0.0585454	0.00739378	0.00196415	1.78241e-07	0.120857	0.00040999	3.25887e-05	0.0201222	0.00745943	0.000190453	0.000851829	0.0144697	1.00408e-05	0.0492799	0.197026	0.000928639	3.75368e-08	0.000178795	0.00143015	0.0041884	2.03997e-08	0.014582	4.66946e-09	5.2631e-05	8.14762e-10	8.50306e-10	2.59173e-05	1.48367e-10	0.346935	0.144765
1249	HP0862	O25533	pantothenate kinase	0.0429569	0.000745168	0.00423127	0.000281908	0.153787	1.81444e-08	6.391e-05	0.00367574	0.00267923	0.000429911	0.00379398	0.00352126	2.18343e-08	0.079924	0.187352	1.79236e-07	6.82173e-05	5.89821e-08	0.00208185	1.42196e-07	1.32848e-08	0.0144069	6.75004e-09	6.30629e-10	2.22126e-09	6.03312e-10	2.12505e-09	1.98534e-10	0.359067	0.134212
1114	HP0383	O25145	hypothetical protein	0.0988771	0.000168375	0.00225	1.6066e-06	0.159427	3.65723e-08	0.000137489	0.0112399	6.29996e-06	8.11651e-07	8.93224e-07	0.00447444	6.94594e-08	0.0471239	0.155833	1.55036e-06	0.000135793	1.2056e-07	0.000408698	8.11569e-07	1.67872e-08	0.0199117	1.04558e-07	2.16277e-09	8.13069e-09	2.38014e-09	8.94784e-09	1.85086e-10	0.339646	0.159666
352	HP0550	P56466	transcription termination factor Rho	0.021573	0.000751831	0.000955439	7.18027e-07	0.193479	3.6005e-08	7.00059e-05	0.00238624	0.0018929	4.78634e-07	0.00885722	0.0157434	4.66657e-08	0.0379757	0.184126	4.13848e-07	4.72321e-08	7.159e-05	0.0041206	0.000307468	2.28669e-08	0.0276873	2.44966e-08	2.79578e-09	5.43594e-09	1.22837e-09	2.38836e-09	2.72582e-10	0.421036	0.0655351
423	HP0474	O25220	molybdenum ABC transporter permease ModB	0.0622923	0.0317723	0.0225008	1.74011e-06	0.0816268	1.52067e-07	0.000134193	0.00737135	1.36051e-05	5.85328e-07	3.45665e-07	0.0509367	4.51391e-08	0.0635157	0.142941	4.00468e-07	5.92612e-08	0.0353542	5.24797e-07	0.00139961	4.58617e-08	4.04711e-08	1.33336e-08	1.9731e-09	3.21504e-06	1.16521e-09	1.02825e-09	0.000134511	0.275504	0.187466
836	HP0363	P56133	protein-L-isoaspartate O-methyltransferase	0.0206433	3.06852e-05	0.000302705	9.24451e-07	0.223943	1.73758e-05	5.18753e-05	0.00192111	0.00118295	4.84565e-07	0.00318568	0.0102221	2.71912e-08	0.0177936	0.203076	0.000303303	3.15944e-08	5.33337e-08	4.88561e-07	0.0034376	1.62407e-08	0.0138861	3.16292e-08	9.51845e-10	1.60678e-09	1.05141e-09	1.77486e-09	5.34125e-11	0.451128	0.0418743
469	HP0487	O25231	membrane protein	0.0409314	0.00074031	0.00110194	3.63622e-07	0.222804	2.65241e-08	2.3247e-05	0.00132805	0.000795772	1.49725e-07	0.00271868	0.00586683	8.99037e-07	0.0112802	0.195934	3.32489e-07	2.39429e-08	2.09847e-08	0.0111275	0.000146144	1.41974e-08	0.0051998	1.14428e-08	8.24011e-10	7.22202e-10	8.34686e-10	7.31559e-10	5.26804e-11	0.429805	0.0561776
85	HP0726	O25426	membrane protein	0.0832456	0.00188608	0.00202122	2.87662e-07	0.0988539	1.53906e-08	6.3647e-05	0.00400067	0.00372872	0.00114387	0.00162854	0.000983095	2.94761e-08	0.0375359	0.258914	0.000842507	1.38525e-08	5.72864e-08	0.000965743	4.56382e-07	1.08569e-08	0.00418534	1.6932e-08	4.02798e-10	1.66575e-09	9.05906e-10	3.74632e-09	8.91214e-11	0.362937	0.132418
761	HP1148	O25766	tRNA (guanine-N(1)-)-methyltransferase	0.0556367	2.47575e-06	0.00670984	7.87292e-07	0.141764	2.56939e-08	3.02633e-05	0.000728836	0.000608401	4.55589e-07	0.000740602	0.0148685	0.000145363	0.0560814	0.205992	5.36458e-07	2.50669e-08	2.95248e-08	0.000970929	4.88983e-07	2.28486e-08	0.0157177	1.70595e-07	7.97134e-09	9.38895e-09	5.5675e-09	6.55762e-09	3.06416e-10	0.378343	0.119768
394	HP0615	O25336	NAD-dependent DNA ligase LigA	0.0575733	9.17043e-06	0.00156955	4.68702e-07	0.213344	4.99831e-05	2.73466e-05	0.004407	0.00175994	0.000311548	0.00433718	0.00772138	1.6154e-08	0.045861	0.150213	0.000569922	2.53172e-05	3.10922e-05	0.00040658	0.00159213	1.19135e-08	0.0101902	1.70256e-08	1.28395e-09	1.75462e-09	7.26897e-10	9.93364e-10	7.49123e-11	0.381468	0.11118
832	HP0179	O24981	ABC transporter ATP-binding protein	0.0684963	9.23827e-06	0.00103658	2.26294e-07	0.151098	1.43513e-05	2.03521e-05	0.00827354	0.000963316	1.29059e-07	0.000817061	0.0124191	1.16071e-08	0.03614	0.210715	2.97095e-07	4.78397e-05	0.00035074	0.00113506	1.49218e-07	1.54238e-08	0.00846241	7.27743e-09	7.52223e-10	5.92637e-10	8.30753e-10	6.54506e-10	6.76523e-11	0.382695	0.114919
465	HP1022	O25666	5'-3' exonuclease	0.0532766	0.00389452	0.000919259	1.03789e-06	0.0964283	3.82724e-08	5.61129e-05	0.00259713	0.000975209	4.64302e-07	0.00167635	0.0104079	2.51022e-08	0.0541923	0.260114	1.18187e-06	5.22976e-08	4.33993e-06	0.00121824	4.86037e-07	2.15071e-08	0.0141719	6.33484e-08	6.44338e-05	4.10983e-09	2.33598e-09	3.42489e-09	1.51551e-10	0.381122	0.115855
878	HP0080	O24909	hypothetical protein	0.0699949	0.00224832	0.00194166	0.000257212	0.205106	6.33441e-05	1.37934e-05	0.00857942	0.00178603	0.000162068	0.000650282	0.00401595	9.20833e-09	0.0342055	0.162137	3.64896e-07	1.43727e-08	8.91676e-05	0.00135946	0.000587462	7.80592e-09	0.00680153	2.53125e-08	9.97021e-10	1.38404e-09	6.42852e-10	8.92393e-10	3.515e-11	0.378061	0.118756
1395	HPF16_RS06855(HPF16_1334)	E6NFM1	hypothetical protein	0.0505922	0.00192388	0.00876354	0.00622279	0.136602	1.83342e-08	1.2572e-05	0.00560941	0.00104072	1.66107e-07	0.00112534	0.00446961	5.48314e-09	0.0580741	0.214711	0.000459038	1.64335e-08	1.12687e-08	0.0010634	3.47926e-07	1.20991e-08	0.00745995	0.00185697	6.9942e-10	4.79602e-10	9.68209e-10	6.63915e-10	1.2812e-05	0.363243	0.126004
949	HP1570	O26090	3-deoxy-D-manno-octulosonate 8-phosphate phosphatase	0.0108483	1.17816e-05	0.00121132	4.15712e-07	0.198196	0.00477596	1.67735e-05	0.000786567	0.00239071	1.53629e-07	0.00144943	0.00282916	6.19873e-09	0.0192037	0.238509	2.84851e-07	1.20534e-08	2.76884e-05	0.0104305	1.75005e-07	7.40526e-09	0.0093111	1.0051e-08	4.25302e-10	6.04646e-10	7.29918e-07	4.05544e-10	1.71604e-11	0.448846	0.0344523
1260	HP0525	G5EB02	type IV secretion system ATPase	0.0236692	0.000171574	0.000750402	7.90574e-07	0.146396	9.06206e-05	0.000200455	0.000322299	1.28827e-06	4.52913e-07	3.22755e-07	0.0177554	1.14839e-07	0.0280613	0.213439	6.48368e-07	6.10199e-08	2.30694e-07	5.88959e-07	4.19704e-07	3.94997e-08	0.0691386	1.47555e-07	1.38868e-08	5.2501e-08	9.89603e-09	3.74133e-08	3.52108e-09	0.446729	0.052976
390	HP1556	O26078	cell division protein FtsI	0.0395911	1.49707e-05	0.000109488	3.94664e-07	0.182132	2.21745e-08	3.78044e-05	0.00020514	0.000934829	0.000218197	4.79102e-05	0.00873772	2.12329e-08	0.0253067	0.225187	3.09174e-07	0.000327558	4.26749e-08	8.27163e-05	0.000687758	1.30254e-08	0.016189	8.37064e-09	6.77705e-10	1.15539e-09	4.70312e-10	0.000189971	6.49165e-11	0.432245	0.0661622
1308	HP0125	P66269	50S ribosomal protein L35	0.0305271	3.37682e-06	2.01567e-06	9.1927e-07	0.100957	1.85151e-08	0.00015787	0.000620071	2.01467e-06	9.18815e-07	1.06228e-06	0.0185059	1.57792e-07	0.0149231	0.287176	1.61032e-06	2.80534e-08	2.392e-07	8.3141e-07	9.61226e-07	1.67455e-08	0.0471184	4.38378e-07	7.63698e-09	6.51174e-08	8.82941e-09	7.52847e-08	1.31153e-09	0.453757	0.0460776
874	HP0290	P56129	diaminopimelate decarboxylase	0.0358608	0.00125544	0.00142128	1.02461e-06	0.193484	0.000108044	6.00238e-05	0.000793282	0.00291934	0.000498052	0.00107632	0.0120902	2.12567e-08	0.0273236	0.20203	8.62379e-07	0.00041449	5.92287e-08	0.00117764	0.000307161	2.20606e-08	0.0187507	2.50389e-08	0.000427365	1.71969e-09	8.74309e-10	1.46684e-09	6.00481e-11	0.426355	0.0695738
1355	HP0579	O25302	Kdo hydrolase subunit 2	0.0883865	0.000245584	0.0153567	4.03026e-07	0.241382	2.50941e-08	1.55698e-05	0.0082858	0.000596894	0.000140767	1.56466e-07	0.00665015	5.95433e-09	0.0447287	0.0855105	1.86776e-07	0.00060539	2.77085e-05	0.0039517	1.12148e-07	6.87848e-09	0.00411516	1.05837e-08	6.49138e-10	4.02763e-10	6.58984e-10	4.08872e-10	2.50777e-11	0.337658	0.1576
1220	HP0909	O25567	hypothetical protein	0.0709237	0.00289058	0.0129047	2.44515e-07	0.163564	2.11873e-05	7.33878e-06	0.00571867	0.00322623	0.000203783	0.000154804	0.00276362	4.6572e-09	0.0754915	0.157078	3.33109e-07	1.04426e-08	1.04426e-08	0.00103796	0.000708873	3.20245e-09	0.00320245	1.10868e-08	3.47559e-10	3.47559e-10	3.32755e-10	0.000101879	1.04315e-11	0.326608	0.171155
1169	HP1065	O25705	hypothetical protein	0.0502273	0.00182093	0.00674694	6.54777e-07	0.140161	1.27262e-08	2.02961e-05	0.0170239	0.00415082	0.00541577	0.00199233	0.00645173	1.02894e-08	0.115437	0.140365	6.59167e-07	1.17179e-08	0.00166726	2.2148e-07	0.0028719	4.30467e-09	0.00562896	3.68694e-08	6.55423e-10	1.04529e-09	7.16591e-10	1.14284e-09	1.66954e-05	0.292607	0.195407
80	HP0328	O25095	tetraacyldisaccharide 4'-kinase	0.0746574	0.00712148	0.00111791	2.17674e-07	0.165533	8.47018e-09	1.24229e-05	0.0133044	0.000549369	1.11002e-07	0.00289316	0.0036203	6.33502e-09	0.0516644	0.170199	2.69253e-07	8.90956e-09	1.30674e-08	0.00301824	0.00158485	4.07701e-09	0.00472282	8.93506e-09	2.9566e-10	4.33635e-10	3.47683e-10	5.09935e-10	1.68737e-11	0.344076	0.148415
1034	HP0169	P56113	protease	0.0425025	0.00239184	0.00281056	9.35667e-07	0.202525	3.06531e-08	4.45218e-05	0.00156213	0.000975446	3.55126e-05	0.00789502	0.0142934	2.09299e-08	0.0346085	0.158496	8.97516e-07	2.89617e-08	4.20652e-08	0.00734028	5.54792e-07	1.79025e-08	0.024511	3.46898e-08	1.1194e-09	1.62586e-09	1.13646e-09	5.33816e-06	5.32643e-11	0.399826	0.0848511
711	HP0815	P65410	flagellar motor protein MotA	0.0939256	0.00321941	0.00300932	2.74968e-07	0.201759	2.95226e-08	2.97064e-05	0.00181167	0.000224491	1.50234e-07	1.26511e-07	0.0143559	1.62307e-08	0.0500071	0.114867	2.24592e-07	2.86356e-08	2.88139e-08	2.14165e-07	0.000273119	2.29943e-08	0.0165163	1.17753e-08	1.50136e-09	1.51071e-09	1.26428e-09	1.27216e-09	1.62201e-10	0.347498	0.152198
51	HP0597	O25319	penicillin-binding protein 1A	0.100092	0.00291816	0.0115332	3.76561e-07	0.124371	9.33311e-09	2.45897e-05	0.0280108	0.00913316	0.00109812	0.000441508	0.00443294	1.20211e-08	0.0837917	0.126503	3.29673e-07	9.46696e-09	2.49423e-08	0.000578921	1.80998e-07	5.19759e-09	0.00707072	1.32998e-08	3.81919e-10	1.00623e-09	3.29637e-10	8.68487e-10	2.49396e-11	0.262377	0.235479
415	HP0284	O25059	membrane protein	0.0167755	0.00094851	0.00216641	4.95432e-07	0.165666	3.76565e-05	4.74051e-05	0.00142516	0.000758089	2.06159e-07	0.00724221	0.00497591	1.97261e-08	0.0210669	0.258546	3.43498e-07	9.26835e-05	2.75633e-05	0.00627218	0.000132547	7.91398e-06	0.0138015	1.07936e-08	1.64516e-09	9.09885e-06	1.1002e-09	1.03278e-09	1.57416e-10	0.442989	0.0431405
1081	HP0622	O25339	membrane protein	0.0586555	1.1063e-05	0.00282572	6.08202e-07	0.149231	1.19557e-08	1.19557e-05	0.00506317	0.00456428	2.11025e-07	1.5756e-07	4.1482e-09	4.1482e-09	0.0573666	0.222267	4.20508e-07	1.1071e-08	1.1071e-08	3.01255e-07	2.2493e-07	5.92189e-09	5.92189e-09	2.31179e-08	6.08641e-10	6.08641e-10	4.54439e-10	4.54439e-10	1.53757e-06	0.371498	0.128486
119	HPF32_RS05240(HPF32_1024)	D6XQV6	type II restriction endonuclease	0.0337519	0.000292906	0.00139084	4.992e-07	0.243677	3.28779e-08	5.54848e-05	0.00297394	0.00104254	1.58627e-07	0.000784199	0.00878405	1.7631e-08	0.0400558	0.151454	2.9437e-07	3.97176e-08	6.70276e-08	2.41788e-07	1.18025e-07	1.59245e-08	0.0157364	6.84262e-09	9.23235e-10	1.55805e-09	4.50663e-10	7.6054e-10	1.02615e-10	0.419651	0.0795079
1129	HP0835	O25506	histone-like DNA-binding protein HU	0.034084	0.00168004	0.00110795	2.36387e-07	0.0436514	1.78117e-08	7.40678e-05	0.00104221	0.00306666	1.6417e-07	0.00253131	0.0105442	5.144e-08	0.0503962	0.292683	3.45442e-07	3.8105e-08	0.000406735	2.93346e-07	2.00381e-07	2.21036e-08	0.0587305	2.0968e-08	2.31293e-09	9.61807e-09	1.57993e-09	6.56997e-09	7.2472e-10	0.405609	0.0913771
340	HP0957	O25611	3-deoxy-D-manno-octulosonic-acid transferase	0.0800379	0.00119425	0.00451268	3.87721e-07	0.18806	3.12793e-08	3.07677e-05	0.00833752	0.00502537	0.000862177	0.00109781	0.0138693	1.50849e-08	0.0673024	0.109259	1.58163e-07	7.253e-05	2.58765e-08	0.0066005	0.00223331	1.7673e-08	0.011455	1.19768e-08	1.99205e-09	1.95947e-09	9.66223e-10	4.95295e-05	1.5808e-10	0.322643	0.16641
411	HP0818	O25496	osmoprotectant ABC transporter permease/substrate-binding protein ProWX	0.0449785	0.000582588	0.00334414	2.88568e-07	0.215279	3.66342e-05	2.40161e-05	0.00251391	0.00183162	0.000956074	1.17827e-07	0.00958303	1.14232e-08	0.0410172	0.169551	2.20601e-07	0.000430222	2.70289e-05	0.000665198	0.000434119	1.93703e-08	0.00841256	6.90565e-09	0.000332197	6.69496e-10	7.80996e-10	5.74724e-10	7.57169e-11	0.402826	0.094268
1176	HP1575	O26095	hypothetical protein	0.0140639	0.000394225	1.75297e-06	3.6962e-07	0.100245	3.03167e-09	3.08186e-05	1.09964e-06	1.06296e-06	2.24129e-07	0.00133521	0.000601768	1.86877e-08	0.0416274	0.313365	4.33265e-07	3.60731e-09	3.66703e-08	0.000995373	4.18813e-07	3.48699e-09	0.0272758	8.83081e-08	7.35243e-10	7.47414e-09	7.24315e-10	7.36306e-09	6.01798e-05	0.441487	0.0560894
1041	HP0971	O25624	hypothetical protein	0.0438366	1.35152e-05	0.00339968	0.00129013	0.182317	3.7815e-08	3.79319e-05	0.00446673	0.000289972	1.84259e-07	0.00260421	0.010758	1.88794e-08	0.028258	0.211893	3.85907e-07	6.19983e-05	3.27663e-05	0.00115611	2.00637e-07	2.2585e-08	0.00958394	1.05707e-08	1.18991e-09	1.19359e-09	1.07976e-09	1.08309e-09	1.2192e-10	0.414552	0.0802644
824	HP1540	O26065	ubiquinol cytochrome c oxidoreductase Rieske 2Fe-2S subunit	0.00809256	0.000152913	0.000158605	2.64702e-07	0.173684	4.56675e-08	8.79689e-05	2.03378e-06	0.000204725	1.46988e-07	0.000110186	0.0202267	4.88489e-08	0.00840788	0.243143	0.000189969	4.45023e-08	8.57244e-08	0.000154776	1.53037e-07	3.84489e-08	0.0453841	1.28019e-08	3.21634e-09	6.1956e-09	2.20864e-09	4.25447e-09	1.06889e-09	0.482438	0.0170187
457	HP0746	O25442	hypothetical protein	0.0563532	0.00160253	0.000213518	1.79839e-05	0.172904	6.56894e-07	0.0011073	0.00711678	0.00319721	9.00369e-06	0.00342261	0.0083944	5.54372e-07	0.0422857	0.186302	2.08118e-05	7.52306e-07	0.000531585	0.00150038	0.000435397	3.57139e-07	0.0135182	8.32153e-07	3.00807e-08	5.07057e-08	3.03958e-08	0.00106364	1.85211e-09	0.381119	0.110769
528	HP0240	O25023	octaprenyl-diphosphate synthase IspB	0.0450301	1.26876e-05	0.00105883	2.62897e-07	0.158598	1.41702e-08	2.53462e-05	0.00497816	2.1235e-06	0.000219086	0.00899995	0.00403825	1.02259e-08	0.0418763	0.217005	0.00155018	1.55281e-08	0.000513147	0.00803758	0.000187093	6.44175e-09	0.00784576	7.12051e-09	3.21755e-10	8.0315e-06	3.83797e-10	1.43076e-05	3.10208e-11	0.387487	0.0929582
382	HP1134	P55987	ATP synthase subunit alpha	0.0429626	0.000628648	0.000777951	6.29452e-07	0.238739	4.36735e-05	3.47473e-05	0.00131627	0.000500181	6.97031e-05	0.00234894	0.00966408	1.59533e-08	0.0214854	0.165279	5.36495e-07	2.10555e-08	6.34192e-06	0.00169571	0.000145333	1.49988e-08	0.0143007	2.748e-08	1.07849e-09	1.75997e-09	9.29583e-10	1.51697e-09	5.95354e-11	0.427983	0.067671
820	HP1179	P56195	phosphopentomutase	0.0467862	0.000395348	0.00366459	2.85271e-07	0.241376	3.4258e-08	6.64163e-05	0.0052923	0.00307717	1.43316e-07	1.26404e-07	0.00522923	3.33667e-08	0.0345193	0.149304	2.31879e-07	3.15721e-08	6.1209e-08	2.10274e-07	1.8546e-07	2.52518e-08	0.0102625	1.02267e-08	1.39245e-09	2.59229e-05	1.22812e-09	2.38098e-09	3.24188e-10	0.406171	0.0937348
453	HP0238	P56124	proline--tRNA ligase	0.056753	0.000784569	0.000360348	7.82114e-05	0.200508	0.000268907	2.73609e-05	0.00517642	0.0017668	0.000395708	0.00324777	0.0044895	1.06627e-08	0.0467714	0.163664	3.67017e-07	1.54992e-06	2.70622e-05	0.00268571	0.00261912	1.37165e-08	0.0103746	1.66022e-08	1.09045e-09	1.40602e-09	6.54907e-10	8.4443e-10	5.54631e-11	0.379036	0.111613
1461	HP0600	O25322	multidrug ABC transporter ATP-binding protein/permease	0.0610159	0.00600875	3.80406e-06	1.39923e-07	0.165703	2.80825e-08	2.57967e-05	6.48559e-06	1.97863e-06	7.27786e-08	0.0230619	0.0146067	1.34178e-08	0.027107	0.147853	1.98558e-07	3.32283e-08	0.00747871	0.0377849	6.05764e-08	1.01373e-08	0.00902121	2.22814e-09	4.15415e-05	0.000137656	5.35448e-05	5.30294e-05	3.42203e-05	0.337184	0.0941439
157	HP1156	O25771	membrane protein	0.0603204	0.00249934	0.0070126	4.69327e-07	0.215158	4.77691e-08	6.3906e-05	0.00249571	0.00633207	0.00273161	0.00297347	0.00676038	5.4229e-08	0.049875	0.132236	2.62308e-07	2.31397e-05	7.79104e-08	0.00237315	1.42104e-07	3.15497e-08	0.00885675	1.57664e-08	3.50043e-09	7.84858e-05	1.60474e-09	0.000208111	4.76637e-10	0.363012	0.128535
866	HP1174	O25788	glucose/galactose transporter GluP	0.0515837	0.000237101	0.00819295	0.001822	0.19783	2.65771e-08	4.12458e-05	0.00619213	0.00511875	0.00169939	0.000217034	0.0116928	1.98537e-08	0.0666614	0.126347	2.43926e-07	4.02548e-05	2.6255e-08	0.000853489	0.00154073	1.48418e-08	0.0198851	1.79843e-08	1.24732e-09	1.93575e-09	4.38856e-05	1.66592e-09	1.15542e-10	0.355756	0.137986
1275	HP1363	P56176	bifunctional ADP-dependent (S)-NAD(P)H-hydrate dehydratase/NAD(P)H-hydrate epimerase	0.0970072	0.00123825	0.00682142	0.000128846	0.137731	0.00175659	2.60686e-05	0.00456563	0.00693336	1.7635e-07	0.00269056	0.00578326	1.17455e-08	0.0744908	0.143913	0.000627121	0.00225056	4.87575e-05	0.00380823	9.07251e-05	8.89432e-09	0.0100883	1.95958e-08	6.88657e-10	1.35539e-09	6.63127e-10	1.30514e-09	4.58668e-11	0.297516	0.191057
937	HP0305	O25076	hypothetical protein	0.0449799	0.00186348	0.0022408	0.000457503	0.187138	3.72355e-08	2.82572e-05	0.000531022	0.00209355	2.8996e-07	1.22297e-07	0.018621	1.41373e-08	0.0315165	0.198293	2.94509e-07	4.48617e-08	3.40445e-08	1.07532e-05	1.7226e-07	0.000110351	0.0121151	1.61789e-08	2.46448e-09	1.87024e-09	1.03945e-09	7.88816e-10	1.20158e-10	0.416167	0.0832252
1140	HP1361	O25915	DNA internalization-related competence protein ComEC	0.106192	0.00119106	0.013305	9.26719e-07	0.207618	0.00088618	2.70409e-05	0.00158569	0.000505715	0.000889828	0.000989131	0.00391398	8.51813e-09	0.0699238	0.0803722	4.80171e-07	2.82277e-08	1.60232e-08	0.00279371	2.9381e-07	1.72721e-08	0.00980435	2.77797e-08	1.63308e-09	9.27e-10	1.428e-09	8.10588e-10	4.76519e-11	0.301709	0.192703
791	HP0831	O25502	dephospho-CoA kinase	0.0563343	0.00437564	0.00864067	4.54108e-07	0.120253	0.000378424	2.28794e-05	0.0103236	1.92909e-06	0.000153476	0.000681119	0.00683389	9.88751e-09	0.120023	0.161141	4.07546e-07	3.11696e-05	2.73775e-08	0.00103862	1.87848e-07	8.83766e-09	0.00976597	1.91098e-08	8.99055e-10	1.28372e-09	6.74304e-10	9.62812e-10	4.52973e-11	0.297994	0.199699
862	HP0977	O25628	peptidylprolyl isomerase	0.0298401	6.30265e-05	0.00024348	6.29189e-07	0.152752	0.00373832	2.70579e-05	0.0013842	0.000420163	3.92191e-07	2.63743e-07	0.0129141	1.68659e-08	0.0466266	0.23972	0.000196744	0.000113824	3.75449e-08	3.99574e-07	0.000115685	1.70133e-08	0.0118428	1.84976e-08	1.17118e-09	1.18289e-09	1.07307e-07	7.95479e-10	5.03659e-11	0.417229	0.0785776
495	HP0086	O24913	malate:quinone oxidoreductase	0.0224259	1.39918e-05	0.00294213	0.000958271	0.190915	1.41163e-05	4.68852e-05	0.000622601	0.00201978	0.000819081	0.00499886	0.0062068	2.37229e-08	0.0323968	0.226995	4.21071e-07	2.21887e-08	0.000164039	3.02649e-07	2.53216e-07	1.33435e-08	0.00840501	1.37155e-08	7.22753e-10	5.47361e-05	6.04703e-10	1.41097e-09	7.43526e-11	0.432522	0.0604212
1235	HP0510	P94844	4-hydroxy-tetrahydrodipicolinate reductase	0.0343629	0.00137363	0.000574194	0.000357058	0.195055	2.05329e-08	2.47254e-05	0.00249771	0.0014165	1.16631e-07	0.00138685	0.00663941	1.06186e-08	0.0293879	0.213772	2.43392e-07	2.2682e-08	2.73133e-08	0.00360537	0.000700353	1.40873e-08	0.00884531	7.79519e-09	7.26443e-10	8.74769e-10	5.89369e-10	7.09708e-10	6.61385e-11	0.424312	0.0696129
566	HP0792	O25480	Fis family transcriptional regulator	0.0621501	1.48528e-05	0.00244989	4.53143e-07	0.103131	2.43639e-08	2.92282e-05	0.0040278	8.81283e-05	0.000224436	0.0016331	0.00625289	1.44293e-08	0.0453987	0.262904	0.000107191	2.98093e-08	3.57609e-08	0.00299574	0.000621115	1.65623e-08	0.00790722	2.06838e-08	6.37536e-05	1.09103e-09	1.11209e-09	1.33412e-09	5.86608e-11	0.380195	0.114129
1100	HP1183	O25795	Na+/H+ antiporter NapA	0.00994927	0.000368012	0.000378596	7.2657e-07	0.247562	0.000179806	6.78193e-05	0.000152366	0.000199688	2.1536e-07	0.00501833	0.0141988	2.01021e-08	0.00840885	0.184696	0.000409244	0.000108137	0.00493329	0.000925921	4.15834e-07	2.62334e-08	0.0224431	1.34972e-08	8.51485e-10	1.01623e-09	1.05561e-09	1.25985e-09	7.94791e-11	0.468899	0.0194568
199	HP0498	O25240	sodium- and chloride-dependent transporter	0.0462174	0.00379364	0.00641496	1.14991e-06	0.185883	7.30572e-05	5.82689e-05	0.0052149	0.00358565	3.86031e-07	0.00104553	0.0264098	1.95612e-08	0.0700075	0.12714	1.05503e-06	4.72389e-08	3.49888e-08	7.28233e-05	7.18622e-07	3.21763e-08	0.0235771	3.63652e-08	1.62825e-09	1.20601e-09	0.000503395	1.84272e-09	8.25077e-11	0.363009	0.135234
979	HP0406	O25162	hypothetical protein	0.0463205	2.17997e-05	0.000611245	6.15487e-07	0.152801	0.00043767	3.93947e-05	0.0031427	0.000592946	2.61992e-07	0.00198633	0.0106321	1.6769e-08	0.0241279	0.242088	5.11871e-07	3.49073e-08	5.47322e-08	0.000452762	2.52195e-07	1.71986e-08	0.0167439	1.4452e-08	9.85566e-10	1.5453e-09	5.8996e-10	9.25015e-10	6.3082e-11	0.422265	0.0748172
1282	HP0210	P56116	chaperone protein HtpG	0.0229338	1.94044e-05	0.00058216	7.50559e-05	0.163692	0.00469943	3.35449e-05	0.000194193	0.00155673	0.00071272	0.000698016	0.00787206	1.59088e-08	0.0540317	0.221281	9.12282e-05	2.89725e-08	0.000119621	4.21582e-07	0.000957756	1.72495e-08	0.0204388	1.54852e-08	8.62531e-10	1.22411e-09	9.85047e-06	8.99196e-10	5.00856e-11	0.413284	0.0793179
403	HP0822	P56429	homoserine dehydrogenase	0.0294726	0.000459828	0.000382226	2.86587e-07	0.137689	3.72065e-05	4.47727e-05	0.0041016	0.00179936	1.48505e-05	0.0020617	0.0021604	2.5954e-08	0.0447691	0.260482	2.96526e-07	2.31459e-08	6.21943e-08	0.0028415	1.50576e-07	1.17535e-08	0.0136825	7.64355e-09	5.96632e-10	1.60318e-09	4.44402e-10	1.19413e-09	9.32102e-11	0.414014	0.0809848
1096	HPF16_RS03250(HPF16_0642)	E6NDM9	hypothetical protein	0.031385	0.00129099	0.00291112	5.5156e-07	0.123972	1.90027e-08	0.000208102	0.00244122	0.00042054	2.59375e-07	9.90796e-05	0.00891416	9.78615e-08	0.0510196	0.180227	3.57005e-07	2.004e-08	0.00141975	5.42338e-07	3.32867e-07	1.8685e-08	0.0936399	4.07754e-08	2.28887e-09	0.00204848	1.40482e-09	1.53845e-08	8.63585e-10	0.406754	0.0894685
491	HPF16_RS01355(HPF16_0261)	E6NCJ8	membrane protein	0.0465097	0.000992554	0.00243247	0.000121334	0.178629	0.000888806	6.88979e-05	0.00314436	0.00052681	7.32822e-05	0.00111526	0.0119548	3.9805e-08	0.0516006	0.187581	4.16176e-07	0.000430647	3.18443e-05	0.00115484	0.000629453	3.51467e-08	0.0121138	1.57992e-08	1.89551e-09	2.76898e-09	1.58155e-09	2.31035e-09	2.77184e-10	0.390279	0.105207
107	HP1167	O25782	membrane protein	0.0668562	0.00166695	0.00396858	0.000851136	0.223395	1.87253e-08	3.14142e-05	0.00286236	0.0024991	3.46724e-07	0.00313273	0.0113394	1.90262e-08	0.0186062	0.138834	5.37494e-07	1.72409e-08	2.89239e-08	0.00535194	0.000338081	1.21438e-08	0.0202663	2.66205e-08	8.53894e-10	1.43252e-09	8.70738e-10	1.46078e-09	4.68567e-11	0.393834	0.0964593
1009	HP0920	O25578	membrane protein	0.0745857	0.0011905	0.00823307	6.37559e-07	0.191898	3.50995e-08	3.10058e-05	0.000602101	0.00125746	1.88028e-07	0.00198855	0.00802789	9.1442e-09	0.0519706	0.150934	4.83171e-07	2.00702e-08	0.000115101	0.00173813	4.89706e-07	2.03417e-08	0.00742639	3.8705e-08	1.60775e-09	1.42023e-09	2.13083e-09	1.8823e-09	7.81881e-11	0.358286	0.137839
975	HP0177	P56004	elongation factor P	0.0288095	1.12011e-05	0.000403432	6.01458e-07	0.237645	3.23388e-08	6.02158e-05	0.000344543	0.000165964	3.13582e-07	0.0016187	0.00397074	3.13948e-08	0.0181073	0.18632	6.76141e-07	3.64841e-08	8.52952e-05	0.000141997	5.59885e-07	3.0211e-08	0.0223142	3.63064e-08	1.95907e-09	3.64784e-09	1.9521e-09	3.63487e-09	1.96135e-10	0.45025	0.0478419
83	HP0887	P55981	vacuolating cytotoxin autotransporter	0.0546523	0.00430741	0.0074471	0.00134816	0.167633	3.02593e-08	3.5254e-05	0.00727591	0.00414183	0.00153859	0.00340567	0.00572695	2.28679e-08	0.0368305	0.18983	1.95537e-07	3.52963e-08	4.11223e-08	0.0088819	0.000105697	2.27178e-08	0.00683556	5.87276e-09	1.06009e-09	3.49096e-06	8.8763e-10	1.03414e-09	1.86672e-10	0.370026	0.114655
1056	HP0469	O25215	hypothetical protein	0.0826285	7.04326e-06	0.00442743	4.27696e-07	0.18923	1.46259e-08	1.78089e-05	0.00469918	0.0013924	0.000903773	0.00310362	0.00602813	8.44562e-09	0.044876	0.153885	5.62784e-07	0.000285426	1.97445e-08	0.000862638	2.21277e-07	6.37564e-09	0.00765174	3.41746e-08	9.84671e-10	1.19897e-09	1.16866e-09	1.423e-09	4.10009e-11	0.356795	0.138031
103	HPF16_RS00805(HPF16_0152)	E6NC89	ABC transporter permease	0.0123629	0.00107718	0.00129128	0.000379333	0.237681	0.00451949	0.000135761	0.000947697	0.000144154	0.000234616	0.0012183	0.0352694	0.000411508	0.00682054	0.118253	1.21163e-06	4.08703e-05	0.0122873	0.00131195	1.2174e-06	5.32363e-08	0.0651095	3.60755e-08	4.00438e-07	0.000257477	0.000179892	6.40709e-05	2.39574e-10	0.456313	0.0226437
812	HP1286	O25873	hypothetical protein	0.0457593	0.00131805	0.00131608	3.00248e-07	0.189597	1.69095e-08	3.23829e-05	0.00544032	0.00303462	1.62415e-07	1.3768e-07	0.0075195	1.7517e-08	0.042985	0.184413	0.000389064	2.11195e-08	4.04452e-08	0.000706093	0.000862762	1.15353e-08	0.0165406	5.80309e-09	3.85535e-10	7.38325e-10	8.52273e-05	6.25885e-10	4.15814e-11	0.39807	0.0998533
516	HP0834	O25505	GTPase Der	0.0342963	2.47241e-05	0.00199314	6.5956e-07	0.182552	0.000430001	2.46988e-05	0.00260668	0.000196057	0.000996069	0.00395815	0.010162	1.48092e-08	0.0294179	0.220377	6.92147e-07	5.93955e-05	3.09221e-08	0.00216538	0.000561262	1.31061e-08	0.0101776	1.84643e-08	8.56543e-10	8.24902e-10	7.1796e-10	6.91439e-10	3.20753e-11	0.423269	0.0685348
1381	HP0801	O25482	molybdopterin converting factor subunit MoaD	0.0217372	0.00204167	0.000724242	3.43615e-07	0.165473	2.28732e-08	6.41108e-05	0.00143607	2.98988e-06	9.30182e-08	0.00634806	0.0060897	1.73551e-08	0.0970344	0.173964	3.57514e-07	2.30364e-08	6.45682e-08	0.00108052	0.00226601	1.63773e-08	0.0217368	7.9074e-09	5.09514e-10	1.4281e-09	5.26368e-10	1.47534e-09	9.50637e-11	0.367264	0.122977
149	HP0885	O25551	lipid II flippase MurJ	0.0590544	0.00259255	0.00721921	3.11143e-07	0.14971	0.00127568	2.19466e-05	0.00407508	0.00115735	0.00426918	2.28857e-07	0.0070255	9.41638e-09	0.0671573	0.181408	3.45656e-07	0.000206159	1.42221e-08	0.00462744	2.534e-07	1.12432e-08	0.010199	1.05744e-08	4.69181e-10	4.35088e-10	8.04319e-10	7.45874e-10	3.3094e-11	0.348343	0.141256
929	HP0375	O25139	membrane protein	0.027738	0.00135074	0.00184842	6.14235e-07	0.19775	0.000442934	2.74462e-05	0.000831222	0.00162836	0.000342627	2.57072e-07	0.0124202	1.10089e-08	0.0310171	0.215306	5.74342e-07	0.000206067	0.00118034	0.000227975	3.13891e-07	1.57269e-08	0.00765016	1.43537e-08	7.19167e-10	6.14687e-10	7.50392e-10	6.41376e-10	3.06377e-05	0.433126	0.0644139
1429	HP1098	O25728	beta-lactamase HcpC	0.0603053	0.00171152	0.00231016	0.000462203	0.129751	0.000923478	5.27401e-05	0.00308133	0.00360665	0.000240018	0.000469555	0.0147249	2.46884e-08	0.0503902	0.20147	0.000542466	0.000195655	6.2083e-08	0.00319042	1.8123e-07	3.19053e-08	0.0265721	1.20494e-08	2.12129e-09	3.46078e-09	1.45901e-09	2.3803e-09	4.19049e-10	0.372518	0.121405
441	HP0758	O25453	sodium:proton antiporter	0.0418177	0.00125977	0.0021855	5.82727e-07	0.213852	0.00013049	3.33157e-05	0.000442226	0.00229361	0.000210249	0.000569123	0.00882754	1.79308e-08	0.0305851	0.184468	5.72776e-07	0.000278009	2.81636e-08	0.00108998	8.05297e-05	1.65847e-08	0.0116003	2.03734e-08	0.000184935	1.00177e-09	9.10083e-05	1.16479e-09	4.61252e-11	0.418747	0.0785838
1341	HP1372	O25924	rod shape-determining protein MreC	0.111444	0.00223835	0.00615678	0.000266682	0.174249	5.88659e-05	3.24753e-05	0.00099451	0.00164844	1.45171e-07	0.000212184	0.00996462	1.50121e-08	0.0358711	0.128224	3.3713e-07	1.90705e-08	2.87304e-08	0.0092702	0.000370352	1.36648e-08	0.0189879	1.0348e-08	5.85358e-10	1.05942e-05	7.10295e-10	1.07009e-09	6.05317e-11	0.331425	0.158353
145	HP0066	O24906	ATP-binding protein	0.0738407	0.0113383	0.00809664	0.000632185	0.126639	0.000973061	4.03831e-05	0.0228052	0.00468119	1.72789e-07	0.00884047	0.0184081	2.13026e-08	0.0762259	0.130961	3.35275e-07	3.86164e-08	0.000531174	0.00372963	0.00220242	2.21295e-08	0.0100542	1.29261e-08	1.48881e-09	1.72208e-09	1.37774e-09	1.59361e-09	1.8355e-10	0.286062	0.196988
854	HP0393	O25154	chemotaxis protein CheV	0.0305726	1.32646e-05	0.00262141	5.853e-07	0.168339	1.84757e-08	3.95796e-05	0.000430244	0.00140072	0.000537963	0.0131807	0.00451806	1.90359e-08	0.0482044	0.217218	0.00198007	2.09503e-08	4.48808e-08	3.76337e-07	3.04228e-07	1.18796e-08	0.0109426	2.3674e-08	9.2443e-10	1.98036e-09	7.47301e-10	1.60091e-09	6.25126e-11	0.401018	0.0832426
925	HP0011	P0A0R3	co-chaperonin GroES	0.0250437	0.000367453	0.000950009	4.12881e-07	0.0816571	7.99415e-09	4.86548e-05	2.39762e-06	0.00073133	0.000289809	0.00193713	0.00480936	2.93238e-08	0.0281905	0.324798	6.95084e-07	1.30989e-08	7.97238e-08	3.72069e-07	0.000276451	7.20394e-09	0.0308961	7.21403e-08	1.35949e-09	8.27424e-09	1.39677e-09	8.50116e-09	1.60205e-10	0.442161	0.0552854
558	HP0587	O25309	hypothetical protein	0.0498071	1.00312e-05	0.00127442	0.00014762	0.223365	0.00108759	2.21433e-05	0.00227443	0.00175695	0.000185123	0.00397005	0.0137581	1.13962e-08	0.0312855	0.158516	3.44746e-07	3.1307e-08	2.59324e-08	0.00082053	0.0017407	1.53691e-08	0.00997898	1.41003e-08	1.28047e-09	1.06065e-09	9.18729e-10	7.61007e-10	6.91083e-11	0.405617	0.0864084
629	HP0844	O25515	hydroxymethylpyrimidine/phosphomethylpyrimidine kinase	0.0586996	0.00705427	0.00560111	0.00126517	0.142297	8.26121e-05	2.64123e-05	0.00565146	0.00163243	0.000441555	1.18448e-07	0.0070489	1.34157e-08	0.0698688	0.179334	2.51427e-07	1.49626e-08	6.00088e-05	0.00402736	1.94688e-07	1.1586e-08	0.0169085	1.55876e-08	9.2763e-10	1.76549e-09	9.01762e-10	1.71626e-09	1.02136e-10	0.345589	0.148508
1301	HP1264	O25854	hypothetical protein	0.0155295	5.59202e-06	4.46135e-06	7.78154e-07	0.106797	2.44031e-08	2.30935e-05	0.000599751	1.83074e-06	3.19319e-07	1.35964e-07	0.0100139	9.47654e-09	0.00553514	0.351049	2.72887e-07	2.00984e-08	1.90199e-08	5.11306e-07	2.17711e-07	1.60347e-08	0.010439	3.79734e-08	2.79678e-09	2.6467e-09	1.19085e-09	1.12695e-09	8.3001e-11	0.478298	0.0216763
850	HP1121	O25746	cytosine specific DNA methyltransferase	0.0812571	0.00184447	0.00330868	0.000839674	0.175776	2.26538e-08	5.78229e-05	0.00183738	0.00106913	0.00357161	0.000692847	0.00696838	1.84214e-08	0.0641639	0.145764	2.26538e-07	6.06521e-05	0.000390279	0.000406337	1.29239e-07	1.15908e-08	0.011965	6.74676e-09	2.67643e-05	1.54446e-09	5.29641e-10	1.35188e-09	1.21245e-10	0.340473	0.153481
483	HP1435	O25976	endopeptidase IV	0.0599432	0.0019062	0.000897014	7.69814e-07	0.181378	2.60068e-08	4.48758e-05	1.25304e-05	0.0034046	0.000237883	0.00192069	0.0140882	2.43099e-08	0.011412	0.192155	7.6997e-07	0.00173788	0.0141729	0.00139583	4.81051e-07	1.83561e-08	0.0152904	2.56251e-08	9.77815e-10	1.68726e-09	8.65698e-10	1.4938e-09	5.70011e-11	0.402912	0.0775755
1115	HPF16_RS07500	E6NG00	polymer-forming cytoskeletal family protein	0.0175342	4.09396e-06	0.00134977	4.41847e-07	0.192634	4.31948e-08	3.91319e-05	0.000413813	0.000398315	2.03043e-07	0.000108779	0.0198494	1.79824e-08	0.022699	0.226353	5.66105e-07	6.41099e-08	5.80797e-08	5.69151e-07	4.55094e-05	5.56399e-08	0.0185688	6.10978e-08	6.91917e-09	6.26835e-09	5.97289e-09	5.41109e-09	6.12791e-10	0.457405	0.0423992
554	HP0740	O25439	UDP-N-acetylmuramoyl-tripeptide--D-alanyl-D- alanine ligase	0.0697403	0.00241819	0.00364636	4.82902e-07	0.203455	1.64364e-08	1.808e-05	0.0115121	0.00217913	2.9021e-07	0.0006097	0.00551493	1.08656e-08	0.0447828	0.14921	2.5676e-07	1.39967e-05	0.000279876	3.28745e-07	1.38506e-07	1.11894e-08	0.0066175	1.30532e-08	1.05452e-09	1.15997e-09	4.44287e-10	4.88716e-10	3.94815e-11	0.364798	0.134279
187	HP1506	O26036	glutamate permease GltS	0.0387816	0.000231195	0.000171156	4.02557e-07	0.223722	1.4752e-08	2.84112e-05	0.00136675	0.000801756	0.000366553	0.00405228	0.00365105	9.41403e-09	0.0311017	0.17915	0.000212652	9.51361e-09	9.45338e-05	0.00954004	0.000623185	9.07104e-09	0.00610441	1.08617e-08	4.02995e-10	7.76138e-10	3.98033e-10	7.66582e-10	2.84421e-11	0.412628	0.0724541
1297	HP0148	O24959	hypothetical protein	0.0274011	1.17183e-05	0.00313097	5.91577e-07	0.0657472	0.00201406	0.000232169	4.63261e-06	0.0068899	2.3387e-07	1.39802e-07	0.129805	9.17842e-08	0.0293108	0.136688	4.34823e-07	0.00187127	2.85473e-07	0.00179701	1.93264e-07	1.79444e-07	0.0950943	2.19513e-08	2.03815e-08	1.44116e-08	1.21837e-08	8.61498e-09	7.99891e-09	0.427334	0.0667491
7	HP0682	O25392	hypothetical protein	0.0422036	0.0269969	0.0174728	0.00086951	0.13224	6.47826e-08	5.84112e-05	0.00276675	0.0105307	6.41019e-05	0.00373693	0.0215991	1.94749e-08	0.0896975	0.118243	0.000169045	4.91408e-08	0.00120444	0.00739783	0.00275376	6.57026e-08	0.0213859	0.000610066	3.70414e-09	3.33984e-09	3.17285e-09	2.8608e-09	5.8341e-10	0.293467	0.189668
967	HP1546	O26071	lipoprotein	0.0782293	0.00206599	0.005371	0.000289107	0.173688	2.17908e-08	1.8067e-05	0.000303311	0.000423716	2.65499e-07	0.0030638	0.00986087	8.21649e-09	0.0358948	0.180033	5.27357e-07	0.000525008	1.8156e-08	0.000661867	2.8708e-07	1.19208e-08	0.00957159	2.76369e-08	1.1476e-09	9.51493e-10	1.03157e-09	8.55288e-10	3.55152e-11	0.373153	0.122288
1162	HP0808	O25488	holo-[acyl-carrier-protein] synthase	0.0875607	0.000573837	0.00064938	3.11353e-07	0.16879	2.65768e-08	2.37003e-05	0.00113348	0.00115276	1.69978e-07	0.00206667	0.0101033	1.29388e-08	0.0976986	0.12084	1.62679e-07	2.56145e-08	6.58324e-05	1.835e-07	9.94785e-08	1.56634e-08	0.0093411	1.56505e-08	2.46424e-09	2.19754e-09	1.33591e-09	1.19132e-09	1.8758e-10	0.309074	0.188769
892	HP1582	O26102	pyridoxine 5'-phosphate synthase	0.0754801	0.00301494	0.00758566	5.66507e-07	0.106757	0.00156864	9.03856e-05	0.0014829	0.000538671	2.31595e-07	1.80112e-07	0.0136349	3.69508e-08	0.0631962	0.173179	4.99447e-07	0.00237454	0.00117398	3.99372e-07	0.000520529	2.35126e-08	0.0494004	2.95809e-08	2.23935e-09	6.06866e-09	1.74154e-09	4.71959e-09	3.57285e-10	0.342971	0.151298
963	HP1135	O25756	ATP synthase subunit delta	0.042821	0.000136616	0.0111566	4.35008e-06	0.154962	1.89759e-07	0.000752724	0.00135363	0.00467942	1.84259e-06	0.000475962	0.0100882	3.18835e-07	0.071031	0.164548	4.21969e-06	0.000530603	8.79361e-05	0.000183305	1.8511e-06	1.11074e-07	0.0371799	1.34362e-07	8.06231e-09	3.1981e-08	5.86113e-09	2.32495e-08	1.39507e-09	0.366778	0.131178
596	HP0605	O25326	membrane protein	0.0509461	0.00336444	0.00162899	4.63835e-07	0.157969	3.3052e-08	3.868e-05	0.00416759	0.00225428	0.000529975	0.000618812	0.0202224	2.36658e-08	0.0555391	0.182261	0.000109598	1.15457e-05	0.000756934	0.0012025	0.000161153	2.10677e-08	0.0182177	2.14898e-08	1.69331e-09	1.98164e-09	1.53132e-09	1.79207e-09	1.41208e-10	0.37867	0.117901
1400	HPF16_RS03190(HPF16_0630)	E6NDL7	GTPase	0.057887	0.0280779	0.0172301	0.00125506	0.059328	8.51654e-08	6.72274e-05	0.0140225	0.016219	0.00242131	3.2091e-07	0.0504304	3.98085e-08	0.0994706	0.10516	9.00465e-07	1.41506e-07	1.11702e-07	7.40686e-07	4.7603e-07	7.48072e-08	0.0478566	4.9044e-08	7.70718e-09	6.08385e-09	4.95331e-09	3.91001e-09	0.000571377	0.262775	0.232907
800	HP1092	O25724	flagellar basal-body rod protein FlgG	0.090964	0.00160082	0.00133384	5.31916e-07	0.180644	0.000357516	4.84843e-05	0.00404694	0.000190202	3.61518e-07	0.00193209	0.0083006	3.29525e-08	0.0320144	0.156336	0.00051229	0.000148523	5.7611e-08	0.000442253	0.00154627	1.80458e-08	0.0193186	6.14805e-08	2.98302e-09	0.000262342	2.81946e-09	5.60397e-09	2.71903e-10	0.364599	0.13015
504	HP0680	P55982	ribonucleotide-diphosphate reductase subunit alpha	0.0144726	0.00113316	0.000641708	3.18004e-07	0.172906	0.00169174	1.4528e-05	0.000674824	0.000963017	0.000517194	0.00234876	0.00445492	7.65596e-09	0.0228997	0.266724	2.69698e-07	2.15085e-06	1.81137e-08	0.00216582	1.40363e-07	7.65964e-09	0.00835706	8.19496e-09	4.47199e-10	5.50399e-10	3.04188e-10	3.13523e-05	2.04302e-11	0.452443	0.0407851
137	HP0729	O25429	hypothetical protein	0.0293557	0.00543436	0.00372364	7.29854e-07	0.163209	0.00970718	3.51962e-05	0.00456385	0.00212689	0.00195555	0.00383996	0.0152355	1.57649e-08	0.0571918	0.18782	0.000236933	0.000262113	0.000213236	0.00194536	0.000585245	1.97914e-08	0.0125483	1.47645e-08	1.34125e-09	8.50389e-10	9.8616e-06	7.11997e-10	6.46798e-11	0.378812	0.102396
208	HP1099	O25729	2-keto-3-deoxy-6-phosphogluconate aldolase	0.0652777	0.00183216	0.00259372	1.90075e-07	0.104729	4.76583e-08	7.64766e-05	0.00462338	1.45888e-06	9.24305e-08	0.00366294	0.0203083	3.71894e-08	0.0448346	0.212954	2.48866e-07	0.000167347	8.56819e-08	0.00588028	0.000717613	3.45735e-08	0.0323409	1.02095e-08	2.19048e-09	3.51503e-09	2.55988e-09	4.1078e-09	8.81339e-10	0.370332	0.119163
1356	HP0523	O25259	cag pathogenicity island protein cag4	0.0871038	0.0106802	0.00132472	2.04892e-07	0.0927603	7.27876e-09	2.07692e-05	0.00902836	0.00248734	0.000544234	1.48273e-07	0.00304353	1.30327e-08	0.0496434	0.22627	3.17307e-07	9.77432e-09	2.78901e-08	0.00817131	1.08893e-07	3.35433e-09	0.00892142	8.93829e-09	2.75335e-10	7.85641e-10	3.17532e-10	9.06048e-10	2.79099e-11	0.330995	0.160268
500	HP0139	O24951	hypothetical protein	0.041045	0.000567748	0.00160723	0.00121855	0.124008	1.08681e-08	3.73365e-05	0.0021612	3.3333e-06	0.000225728	0.000320619	0.00469428	1.82676e-08	0.0418043	0.260411	0.000213724	1.24783e-08	0.000553169	0.00438644	2.85676e-07	7.82835e-09	0.016741	1.81933e-08	4.98549e-10	1.71273e-09	4.55722e-10	1.5656e-09	4.29021e-11	0.405855	0.0871889
1221	HP1256	P56398	ribosome recycling factor	0.0269019	1.09431e-05	0.000423052	2.92156e-07	0.1541	3.91832e-08	2.73563e-05	0.000514716	0.00290393	0.00240452	0.00048879	0.0234685	2.62429e-08	0.0239691	0.23851	4.59702e-07	0.000139086	5.3136e-08	0.00910371	0.000436394	2.82374e-08	0.0165973	1.22729e-08	2.03191e-09	1.41861e-09	1.64602e-09	1.14919e-09	1.9026e-10	0.432676	0.0547237
133	HP1241	P56452	alanine--tRNA ligase	0.0275763	0.00126689	0.00142121	3.50245e-07	0.17842	0.000308261	2.21341e-05	0.00105656	0.000798644	1.55862e-07	0.000899122	0.00553774	9.84987e-09	0.0319169	0.237372	2.81183e-07	2.79708e-05	5.42207e-05	0.00313206	0.000250533	1.15378e-08	0.00993823	1.13652e-08	6.0392e-10	9.60509e-10	4.51592e-10	7.18238e-10	3.81654e-11	0.431268	0.0640364
913	HPF16_RS07520(HPF16_1467)	E6NG04	cytochrome C	0.0120727	8.50607e-06	0.00182022	0.00079149	0.216599	3.13306e-05	2.53034e-05	0.000465393	0.000452861	0.000816581	0.0172003	0.00654139	1.2112e-08	0.00895563	0.219174	2.21925e-07	5.83476e-05	2.59255e-08	0.00993245	0.000278786	2.18957e-08	0.00477468	5.93739e-09	9.66855e-10	6.93614e-10	9.20237e-10	6.6017e-10	1.07503e-10	0.44709	0.0237754
546	HP0723	O25424	L-asparaginase II	0.101716	0.000491628	0.00156802	2.01911e-07	0.149238	0.00112484	1.85446e-05	0.00277687	0.00171696	0.000156329	0.00244965	0.00928145	1.11825e-08	0.0154193	0.196194	1.77936e-07	2.0439e-08	2.07463e-08	0.0119996	0.000155614	1.55292e-08	0.00562308	5.966e-09	6.85298e-10	1.6822e-06	6.82629e-05	5.47951e-10	6.29417e-11	0.360337	0.123688
617	HP0202	O24994	3-oxoacyl-ACP synthase	0.0634295	0.000226251	0.00121478	5.51512e-07	0.12907	7.37512e-08	9.70992e-05	0.000700346	0.00209214	0.000159037	3.31153e-07	0.0175184	3.88534e-08	0.04906	0.1919	8.13206e-07	7.24695e-08	6.83902e-05	0.000932023	0.000228024	6.58429e-08	0.0433024	4.3848e-08	3.90755e-09	5.14459e-09	5.86359e-09	7.71988e-09	6.87963e-10	0.38179	0.116723
1082	HP1442	O25983	carbon storage regulator	0.0363871	1.25223e-05	0.00498944	8.29353e-07	0.114534	2.39633e-08	1.25204e-05	5.38768e-06	0.00116938	3.56827e-07	2.73674e-07	0.010293	5.38685e-09	0.0440413	0.282204	7.41774e-07	2.79449e-08	1.46006e-08	0.00083081	4.60267e-07	1.73396e-08	0.00551814	4.91278e-08	1.85079e-09	9.67003e-10	1.4195e-09	7.41659e-10	2.79406e-11	0.412549	0.0866051
1316	HP1289	O25876	membrane protein	0.052408	0.0023382	0.0154125	2.50155e-07	0.178946	0.000377285	4.88176e-05	0.00667961	0.00387596	0.000715387	0.000989438	0.00632123	0.00022727	0.052211	0.16738	0.00141295	4.07564e-08	3.31384e-08	0.00252779	0.0029826	4.1853e-08	0.00503173	0.000113893	1.25333e-09	1.01907e-09	1.5487e-09	1.25922e-09	2.44587e-10	0.357679	0.132925
56	HP0686	O25395	iron(III) dicitrate transport protein FecA	0.0488392	0.00323911	0.00311815	0.000756716	0.1631	0.000169345	3.19557e-05	0.0034708	0.00313646	0.000295824	0.00237596	0.0135122	0.000133704	0.022924	0.209194	0.000289224	0.000103612	3.31486e-08	0.00587754	0.000129162	1.60721e-08	0.0193032	2.46263e-08	1.63973e-09	1.99518e-09	1.19065e-09	1.44876e-09	9.64648e-11	0.405109	0.0847278
471	HP0914	O25572	membrane protein	0.00761212	1.79002e-05	0.00133558	0.00109633	0.208553	3.48394e-08	4.84613e-05	8.57765e-06	0.00151026	0.0022185	0.0147386	0.0166948	2.32223e-08	0.00734586	0.208149	3.91756e-07	2.93183e-08	0.00578521	0.00155111	3.94995e-05	2.02021e-08	0.0229958	1.15169e-08	8.61902e-10	0.000111527	0.000187863	1.0606e-09	7.93735e-11	0.456392	0.0178303
542	HP0382	O25144	zinc-metallo protease	0.0388245	0.00159966	0.00056162	0.000313456	0.196353	1.9693e-08	2.48997e-05	0.00130813	0.00211738	1.9359e-07	0.00352722	0.00613653	8.68109e-09	0.0460514	0.19683	3.9351e-07	1.35412e-08	0.000566581	0.000288168	2.9712e-07	1.02243e-08	0.00549582	1.61184e-08	5.54654e-10	7.01303e-10	5.71647e-10	7.22789e-10	2.48721e-11	0.404816	0.0904628
175	HP1468	O26004	branched-chain amino acid aminotransferase	0.0630007	0.00133723	0.00455825	4.10868e-07	0.138879	5.56508e-05	3.75672e-05	0.00313367	0.00352344	2.66928e-07	0.00321765	0.015652	2.44062e-08	0.0665337	0.177937	3.56462e-07	3.98897e-08	1.57595e-05	0.00300542	3.02701e-07	3.38736e-08	0.0191113	2.88754e-08	3.23129e-09	3.1682e-09	2.69276e-09	2.64019e-09	2.95449e-10	0.351579	0.142087
1177	HP0386	P64659	hypothetical protein	0.00967797	2.76489e-06	8.79531e-07	8.86021e-08	0.280467	1.01234e-07	0.000151699	0.0016791	5.01076e-07	5.04774e-08	2.2248e-07	0.0446799	8.6424e-08	0.00390995	0.0861245	6.22151e-07	1.61282e-07	2.41679e-07	4.4903e-08	1.97911e-07	5.13049e-08	0.0733033	1.99371e-08	5.16835e-09	7.74472e-09	2.27796e-08	3.4135e-08	8.8489e-09	0.484575	0.0152712
246	HP1168	P56190	carbon starvation protein CstA	0.027045	0.000317175	0.000590619	3.45789e-07	0.222589	2.04026e-07	1.45049e-05	4.05178e-06	0.00118428	0.00302521	0.00695244	0.00568838	6.26073e-09	0.0255389	0.196629	0.000148615	1.04837e-05	9.39039e-09	0.00187403	0.00274048	1.63291e-05	0.00563146	9.70389e-09	3.45906e-10	3.45906e-10	4.07052e-10	4.07052e-10	1.45098e-11	0.430537	0.05468
955	HP1109	O25737	pyruvate flavodoxin oxidoreductase subunit delta	0.0828841	6.85453e-06	0.000667692	2.72554e-07	0.210224	1.5483e-05	9.93992e-06	0.00208186	2.66836e-06	1.79049e-07	2.24621e-07	0.0103846	6.52984e-09	0.0386991	0.14832	4.16425e-07	1.92521e-08	1.21057e-08	1.96701e-07	2.46765e-07	1.14084e-08	0.00670282	1.65581e-08	7.65514e-10	4.81353e-10	9.60352e-10	6.03867e-10	2.79179e-11	0.375631	0.124342
1042	HP0830	P56114	glutamyl-tRNA amidotransferase subunit A	0.0543766	0.000899034	0.0025137	4.1128e-07	0.183615	0.000107892	2.71895e-05	0.00377998	0.000625858	2.00591e-07	0.00123066	0.0123883	1.32609e-08	0.0224101	0.204806	4.28792e-07	0.000400342	2.1623e-05	0.00128483	2.93941e-07	1.87567e-08	0.0115109	1.58031e-08	1.00841e-09	1.07945e-09	9.75985e-10	1.04474e-09	6.66657e-11	0.412321	0.0846053
659	HPF16_RS04515(HPF16_0885)	E6NEC2	acetate kinase	0.0230304	0.00591437	0.00794756	2.46065e-07	0.128162	3.18909e-08	4.07488e-05	0.00983841	0.00302734	1.91066e-07	1.3812e-07	0.0247628	3.16409e-08	0.0203505	0.2302	2.64416e-07	4.74057e-08	6.0573e-08	0.00345094	1.92409e-07	3.4496e-08	0.0429302	1.65275e-08	2.96312e-09	3.78615e-09	2.14202e-09	2.73697e-09	0.000343072	0.426055	0.0701086
171	HP0154	P48285	enolase	0.0515532	0.000596151	0.00191595	3.93796e-07	0.159455	2.04253e-08	2.60431e-05	0.000808308	0.000351542	0.000141289	0.0029426	0.00542881	4.47545e-05	0.0438752	0.215552	4.55866e-07	2.48346e-08	3.16651e-08	0.00162709	2.97733e-07	1.62198e-08	0.0156812	1.62959e-08	8.87765e-10	1.13194e-09	8.45232e-10	1.0777e-09	5.87109e-11	0.396117	0.0991003
880	HP0868	O25538	hypothetical protein	0.0610639	0.00238126	0.000784921	5.05122e-07	0.130944	3.0938e-08	2.73466e-05	0.00935284	0.0011693	2.41791e-07	1.76016e-07	0.0139509	1.30902e-08	0.0632476	0.201573	5.98388e-07	5.03461e-08	4.45017e-08	3.04868e-07	2.21935e-07	1.86728e-08	0.0155029	4.54073e-08	3.8204e-09	3.37691e-09	2.78113e-09	2.45828e-09	2.06831e-10	0.361971	0.138
1415	JHP_RS03540	Q9ZL99	hypothetical protein	0.0445194	0.028605	0.00923054	3.89859e-07	0.113211	1.60301e-08	2.94323e-05	0.0151854	0.0124219	1.98114e-07	0.00728344	0.00806586	0.000698175	0.0905869	0.153515	4.31225e-07	2.25616e-08	4.14245e-08	3.46723e-07	0.00123541	1.42565e-08	0.0154107	1.96342e-08	1.02726e-09	1.88611e-09	8.07315e-10	1.48228e-09	7.75526e-11	0.290203	0.200549
951	HP0184	O24984	hypothetical protein	0.033132	0.0010472	0.000951825	7.9595e-07	0.127939	6.26018e-05	5.66601e-05	4.86933e-06	0.000428447	0.000568582	0.00172794	0.0180843	2.54866e-08	0.0476533	0.242189	4.55422e-07	0.000418438	0.000179889	0.000480289	0.000315547	2.76119e-08	0.024758	3.34861e-08	3.20847e-09	4.52176e-09	1.6914e-09	2.38372e-09	2.28397e-10	0.412971	0.0832177
584	HP1113	O25740	membrane protein	0.0293873	0.000643309	0.00313933	6.99491e-07	0.209143	0.000302724	3.3695e-05	0.00206099	0.000188979	2.8057e-07	0.00138093	0.0121463	1.35153e-08	0.0405985	0.180158	5.88035e-07	0.000529859	2.59742e-08	0.00100935	4.71618e-07	1.87223e-08	0.0192758	2.14036e-08	8.49681e-10	9.4542e-10	9.26618e-10	1.03103e-09	4.09297e-11	0.420723	0.0760184
288	HP0233	O25019	glutathionylspermidine synthase	0.0437214	0.000415832	0.00305582	0.000600911	0.178274	2.47101e-08	3.01889e-05	0.00254103	0.0012138	0.000135742	0.0021742	0.00782657	1.3183e-08	0.0323058	0.212709	3.06828e-07	0.000197398	3.08141e-08	0.00041938	0.0010428	1.65526e-08	0.0133354	2.02192e-08	1.66206e-09	2.03058e-09	1.08718e-09	1.32824e-09	1.09183e-10	0.412145	0.0832538
997	HP1293	P56001	DNA-directed RNA polymerase subunit alpha	0.0267294	0.000617591	0.00127589	6.24986e-07	0.197677	2.80968e-08	5.4899e-05	0.000497648	0.000393876	2.38057e-07	0.00125936	0.00695612	2.09111e-08	0.0309822	0.215584	6.23069e-07	0.000186444	0.000780017	0.00211262	0.000329607	1.97711e-08	0.014562	2.43177e-08	1.19418e-09	2.33334e-09	1.09322e-09	2.13607e-09	1.04897e-10	0.434779	0.0604967
1462	K751_08040	R4QQ67	hypothetical protein	0.0216412	8.16407e-06	0.00345892	1.97835e-07	0.207782	7.72954e-08	8.1722e-06	3.91574e-06	1.68989e-06	9.48878e-08	9.97438e-08	0.0356287	3.91963e-09	0.00708469	0.224169	2.38751e-07	8.87399e-08	9.38219e-09	4.81962e-07	2.87193e-05	3.82968e-08	4.049e-09	5.78551e-09	2.15038e-09	3.57346e-05	2.26043e-09	7.4169e-05	7.34119e-05	0.46758	0.0321986
51	HP0597	O25319	penicillin-binding protein 1A	0.0369988	0.000274803	0.000423723	2.58639e-07	0.224441	1.85912e-08	4.60381e-05	0.00204822	0.000903828	0.00017266	0.0017685	0.00777749	3.17003e-08	0.0166774	0.199767	2.94785e-07	6.09588e-05	5.18822e-06	0.000462032	0.000591829	0.000385478	0.00719459	8.00762e-09	5.67017e-10	1.40413e-09	5.75594e-10	1.42537e-09	1.0093e-10	0.43918	0.0573268
125	HP0850	O25521	type I restriction-modification system methyltransferase	0.0722546	3.02698e-05	0.0119441	0.000480913	0.197224	5.36285e-05	2.67265e-05	0.0102542	0.0123849	0.000138574	0.00357784	0.0104046	1.65605e-08	0.0421335	0.108741	0.0103262	2.4547e-08	1.04231e-05	0.0014241	0.000267394	1.25973e-08	0.0179014	0.000381996	3.97392e-05	1.91888e-09	8.10068e-10	1.15115e-09	6.79249e-11	0.334271	0.149002
580	HP0462	O25209	type I restriction-modification system specificity protein	0.0531036	0.0658057	0.0188093	2.51603e-07	0.102784	5.63513e-08	2.34754e-05	0.0471243	0.0104477	0.000918404	0.00863507	0.00807168	1.5555e-08	0.0678577	0.0997692	0.00757727	6.79247e-08	0.000139327	0.00033877	0.0009692	1.9043e-08	0.0074196	4.53851e-09	0.000205466	3.73107e-10	1.01649e-09	4.23459e-10	8.35644e-11	0.218044	0.263148
993	HP1585	O26104	flagellar basal body rod protein FlgG	0.0370877	0.00102018	0.00201008	3.22242e-07	0.200818	1.86668e-08	2.90435e-05	0.00220125	0.000481648	1.99775e-07	1.6969e-07	0.0110685	1.80056e-08	0.0212291	0.202578	2.94731e-07	2.01002e-08	3.12737e-08	2.52114e-07	2.14147e-07	1.46044e-08	0.0214752	1.11369e-08	7.59517e-10	1.18173e-09	6.45138e-10	1.00376e-09	6.84549e-11	0.435939	0.06403
609	HP1058	O25698	3-methyl-2-oxobutanoate hydroxymethyltransferase	0.0628262	0.000472866	0.000984892	4.46188e-07	0.194957	0.00089349	4.90437e-05	0.00175597	0.000694147	0.000199951	0.00320602	0.0117766	2.84158e-08	0.0185077	0.170358	0.00040792	2.80366e-08	0.00337386	0.00349439	2.41256e-07	1.61933e-08	0.0260404	1.45724e-08	9.78115e-10	2.21772e-09	7.06448e-10	1.60176e-09	1.07512e-10	0.403133	0.0852417
1422	HP0769	P56415	molybdenum cofactor guanylyltransferase	0.0852594	0.00459206	0.00541746	2.68783e-07	0.100767	5.22575e-08	1.41112e-05	0.0186222	0.00164074	1.56329e-07	0.00124145	0.0137374	8.20734e-09	0.0546535	0.206777	6.05361e-07	0.000506753	1.36871e-08	0.00297193	2.18803e-07	1.83204e-08	0.00379725	1.18992e-08	9.96322e-10	2.69039e-10	2.31347e-09	6.24712e-10	5.23073e-11	0.325079	0.170185
697	HP0215	O25004	phosphatidate cytidylyltransferase	0.0410309	0.000785008	0.00219487	7.76348e-07	0.183989	8.40692e-06	5.89144e-05	0.000807558	0.00197854	2.12648e-07	0.000227875	0.007832	1.61372e-08	0.0216518	0.188347	5.74424e-07	8.00604e-05	3.69276e-08	0.0243141	0.000413142	2.07623e-08	0.0262797	2.41051e-08	7.75848e-10	1.54963e-09	9.15846e-10	1.82925e-09	5.88764e-11	0.406447	0.0684487
1236	HP1530	O26058	hypothetical protein	0.0672283	0.00188371	0.00886186	7.28424e-07	0.142516	0.00373286	3.53208e-05	0.00135401	0.00373511	3.04795e-07	0.00078671	0.00864247	1.47793e-08	0.0611117	0.17995	5.55674e-07	2.69185e-08	4.06605e-08	0.00342107	0.00112114	1.44971e-08	0.015364	2.34351e-08	1.13527e-09	1.71482e-09	0.000253973	1.13635e-09	5.50483e-11	0.346473	0.144175
21	HP0731	O25431	hypothetical protein	0.0609341	0.00727505	0.0215376	0.00300422	0.10787	0.000341859	0.00017589	0.014283	0.0151583	0.00289077	0.00025197	0.00994537	0.000322577	0.0811542	0.151911	0.00140155	2.79254e-05	2.77416e-07	0.00292315	0.00154562	1.00665e-07	0.0170452	8.56164e-08	1.34967e-08	2.09364e-08	8.56316e-09	1.32834e-08	2.09401e-09	0.286772	0.200342
1101	HP0076	P56027	30S ribosomal protein S20	0.0345466	1.06547e-05	0.000619706	2.65688e-07	0.129938	1.52878e-08	2.13036e-05	0.00263111	0.000435065	1.97266e-07	1.84768e-07	0.0113243	1.58173e-08	0.0211005	0.282628	4.16084e-07	2.55611e-08	0.00120403	2.2038e-07	0.000372206	1.26808e-08	0.0151667	1.03756e-08	6.374e-10	8.88218e-10	5.97016e-10	8.31943e-10	5.11085e-11	0.439057	0.0593436
121	HP0303	O25074	GTPase ObgE	0.0501917	0.000235568	0.00141003	2.29195e-07	0.189362	5.95126e-05	3.02682e-05	0.00135676	0.000164497	0.00131946	0.0054957	0.00595119	1.28307e-08	0.0385261	0.186179	1.92008e-07	2.33374e-08	3.06913e-08	0.0119047	1.30139e-07	1.58175e-08	0.00781349	7.5228e-09	9.14349e-10	1.20247e-09	7.55437e-10	9.93485e-10	1.20752e-10	0.389305	0.0918846
901	HP1496	P56078	50S ribosomal protein L25	0.00854221	1.27573e-05	0.000758466	2.90692e-07	0.213823	0.000129873	3.67445e-05	0.000206785	3.8502e-06	1.41493e-07	0.000698942	0.0102937	1.78852e-08	0.01175	0.237057	2.80152e-07	2.78153e-08	4.07022e-08	0.000130202	1.73706e-07	1.72467e-08	0.0165554	6.38363e-09	6.33808e-10	9.27454e-10	5.51433e-10	8.06913e-10	8.01155e-11	0.477729	0.0212741
1283	HP1195	P56002	elongation factor G	0.0464825	0.000306867	0.00238015	3.34195e-07	0.158368	2.51419e-08	5.79354e-05	0.000231789	0.000581326	0.000302703	0.000880527	0.0132187	3.29807e-08	0.0419028	0.203278	0.000295379	2.86049e-08	0.00018504	0.00017996	0.0012809	2.59146e-08	0.0300665	7.3757e-08	6.56811e-09	1.51352e-08	5.54883e-09	1.27864e-08	1.13864e-09	0.404932	0.0918854
605	HP0841	O25512	bifunctional phosphopantothenoylcysteine decarboxylase/phosphopantothenate synthase	0.0795321	1.64083e-05	0.000200336	0.000655254	0.157317	1.88596e-08	2.08501e-05	0.00419986	0.00215791	0.00477018	0.00287848	0.0132438	1.70036e-08	0.0532017	0.170714	5.6506e-07	2.23267e-08	2.47963e-05	0.000304548	0.000252838	9.70646e-09	0.010437	1.85675e-08	7.3364e-10	8.11069e-10	6.49477e-10	7.29302e-05	2.83706e-11	0.351711	0.139308
1097	HP1281	O25868	anthranilate synthase component II	0.0525015	1.78496e-05	0.0011121	7.39271e-07	0.15815	6.38418e-06	5.85973e-05	0.00301005	0.00218484	3.05441e-07	2.24461e-07	0.0245767	2.42104e-08	0.0483503	0.183777	0.00123948	6.67781e-08	0.000496433	0.000761581	3.16354e-07	3.5695e-08	0.0237551	2.45118e-08	2.76572e-09	2.64384e-09	2.03246e-09	1.94289e-09	2.19221e-10	0.390259	0.107177
238	HP1343	O25900	membrane protein	0.0536985	2.04867e-05	0.00299903	0.000230155	0.240789	7.55425e-08	8.1484e-05	0.00290683	0.000163971	1.77246e-07	0.000660772	0.0105358	2.85736e-08	0.0215158	0.153169	5.3611e-07	0.000211304	7.30815e-05	0.000631956	0.000501443	3.59535e-08	0.0118103	1.32271e-08	1.42678e-09	1.539e-09	1.97685e-09	2.13234e-09	2.30011e-10	0.416304	0.0813046
309	HP1584	P55996	tRNA N6-adenosine threonylcarbamoyltransferase	0.056676	1.29519e-05	0.00230702	5.3868e-07	0.175852	0.000165168	3.91127e-05	0.00467316	0.000919866	0.000645821	0.00420432	0.012726	2.17766e-08	0.0470799	0.185752	0.000423006	8.09283e-05	3.76267e-08	0.000568257	3.11481e-07	7.84316e-05	0.00777681	2.12589e-08	2.72056e-09	1.56493e-09	2.68344e-09	1.54357e-09	1.86653e-05	0.382106	0.111669
530	HP0221	O25009	nitrogen fixation protein NifU	0.0404112	1.85212e-05	5.64536e-06	0.000142557	0.221412	2.34872e-08	3.63925e-05	3.57941e-06	0.00329325	2.38068e-07	0.00315747	0.0115203	1.78503e-08	0.0303481	0.169318	3.51348e-07	2.77137e-08	4.29414e-08	0.000203218	0.00298763	3.95692e-05	0.0171017	2.33683e-08	1.84325e-09	2.85604e-09	1.13081e-09	1.75215e-09	1.38207e-10	0.419352	0.0740803
163	HP0213	P56138	tRNA uridine 5-carboxymethylaminomethyl modification protein GidA	0.0382326	7.61742e-06	0.00102183	0.00111202	0.131815	1.04701e-05	3.63695e-05	0.00123286	0.000694904	0.000481313	0.000222117	0.0051609	3.989e-05	0.0352533	0.265897	0.000652291	0.000187254	4.42662e-08	0.00800583	0.00216065	1.75052e-08	0.00777576	8.91202e-09	1.10165e-09	1.51936e-09	8.98878e-10	1.2397e-09	1.53245e-10	0.410649	0.0764431
1057	HP0507	O25248	NUDIX hydrolase	0.0463303	0.000393764	2.88186e-06	7.35245e-07	0.125528	2.21509e-08	0.000159117	0.00504922	1.01811e-06	2.5975e-07	0.0042535	0.00782555	5.62135e-08	0.0249804	0.233138	3.66217e-07	2.07086e-08	1.48756e-07	0.000146334	2.46722e-07	1.39515e-08	0.0521906	6.29459e-08	3.55942e-09	2.55685e-08	1.89638e-09	1.36223e-08	7.70306e-10	0.418682	0.0767575
234	HP1035	O25679	flagellar biosynthesis regulator FlhF	0.0366422	0.000137259	0.000924071	3.87547e-07	0.211146	2.27696e-08	4.26581e-05	0.000302536	0.00122201	0.000333907	1.67641e-07	0.0104483	1.95745e-08	0.023711	0.202198	4.29447e-07	8.27414e-05	8.5292e-05	2.4976e-07	6.33271e-05	1.46742e-08	0.0126602	1.53919e-08	9.59302e-10	1.79722e-09	9.0432e-10	1.69422e-09	1.05592e-10	0.436452	0.0629391
943	HP1137	O25757	ATP synthase subunit B'	0.0157635	0.000457765	0.00049009	3.02101e-07	0.212253	6.16269e-09	1.9632e-05	2.65225e-06	1.9216e-06	1.30135e-07	0.00180495	0.00241887	8.45681e-09	0.0351108	0.222589	3.87976e-07	7.55195e-09	0.000792632	2.68218e-07	2.81094e-07	5.4715e-09	0.00829352	1.90363e-08	3.70542e-10	1.18041e-09	3.88331e-10	1.23708e-09	2.40797e-11	0.445555	0.0518267
647	HP0087	O24914	hypothetical protein	0.0742671	0.00238346	0.00300175	3.08665e-07	0.182264	1.92076e-08	2.07884e-05	0.00637261	0.000213279	1.83354e-07	0.00218842	0.00639138	1.23488e-08	0.0548277	0.157198	0.00170527	2.22782e-08	0.000190776	0.00085457	0.000445357	1.11727e-08	0.00767466	1.30491e-08	7.70264e-10	8.33661e-10	8.12016e-10	8.78848e-10	5.1877e-11	0.353528	0.141066
718	HP0280	O25057	lipid A biosynthesis lauroyl acyltransferase	0.0346715	0.000115736	0.00174431	6.00588e-07	0.173381	2.87072e-08	5.78058e-05	0.00226216	0.00396585	0.00380679	0.00663787	0.0109489	2.21879e-08	0.0393788	0.19433	5.53147e-07	2.94346e-08	0.000204982	3.45569e-07	0.00155609	1.65176e-08	0.0269365	2.28774e-08	1.21738e-09	2.45135e-09	1.0935e-09	2.20192e-09	1.17171e-10	0.405596	0.0821383
59	HPF16_RS06665(HPF16_1296)	E6NFI3	type II restriction endonuclease	0.052251	0.00231272	0.00952435	0.00125758	0.147188	3.50438e-08	2.01217e-05	0.0115489	0.00287581	0.00218001	0.00776018	0.00324952	0.000157568	0.0620803	0.185002	0.000593946	8.64377e-05	2.78177e-08	0.00064643	0.00132288	2.05432e-08	0.00980136	0.000140848	1.1125e-09	6.38781e-10	9.0275e-10	5.18347e-10	7.19094e-11	0.345241	0.140593
1017	HP0517	P56059	GTP-binding protein Era	0.0322673	3.09739e-06	0.00288538	0.00136056	0.175833	1.29354e-08	7.79672e-05	0.00333239	0.00106044	2.70604e-07	0.00127505	0.00522508	3.61152e-08	0.0365086	0.209623	6.20132e-07	1.6892e-08	1.01815e-07	4.60808e-07	3.74582e-07	1.02034e-08	0.0305462	1.16962e-07	3.18596e-09	1.92032e-08	2.58981e-09	1.56099e-08	4.25203e-10	0.421227	0.0760573
572	HP1349	O25904	hypothetical protein	0.0756225	0.00414259	0.0021876	2.0265e-07	0.205308	0.00191459	3.25843e-05	0.0109381	0.00272916	9.29839e-08	1.3794e-07	0.0058433	1.4951e-08	0.0595838	0.11606	3.02382e-07	2.05658e-08	9.54856e-05	0.000835469	1.48533e-07	1.01021e-08	0.0147068	8.25397e-09	5.61373e-10	8.94631e-10	8.32786e-10	1.32717e-09	9.02639e-11	0.341917	0.155204
643	HP0286	O25060	ATP-dependent zinc metalloprotease FtsH	0.0254197	0.000690807	0.00249883	4.76253e-07	0.176494	2.53962e-05	3.81038e-05	0.00198975	0.000938266	1.87258e-07	0.00105098	0.00717262	1.4982e-08	0.0453096	0.220318	4.23796e-07	3.79515e-05	5.86834e-05	0.00096747	2.21986e-07	1.06342e-08	0.0169877	1.27579e-08	6.11168e-10	1.27639e-09	4.8875e-10	1.02073e-09	4.8898e-11	0.420973	0.0768469
276	HP0857	O25528	phosphoheptose isomerase	0.0720633	0.00198268	0.00172142	2.45997e-07	0.197768	6.15599e-05	3.23285e-05	0.00105695	0.00555707	0.000262181	9.75295e-08	0.0079073	1.59428e-08	0.0323633	0.163036	2.47893e-07	0.000105824	4.05224e-08	0.00224831	0.000926426	1.47497e-08	0.0129065	1.40984e-08	1.5697e-09	2.30462e-09	1.26195e-09	1.85279e-09	2.06287e-10	0.381618	0.114745
1342	HP0211	O25001	beta-lactamase HcpA	0.0211974	0.00114615	0.00523162	8.16896e-07	0.117307	0.000671031	6.7652e-05	0.00553771	0.00123318	3.72789e-07	0.00248645	0.0191255	3.08728e-08	0.0359241	0.25256	5.94181e-07	0.000993656	0.000250222	6.04831e-07	0.00207088	3.10302e-08	0.0333135	0.000881297	1.87658e-09	3.02921e-09	1.13681e-09	1.83507e-09	1.5541e-10	0.422306	0.0702702
689	HP0357	O25124	short chain alcohol dehydrogenase	0.0260552	0.000280492	9.9548e-06	0.000172918	0.207323	3.11053e-08	3.98367e-05	0.000308116	5.71046e-06	0.000540393	0.00311062	0.00830245	2.28518e-08	0.0275814	0.213383	8.80061e-05	3.4812e-08	4.45838e-08	0.000355297	0.00156128	1.68052e-08	0.010842	1.33213e-08	8.69442e-10	1.1135e-09	8.04546e-10	3.97136e-05	6.72502e-11	0.439851	0.0542409
1437	HPF16_RS01945(HPF16_0378)	E6NCW5	hypothetical protein	0.0767805	0.00767758	0.0207263	0.0023079	0.224781	2.47139e-09	2.47139e-06	0.00259466	5.33179e-07	9.59996e-08	8.52461e-08	9.37251e-10	9.37251e-10	0.0814861	0.083024	2.18005e-07	2.39689e-09	2.39689e-09	0.000616101	1.27769e-07	1.40477e-09	1.40477e-09	2.30049e-08	2.52931e-10	2.52931e-10	2.24599e-10	2.24599e-10	1.90742e-06	0.307805	0.189266
981	HP0021	O24866	lipid A 1-phosphatase	0.0892912	0.00057453	0.00546189	2.65046e-07	0.156081	4.88796e-05	1.70333e-05	0.00472544	0.00432829	1.29924e-07	0.000245154	0.00444781	8.34959e-09	0.0808679	0.147583	2.21215e-07	8.32423e-09	1.31092e-08	1.47653e-07	1.60124e-07	6.02538e-09	0.006327	1.20466e-08	4.53308e-10	7.13882e-10	4.91594e-10	7.74178e-10	2.9132e-11	0.314439	0.185249
1302	HP1308	P56049	50S ribosomal protein L24	0.00538501	9.93853e-06	0.000322568	5.18178e-07	0.195854	1.39934e-08	1.6129e-05	5.23537e-06	3.49229e-06	0.000263198	1.82716e-07	0.0073349	8.49633e-09	0.00615655	0.276342	4.94846e-07	1.99638e-08	9.15153e-05	4.9313e-07	3.3009e-07	1.3317e-08	0.00821301	2.58004e-08	1.04088e-09	1.19973e-09	6.96742e-10	8.03072e-10	3.23987e-11	0.487744	0.0118828
685	HP1173	O25787	hypothetical protein	0.0780997	0.000758537	0.00426685	4.41038e-07	0.186793	0.00043661	3.12663e-05	0.00208027	0.00207088	0.000254426	0.0126125	0.0117868	1.03586e-08	0.0497468	0.137726	6.36865e-07	1.70663e-05	0.000345908	2.75357e-07	3.85208e-07	2.22123e-08	0.0129712	3.93756e-08	2.27052e-09	1.99539e-09	3.17633e-09	2.79144e-09	1.60963e-10	0.349277	0.137023
1116	HP0975	O25626	aspartyl/glutamyl-tRNA amidotransferase subunit C	0.0490196	0.000727075	0.00144328	2.43636e-07	0.149849	0.00515956	6.19241e-05	0.00561472	0.00180756	1.9539e-07	0.00117101	0.0274841	4.96615e-08	0.0630646	0.147965	0.000560886	7.61692e-08	1.05044e-07	1.81261e-07	1.91386e-07	3.34063e-08	0.0460704	2.06424e-08	3.60312e-09	4.96904e-09	3.80439e-09	5.24661e-09	9.1579e-10	0.371369	0.121677
389	HP0214	O25003	carboxylate transporter	0.0142392	0.000208111	0.00201838	3.56335e-07	0.206041	0.005483	5.60461e-05	5.39957e-06	0.00080913	0.001711	1.61715e-07	0.0248628	2.64859e-08	0.00330059	0.207141	2.55603e-07	4.16285e-08	0.00319249	0.00645484	2.26185e-07	3.68373e-08	0.0243375	7.9714e-09	5.82937e-05	6.28773e-07	1.24675e-09	7.95232e-05	2.04196e-10	0.462382	0.0205809
1298	HP1524	O26052	lipoprotein	0.0589472	0.000515491	0.001921	1.26038e-06	0.181009	0.000347896	8.86742e-05	2.88362e-05	0.00438076	8.89134e-07	0.00600203	0.0280824	6.25553e-08	0.0413854	0.133988	2.48978e-06	0.00187798	0.000824206	0.00238258	0.00125562	2.63958e-08	0.0369581	7.67699e-08	2.26585e-09	4.91383e-09	2.49057e-09	5.40116e-09	1.59415e-10	0.380038	0.107179
1163	HP0718	O25420	L-lysine exporter	0.14685	0.00294755	0.010356	4.02361e-07	0.222939	1.31254e-08	2.16586e-05	0.000556095	2.81954e-06	1.98417e-07	2.76553e-07	0.00516511	1.06805e-08	0.0365636	0.0657041	3.66765e-07	8.58391e-09	1.41645e-08	1.91059e-07	2.66297e-07	6.23253e-09	0.00889196	1.87399e-08	4.38595e-10	7.23736e-10	6.11313e-10	1.00874e-09	2.3609e-11	0.302701	0.197276
226	HP0228	O25014	sulfate permease	0.0524285	0.00091509	0.00529626	3.35801e-07	0.222984	0.000405945	3.57204e-05	0.00271769	0.0018084	1.2002e-07	0.00821135	0.00520359	1.27669e-08	0.0465176	0.141903	2.91715e-07	1.73522e-08	2.65678e-08	0.00208126	0.000189927	1.39406e-08	0.00926413	1.54571e-08	3.65761e-05	1.40775e-09	1.0739e-09	1.64424e-09	9.78047e-11	0.379355	0.109684
24	HP0779	P56418	bifunctional aconitate hydratase 2/2-methylisocitrate dehydratase	0.0711114	0.000317352	0.00290864	3.59198e-07	0.188673	0.000174179	1.63736e-05	0.00227605	0.00293879	1.92922e-07	0.00235494	0.00912823	8.79413e-09	0.0397064	0.165226	3.52742e-07	0.000389315	1.55645e-05	0.00197329	2.94104e-05	1.35039e-08	0.0127602	1.90927e-08	9.58583e-10	9.23497e-10	9.03385e-10	8.7032e-10	4.36959e-11	0.375787	0.119259
151	HP0402	P56145	phenylalanine--tRNA ligase subunit beta	0.0422653	0.000298493	0.00299436	0.000885624	0.167328	1.79439e-08	3.74308e-05	0.00461875	0.000554287	0.000155225	0.00579449	0.0111816	2.33247e-08	0.0423815	0.197842	4.66213e-07	2.10481e-08	0.00258919	0.00107733	0.000242416	1.04468e-08	0.0194594	1.33162e-08	6.01187e-10	0.000103243	5.57639e-10	0.000190999	5.25165e-11	0.395811	0.0931127
222	HP1222	O25820	D-lactate dehydrogenase	0.0447027	2.57701e-05	0.00254151	3.0719e-07	0.152609	0.000142322	3.01819e-05	0.000320426	0.00366401	0.0017339	0.00347967	0.00518578	1.63173e-08	0.0291343	0.243117	0.000662032	0.000160883	3.44709e-08	0.00365688	0.000119681	6.61826e-09	0.00865549	1.10592e-08	5.79894e-05	1.28779e-09	3.63673e-10	1.08658e-09	4.23478e-11	0.409567	0.0803887
635	HP0298	O25069	dipeptide ABC transporter substrate-binding protein DppA	0.0408795	0.000579756	0.00246949	0.000300568	0.180101	0.000330865	5.86057e-05	0.00038667	0.00399257	0.00154581	0.00032787	0.0210975	3.1797e-08	0.030617	0.203745	0.000362655	3.87989e-08	0.000576085	2.17687e-07	2.07819e-07	2.99037e-08	0.0126285	7.91141e-09	1.13839e-09	1.71572e-09	1.08679e-09	1.63795e-09	2.35688e-10	0.417572	0.0789249
268	HP1443	O25984	4-diphosphocytidyl-2-C-methyl-D-erythritol kinase	0.0450745	0.000759423	0.00102138	2.37318e-07	0.152469	3.10883e-08	3.46363e-05	0.00503397	0.000328044	1.12328e-07	0.00243361	0.00513955	1.63941e-08	0.051923	0.221587	2.56371e-07	3.21362e-08	3.58037e-08	1.14968e-07	1.20149e-07	1.50607e-08	0.0141947	7.25766e-09	9.09749e-10	1.01358e-09	9.50743e-10	1.05925e-09	1.32777e-10	0.393391	0.10414
706	HP1523	O26051	ATP-dependent DNA helicase RecG	0.0466182	0.000826456	0.00480356	5.3427e-07	0.159776	2.83117e-08	4.68311e-05	0.00256643	0.000428818	2.46896e-07	0.00189219	0.0106105	2.16415e-08	0.0411322	0.215773	4.90544e-07	0.000779532	9.57091e-05	0.000766596	0.000332068	1.50881e-08	0.0134879	1.4315e-08	9.61106e-10	6.25879e-05	7.58571e-10	1.25477e-09	8.42451e-11	0.399647	0.0963757
339	HP0666	O25377	glycerol-3-phosphate dehydrogenase	0.0504938	0.000968858	0.00211868	0.000447276	0.168076	4.8648e-08	4.8648e-05	0.00382698	0.00336686	1.84625e-07	0.000784515	0.00691109	2.64595e-08	0.0203022	0.21719	4.79614e-07	5.84617e-08	3.40784e-05	0.0177394	0.000814913	2.56206e-08	0.00685172	9.97101e-09	1.2154e-09	1.2154e-09	1.42899e-09	2.37624e-05	1.74184e-10	0.399029	0.0810774
560	HP1479	O26014	hypothetical protein	0.0464231	0.000192042	0.00190475	4.09571e-07	0.174534	5.47913e-05	3.42174e-05	0.000518982	0.0014496	0.000731156	0.000803179	0.00838547	1.91853e-08	0.034805	0.222476	0.00033531	1.62007e-08	3.70658e-08	0.000362361	0.000670273	8.87878e-09	0.00555753	0.000761027	5.26737e-10	1.20513e-09	6.47035e-07	9.93699e-10	4.4006e-11	0.410953	0.0852935
631	HP1583	O26103	4-hydroxythreonine-4-phosphate dehydrogenase	0.0886467	0.000974725	0.0104841	2.23989e-07	0.168592	1.75381e-08	2.17639e-05	0.00306681	0.00246565	1.09932e-07	0.00365394	0.00781702	1.06815e-08	0.0563254	0.146397	8.98408e-05	0.000434823	2.06684e-08	0.000631806	0.000308706	1.09752e-08	0.0100894	9.02916e-09	5.64147e-10	7.00077e-10	7.06976e-10	8.7732e-10	5.48154e-11	0.332895	0.161963
1357	HP0526	O25261	Cag-specific translocation protein CagZ	0.0133438	9.37143e-06	0.00286698	3.81797e-07	0.169983	9.36926e-09	1.01336e-05	3.69642e-06	1.62792e-06	0.000211881	0.00149654	0.00222452	3.99705e-09	0.0323248	0.273286	3.39388e-07	1.16787e-08	1.26314e-08	2.09591e-07	1.49468e-07	5.14333e-09	0.00422488	1.38269e-08	4.75796e-10	5.14611e-10	3.3931e-10	3.6699e-10	1.17203e-05	0.449718	0.0485503
264	HP0607	O25328	multidrug resistance protein	0.0365172	0.000761351	0.00285793	0.000431004	0.180071	0.000188368	3.22091e-05	0.00115199	0.00377009	0.000473599	0.00041507	0.00897332	1.56565e-08	0.0381306	0.207703	2.35364e-07	1.83786e-08	2.83044e-05	0.00311554	3.97973e-05	1.4442e-08	0.0151045	9.88123e-09	0.000142179	2.74858e-05	6.56214e-05	1.04351e-09	8.14831e-11	0.411851	0.0831892
1222	HP1305	P66621	30S ribosomal protein S8	0.0301362	5.88596e-06	0.000658795	5.1786e-07	0.178243	1.8642e-08	4.30406e-05	0.000433183	0.000504916	2.43272e-07	0.000787745	0.00871737	2.02189e-08	0.0165009	0.237274	5.48075e-07	0.000163164	5.26032e-08	4.11832e-07	3.56627e-07	1.48252e-08	0.0265295	4.82209e-08	2.00457e-09	4.62814e-09	1.73586e-09	4.00776e-09	1.66605e-10	0.450764	0.0482398
677	HP0181	O24983	CvpA family protein	0.00765701	0.00102268	0.0023606	2.23646e-06	0.17089	0.00501307	7.61313e-05	0.00154432	0.0012963	0.000296592	6.05557e-07	0.0166567	2.9377e-08	0.0238521	0.251998	1.42077e-06	4.87203e-08	9.34698e-05	0.00471219	0.00028574	3.12119e-08	0.0109968	6.5291e-08	2.23893e-09	3.16742e-09	0.00120287	2.22258e-09	4.13861e-05	0.450541	0.037733
748	HP1236	O25834	hypothetical protein	0.0357063	0.00181554	0.00104333	1.23099e-06	0.163752	5.06915e-08	5.28306e-05	0.00181493	0.000483979	5.34806e-07	3.50567e-07	0.0111141	2.29525e-08	0.0194237	0.250204	1.12566e-06	7.07157e-08	0.000675496	8.03839e-07	5.26918e-07	3.31017e-08	0.0139083	5.51861e-08	3.46687e-09	3.61317e-09	2.27254e-09	2.36844e-09	1.48789e-10	0.438979	0.0602878
1317	HP1242	O25839	hypothetical protein	0.0032018	0.000162017	2.9915e-06	2.77587e-07	0.244705	2.95852e-08	2.56308e-05	6.36066e-06	2.06655e-06	1.91759e-07	2.24439e-07	0.014745	1.77059e-08	0.00477078	0.216748	6.27057e-07	5.71006e-08	0.00124932	0.000400481	2.03728e-07	1.85517e-08	0.0139782	1.89043e-08	1.72145e-09	1.49135e-09	2.01482e-09	1.74551e-09	1.58949e-10	0.490177	0.00814602
260	HP0642	G5EB01	NAD(P)H nitroreductase	0.019667	0.000747089	0.00246222	5.59283e-07	0.213965	0.000125762	2.30107e-05	0.000434075	0.00143754	2.84009e-07	0.00215231	0.0109959	1.1685e-08	0.0151086	0.218804	7.72555e-07	2.51688e-08	9.61601e-05	0.00137271	5.09996e-07	1.6615e-08	0.0124874	4.42308e-08	1.44098e-09	1.53129e-09	1.71247e-09	0.000119153	5.92865e-11	0.456252	0.0398565
673	HP0813	O25493	metallo-beta-lactamase family protein	0.0720826	0.00107856	0.00202645	2.74792e-07	0.170143	2.98079e-08	2.98627e-05	0.00184185	0.000215856	0.000191274	0.000553092	0.0123312	1.35198e-08	0.0236168	0.201935	2.11428e-07	3.38387e-05	0.000247379	0.0005674	1.42895e-07	1.86013e-08	0.0131013	7.03504e-09	9.15784e-10	9.17468e-10	7.63123e-10	3.41618e-06	9.95219e-11	0.397511	0.100862
377	HP0929	O25583	geranyltranstransferase	0.0544233	0.000972248	0.00196019	0.000953993	0.140946	0.00038389	4.16832e-05	0.00265	2.21351e-06	0.00157681	0.00125026	0.0120776	2.14686e-08	0.0834725	0.174775	4.60864e-07	3.52004e-08	4.46078e-05	0.00760074	0.000236975	1.79146e-08	0.0166315	3.11489e-08	2.37912e-09	2.92618e-09	1.84958e-09	2.27487e-09	1.73753e-10	0.34443	0.14348
1178	HP1531	P64665	hypothetical protein	0.00578349	4.75975e-06	0.000778314	6.0457e-07	0.0834039	0.00185345	0.000130622	0.00203006	1.2157e-06	2.12016e-07	0.000491651	0.00167002	4.58077e-08	0.0139578	0.297475	2.06754e-07	5.60142e-09	1.53644e-07	5.17924e-07	1.50583e-07	4.07962e-09	0.0924178	2.62613e-08	7.11477e-10	1.95154e-08	2.06857e-10	5.67398e-09	1.5372e-10	0.474967	0.0225557
1043	HPF16_RS02225(HPF16_0432)	E6ND19	serine protease	0.0462855	0.000123724	0.00409207	3.00984e-07	0.203591	2.19508e-08	3.36061e-05	0.000677135	0.000900148	0.000134288	0.000934027	0.0103071	1.63849e-08	0.0212464	0.195752	3.57475e-07	2.55639e-08	0.000196976	0.00060393	0.000115942	1.50059e-08	0.0150056	1.13774e-08	8.13628e-10	1.24564e-09	8.29756e-10	1.27034e-09	9.08449e-11	0.424655	0.073325
214	HP1379	P55995	ATP-dependent protease	0.0126085	1.14017e-05	0.000419991	0.000325779	0.184398	0.00567599	3.10913e-05	7.13686e-06	0.000619032	0.000820143	0.00151867	0.0146937	1.94615e-08	0.00992337	0.242538	0.000119169	3.69143e-08	5.92965e-05	0.0159332	0.000456711	2.24677e-08	0.00968454	7.6188e-09	5.47419e-05	1.05519e-09	7.2681e-10	0.00010141	1.00662e-10	0.451314	0.0235894
1090	HP0585A	P57798	hypothetical protein	0.0124013	2.54094e-05	0.000412868	3.98532e-06	0.201752	5.1382e-08	2.53825e-05	2.41012e-05	0.00140387	3.78014e-06	3.57324e-06	0.0487364	2.40757e-08	0.0167211	0.204783	4.83468e-06	6.59418e-08	3.2575e-08	0.000848369	0.000805284	4.23436e-08	0.0119785	7.58292e-07	1.03426e-08	5.10921e-09	9.77651e-09	4.82956e-09	6.49951e-05	0.46725	0.0309886
1138	HP0204	O24996	hypothetical protein	0.0160725	1.06065e-05	0.000712147	8.63567e-07	0.162981	2.32634e-08	1.86232e-05	6.30267e-06	3.72382e-06	5.13153e-07	3.05705e-07	0.0115099	1.10664e-08	0.0168696	0.273291	6.66133e-07	3.01219e-08	0.00279249	0.00143673	3.93573e-07	1.7797e-08	0.0142472	5.42355e-08	2.45248e-09	1.9633e-09	1.46103e-09	1.16961e-09	4.48194e-05	0.46203	0.0336748
1003	HP0069	Q09065	urease accessory protein UreF	0.033721	0.000125961	0.000113423	4.70616e-07	0.194203	0.000236894	1.81308e-05	0.00371838	5.94433e-06	3.35459e-07	0.00154297	0.0100885	1.29238e-08	0.0253967	0.219222	5.33716e-07	2.24736e-08	2.24736e-08	0.00189492	2.45824e-07	1.03511e-08	0.00968138	1.38727e-08	5.8415e-10	5.8415e-10	5.34458e-10	2.91929e-05	2.25048e-11	0.433195	0.0630814
786	HP0575	O25299	peptidase	0.0485904	8.66111e-06	0.00149713	0.00423468	0.223179	5.03e-08	7.30811e-05	0.00329456	0.00241143	0.0009586	0.00381446	0.0157507	3.14826e-08	0.0233426	0.146211	2.26088e-07	2.75317e-08	5.93656e-05	0.00130246	1.92211e-07	2.34064e-08	0.0252712	7.32469e-09	8.91957e-10	1.29593e-09	1.31302e-09	1.9077e-09	2.32308e-10	0.410412	0.0791448
210	HP1218	O25817	phosphoribosylamine--glycine ligase	0.0136256	5.71499e-05	0.00169634	4.35107e-07	0.234889	1.71758e-08	2.05816e-05	0.000367072	0.00197346	1.90931e-07	0.0216885	0.00463597	9.03151e-09	0.0361008	0.170505	0.00191924	1.65431e-08	0.000142486	0.000345364	0.000984719	2.53111e-05	0.0108777	0.000126077	6.36171e-10	7.6232e-10	1.86056e-05	4.4035e-10	3.00924e-11	0.420908	0.0538204
1463	HPF16_RS06755(HPF16_1315)	E6NFK2	sulfatase	0.0641906	0.00524577	0.00663081	0.000343996	0.167765	1.38292e-08	3.15043e-05	0.00400248	0.0018264	0.000934397	2.02416e-07	0.00548879	1.79742e-08	0.065424	0.160215	3.81017e-07	1.48516e-08	3.38336e-08	0.00126069	1.80881e-07	7.05058e-09	0.016062	1.47256e-08	5.73988e-10	1.30761e-09	5.83407e-10	0.000558456	1.97829e-05	0.34953	0.14732
623	HP1554	P56009	30S ribosomal protein S2	0.0379125	0.000144565	0.000253993	7.7827e-07	0.174166	7.67718e-05	5.95531e-05	0.00110959	6.21231e-06	4.24241e-07	0.00353689	0.0062973	3.24629e-08	0.0185639	0.241485	6.93034e-07	0.000558905	7.27944e-08	0.000175261	3.04365e-07	6.2948e-05	0.0155882	2.07853e-08	9.52537e-10	2.18323e-09	6.93925e-10	1.59048e-09	7.2888e-11	0.437537	0.0579908
327	HP1052	O25692	UDP-3-O-[3-hydroxymyristoyl] N-acetylglucosamine deacetylase	0.0567299	0.000126866	0.00164116	5.10402e-07	0.184325	3.90874e-08	7.60859e-05	0.000486908	2.64345e-06	0.000427823	0.00144022	0.0088942	2.71046e-08	0.0593608	0.165452	5.36366e-07	3.67201e-08	0.000288178	0.000662983	0.00056628	2.48562e-08	0.0195186	2.49731e-08	1.70968e-09	3.32799e-09	1.91248e-09	3.72276e-09	2.54863e-10	0.378189	0.118348
1423	HP0424	O34461	hypothetical protein	0.0154671	0.00353667	0.00782386	4.37136e-07	0.209995	8.28723e-08	0.000194668	0.00613767	3.95236e-06	2.34899e-07	0.0122527	0.00686017	1.04607e-07	0.0279541	0.189051	2.74405e-07	1.08291e-07	2.54376e-07	0.00604478	1.25444e-07	4.95051e-08	0.0133195	7.45547e-09	2.94222e-09	6.91129e-09	1.41341e-09	0.00135674	1.31024e-09	0.419226	0.0609233
1237	HP1182	O25794	tRNA 2-thiocytidine biosynthesis protein TtcA	0.0157954	0.00026427	6.87703e-06	3.31617e-07	0.231064	0.000178476	4.52613e-05	0.000737638	0.00209693	1.6197e-06	0.000426008	0.0126501	2.19684e-08	0.0198226	0.197338	2.64849e-07	4.22876e-08	0.000266967	0.000867952	1.58001e-07	2.52276e-08	0.0184375	7.61896e-09	1.2165e-09	1.2165e-09	1.03989e-09	1.03989e-09	1.66036e-10	0.459489	0.0387237
252	HP0600	O25322	multidrug ABC transporter ATP-binding protein/permease	0.0182133	0.0044075	8.97346e-06	3.38162e-07	0.103021	0.00305643	2.98968e-05	0.00557364	0.000240101	1.55213e-07	1.26509e-07	0.0203804	1.81408e-06	0.0363772	0.298142	3.15806e-07	6.63645e-08	3.42551e-08	1.38164e-07	0.00322442	2.3665e-08	0.0072473	4.24381e-09	8.91808e-10	4.60321e-10	7.26887e-10	3.75194e-10	7.47387e-05	0.428791	0.0648207
323	HP1465	O26001	ABC transporter ATP-binding protein	0.0278426	0.000846857	0.000468333	4.2334e-07	0.243411	2.59906e-08	2.61711e-05	0.000503492	0.00188942	1.88252e-07	0.00149874	0.0112193	1.16378e-08	0.0142596	0.182444	2.82946e-07	4.82283e-05	3.06031e-05	0.00226354	2.21647e-07	2.02713e-08	0.0132469	1.32125e-08	1.20839e-09	1.21678e-09	8.11171e-10	8.16805e-10	7.4703e-11	0.450321	0.0458103
1284	HP0116	P55991	DNA topoisomerase I	0.0681531	6.282e-06	4.02373e-06	2.8924e-07	0.141728	6.27337e-09	2.92278e-05	0.00697541	2.38624e-06	1.71532e-07	1.32995e-07	3.72037e-09	1.73333e-08	0.0656007	0.191157	3.15184e-07	8.81686e-09	4.1078e-08	2.60377e-07	2.01881e-07	5.64735e-09	0.0263111	1.45119e-08	4.05952e-10	1.89134e-09	3.14751e-10	1.46643e-09	3.17451e-05	0.359196	0.140742
736	HP0812	O25492	S-adenosyl-L-methionine-dependent methyltransferase	0.051932	0.00802379	0.0065726	0.00173534	0.16438	2.00874e-08	3.26959e-05	0.0155665	0.000612285	0.00122149	0.00498651	0.00659924	1.07415e-08	0.0848902	0.141377	6.23269e-07	1.97186e-08	3.20956e-08	9.15649e-05	0.000418156	1.17933e-08	0.0115602	3.34299e-08	1.05763e-09	1.72149e-09	9.78017e-10	1.5919e-09	5.03635e-11	0.323916	0.167597
369	HP0107	P56067	cysteine synthetase CysK	0.0231103	0.00225564	0.00259148	0.00124457	0.177043	1.26206e-05	3.4043e-05	0.00220839	8.98119e-05	2.79637e-07	0.00725117	0.014824	2.30765e-08	0.0329481	0.223962	3.46259e-07	2.05947e-05	3.96473e-08	0.0012526	2.19902e-07	3.51067e-08	0.0110896	1.1971e-08	1.91114e-09	2.45503e-05	3.66472e-05	9.87883e-10	1.57713e-10	0.426919	0.0632037
75	HP0509	O25250	glycolate oxidase subunit GlcD	0.0634229	0.00187538	0.00547141	3.48317e-07	0.216353	1.91761e-08	4.77117e-05	0.00285362	0.00191219	1.75443e-07	0.00346267	0.00945691	2.40318e-08	0.0283816	0.148327	3.40312e-07	3.20813e-05	0.00018716	3.02331e-07	0.00039637	1.66444e-08	0.0178188	1.43028e-08	8.8585e-10	2.20406e-09	7.87422e-10	1.95917e-09	1.21342e-10	0.391956	0.103917
1379	HPF16_RS06590	A0A0J8HBU2	hypothetical protein	0.0260753	6.09095e-07	0.00115995	4.92887e-07	0.262932	8.75627e-10	8.75627e-07	0.00447321	0.000980103	1.13856e-07	1.60277e-07	2.02268e-10	2.02268e-10	0.00529078	0.199083	5.41814e-07	6.83765e-10	6.83765e-10	5.53258e-07	7.7883e-07	9.82877e-10	9.82877e-10	4.38443e-07	5.53311e-10	5.53311e-10	7.78905e-10	7.78905e-10	9.82644e-07	0.462015	0.0379799
661	HP0407	O25163	biotin sulfoxide reductase	0.0503807	3.80122e-06	0.000781121	2.27523e-07	0.173521	0.000145585	2.30575e-05	0.00581788	0.00418786	1.46571e-07	0.00341271	0.0102223	0.000384191	0.0230455	0.211916	0.000320724	0.000825465	0.00172728	0.00264806	1.55354e-07	1.55087e-08	0.00952561	0.00111024	1.43112e-09	1.52555e-09	1.3629e-09	1.45282e-09	1.45033e-10	0.405185	0.0842168
294	HP1075	O25708	hypothetical protein	0.0567127	0.000401018	0.000985978	4.07286e-07	0.209655	0.000436939	3.57499e-05	0.000943445	0.00107191	8.43824e-05	0.00155086	0.012381	4.98121e-05	0.0076423	0.172824	4.79951e-07	2.66043e-08	0.00354118	0.0102836	0.000194597	1.48055e-08	0.0211032	1.17574e-08	6.51726e-10	0.000102177	6.8655e-10	1.03201e-09	5.72058e-11	0.415962	0.0677574
1244	HP1294	P56011	30S ribosomal protein S4	0.0293568	1.15204e-05	8.08905e-06	4.99153e-07	0.221948	1.43194e-08	4.12412e-05	0.000340635	2.96304e-06	1.82841e-07	0.00197902	0.00524239	1.51067e-08	0.0184148	0.204672	6.27775e-07	0.000196725	0.000160459	0.00262488	4.40791e-07	1.161e-08	0.0149991	2.72e-08	7.16423e-10	2.06337e-09	7.80298e-10	2.24733e-09	5.91926e-11	0.446861	0.0481347
732	HP1102	O25730	6-phosphogluconolactonase	0.0583759	0.0023513	0.000708446	3.21829e-07	0.178966	0.000117034	3.11513e-05	0.00201789	0.000292248	6.79381e-05	0.00357897	0.00622782	1.43786e-08	0.0589355	0.175536	3.04649e-07	1.49104e-08	5.13983e-05	0.00124226	1.72509e-07	8.4431e-09	0.0114985	1.07691e-08	5.27072e-10	1.03864e-09	5.28976e-10	1.04239e-09	5.10177e-11	0.372229	0.122681
365	HP0490	O25233	potassium channel protein	0.0592805	0.000102993	0.00112404	8.27402e-07	0.266508	8.08177e-05	4.45653e-05	0.0013537	0.000353559	4.26849e-07	0.00208959	0.0151308	2.59882e-05	0.0113474	0.128007	6.14681e-07	5.094e-08	0.00110338	4.68981e-07	3.56524e-07	2.9546e-08	0.0133401	2.43644e-08	2.01914e-09	0.000104612	1.53497e-09	1.31231e-09	1.08754e-10	0.422986	0.0735621
1058	HP1511	O26041	hypothetical protein	0.0870251	0.00125201	0.00554153	2.22652e-07	0.186315	5.41837e-08	1.91495e-05	0.0119721	0.00258109	1.58313e-07	0.000231356	0.0262042	1.36159e-08	0.0422943	0.12712	3.57303e-07	0.000106432	1.91676e-08	1.03036e-07	0.00132515	2.50744e-08	0.00801164	1.67733e-08	2.54601e-09	8.99805e-10	4.08187e-09	1.44261e-09	2.18973e-10	0.347651	0.150666
778	HP1533	O26061	thymidylate synthase	0.0803276	0.00141776	0.00288523	5.12567e-07	0.144928	1.60083e-08	2.52851e-05	0.00302282	0.0035171	2.41195e-07	0.00167733	0.0075329	1.18982e-08	0.0706023	0.17133	5.2089e-07	1.85519e-08	2.93027e-08	3.58997e-07	3.14805e-07	1.12121e-08	0.0126853	4.87331e-08	1.73567e-09	2.74149e-09	4.60583e-05	2.40402e-09	8.56211e-11	0.336476	0.161773
849	HP0879	O25546	hypothetical protein	0.0200944	0.00178711	0.00103558	4.32468e-07	0.202797	2.92916e-08	3.28297e-05	0.00331153	3.47206e-06	2.11077e-07	0.000679775	0.0079753	1.60234e-08	0.0207314	0.231521	5.43923e-07	4.35922e-05	3.43462e-05	3.32296e-07	3.16559e-07	2.25068e-08	0.00995076	1.92446e-08	1.36826e-09	1.53353e-09	1.30346e-09	1.46091e-09	1.03868e-10	0.452244	0.0469635
290	HP0348	O25115	single-stranded-DNA-specific exonuclease RecJ	0.0535082	0.000125458	0.00808692	0.00197647	0.109884	0.000204545	2.71014e-05	0.00713434	0.000973643	0.0001849	0.00036941	0.0068231	1.4506e-08	0.0457041	0.255542	2.48704e-07	2.62392e-08	2.91473e-08	0.00178506	1.51118e-05	2.36145e-05	0.00756209	9.4395e-09	9.95903e-10	1.10628e-09	9.41753e-10	6.92921e-05	1.10371e-10	0.379812	0.115533
1018	HP0176	P56109	fructose-bisphosphate aldolase	0.0460403	1.42454e-05	0.00137771	6.28241e-07	0.189447	3.13108e-08	4.16693e-05	0.00160031	0.00102391	0.000102901	0.00151835	0.0120908	1.8421e-08	0.0371528	0.191664	5.11728e-07	3.2134e-08	4.38751e-05	0.000522227	0.00176548	2.62163e-08	0.0154437	0.000111402	1.41715e-09	3.78402e-05	1.12476e-09	1.49686e-09	9.39955e-11	0.408646	0.0872093
774	HP1025	O25669	MerR family transcriptional regulator	0.0714113	0.00160791	0.00139729	3.91372e-07	0.170362	1.06964e-08	1.06964e-05	0.00557926	0.00331151	2.30927e-07	0.000823921	0.0059242	6.31136e-09	0.0378048	0.195242	4.26063e-07	1.45926e-08	1.45926e-08	0.000919455	2.15326e-07	7.37489e-09	0.00555208	1.55832e-08	5.3372e-10	5.3372e-10	4.25897e-10	5.19388e-05	1.45869e-11	0.377081	0.121112
1343	HP1336	O25894	hypothetical protein	0.0338737	0.00185466	0.000182685	3.69336e-07	0.0703126	4.18712e-08	5.72875e-05	0.000325723	0.00149567	0.000711928	0.000208296	0.00870618	3.60183e-08	0.0769975	0.291299	3.81895e-07	5.45972e-08	0.00112891	0.000500955	1.29807e-07	1.85578e-08	0.0123443	1.19693e-08	1.71117e-09	2.3412e-09	1.35694e-09	1.85655e-09	2.65419e-10	0.382662	0.11473
315	HP1013	O25657	4-hydroxy-tetrahydrodipicolinate synthase	0.0739474	0.000454879	0.00220327	5.34102e-07	0.155493	3.50438e-08	2.97047e-05	0.00332777	0.00197085	3.55734e-07	3.20734e-07	0.0126855	1.97846e-08	0.0478199	0.189416	5.55595e-07	4.0432e-08	3.4272e-08	0.000625763	0.000157271	2.02702e-08	0.0118672	2.79438e-08	2.03354e-09	1.72372e-09	1.83346e-09	1.55413e-09	1.13098e-10	0.369461	0.129724
1390	HP0896	O25556	membrane protein	0.0809392	0.00669471	0.00335748	0.000440586	0.14312	6.22568e-05	3.41426e-05	0.016302	0.0136141	0.000145513	0.000593971	0.0126277	2.71553e-08	0.0487991	0.151563	0.000270752	3.62559e-08	0.00144781	0.00161356	0.00804652	2.63411e-08	0.0101798	1.23617e-08	1.25036e-09	0.000146677	1.83953e-06	1.47e-09	1.48687e-10	0.31749	0.169707
1438	HPF16_RS03195(HPF16_0631)	E6NDL8	hypothetical protein	0.0356073	0.0184486	0.0300369	1.54849e-07	0.09011	6.86407e-09	2.46699e-05	0.0364394	0.00640036	6.91962e-08	0.0114678	3.06729e-09	1.1024e-08	0.11661	0.14052	2.32197e-07	1.09537e-08	0.00133249	0.00799788	1.20115e-07	5.66633e-09	0.00496549	5.2319e-09	2.46811e-10	8.87052e-10	2.31916e-10	8.33522e-10	3.92511e-05	0.235595	0.243542
1303	HP1310	P66449	30S ribosomal protein S17	0.0146941	5.63714e-06	0.00109489	3.45295e-07	0.223939	5.62964e-09	1.53193e-05	2.73584e-06	1.58504e-06	1.6758e-07	0.00261627	0.00227598	7.4348e-09	0.0150686	0.230451	5.4389e-07	8.61997e-09	2.34565e-08	3.06313e-07	3.15109e-07	4.99409e-09	0.00981069	3.33152e-08	5.28004e-10	1.43679e-09	5.43167e-10	1.47805e-09	2.27934e-05	0.466476	0.0308676
240	HP0942	O25596	D-alanine/glycine permease	0.0402385	0.000731406	0.000821407	8.27181e-07	0.186503	0.000310655	6.45213e-05	0.000455586	0.000711072	0.00170729	0.000275935	0.0186579	2.62513e-08	0.0345457	0.170579	0.00159825	6.08602e-05	4.81842e-08	0.00319824	0.00349451	3.04876e-08	0.0360159	2.60818e-08	1.30103e-09	1.74413e-09	2.90487e-05	2.03442e-09	1.01482e-10	0.411756	0.0775037
311	HP0527	O25262	cag pathogenicity island protein cag7	0.0434687	0.00536046	0.00361372	0.000426996	0.149986	3.5899e-05	3.25016e-05	0.00893588	0.0082264	9.3121e-05	0.00271299	0.00713032	1.72874e-05	0.0572763	0.193376	0.000695362	0.000218947	7.6819e-05	0.000208113	0.000705679	1.9358e-08	0.0170479	7.59224e-05	0.000230622	1.42884e-09	7.78236e-10	4.78821e-05	7.51574e-11	0.36754	0.126881
1350	HP0155	O24964	hypothetical protein	0.0657631	5.03165e-06	0.00411587	4.93857e-07	0.302764	9.92746e-09	7.60281e-05	1.08403e-06	9.67707e-07	1.06398e-07	6.52284e-08	2.13879e-09	1.63797e-08	0.0248297	0.0808696	1.53605e-07	5.03659e-09	3.85721e-08	0.00485447	1.37122e-07	4.49614e-09	0.0167193	1.50763e-08	4.94343e-10	3.78586e-09	3.03063e-10	2.32097e-09	8.27999e-11	0.400353	0.0947157
1299	HP0708	O25412	hypothetical protein	0.0196405	0.00425643	4.18869e-06	3.88685e-07	0.21385	7.98523e-08	9.07823e-05	0.00444485	0.00194355	1.64997e-07	0.00332545	0.0338973	3.85371e-08	0.0438842	0.12519	7.4946e-07	1.02107e-07	1.16083e-07	0.00126459	4.63303e-07	6.31205e-08	0.048206	4.29918e-08	5.85721e-09	6.65893e-09	8.83232e-09	1.00413e-08	1.36802e-09	0.421143	0.0741737
1164	HP1171	O25785	glutamine ABC transporter ATP-binding protein GlnQ	0.0467706	0.00106955	0.00302422	5.66384e-07	0.135433	1.45737e-08	1.50076e-05	0.003485	0.0034251	0.000296368	0.000577863	0.00503051	9.68177e-09	0.0756335	0.214614	5.59073e-07	1.8652e-08	1.92074e-08	3.99341e-07	3.07996e-07	1.02755e-08	0.0105814	5.26798e-08	1.75752e-09	1.80985e-09	1.35551e-09	1.39587e-09	4.20432e-05	0.365659	0.133408
724	HP0281	O08314	queuine tRNA-ribosyltransferase	0.0695321	0.00144163	0.00620571	0.000318488	0.139721	1.8966e-08	2.51684e-05	0.00949823	0.00460524	0.000980472	2.56421e-07	0.00706141	1.60161e-08	0.0592257	0.190104	0.000285423	0.00014528	2.90776e-08	3.57566e-07	2.66202e-07	1.25295e-08	0.0108495	3.05558e-08	1.43819e-09	1.90852e-09	1.07071e-09	1.42086e-09	6.68769e-11	0.347736	0.150509
357	HP0840	O25511	UDP-N-acetylglucosamine 4,6-dehydratase	0.0633278	0.000583942	0.00165637	3.8993e-07	0.154348	5.25032e-08	6.37435e-05	0.00723302	0.00429542	0.000293722	0.00190349	0.0225889	3.93006e-08	0.0468923	0.168091	4.10569e-07	5.99911e-08	7.28344e-08	0.000348974	1.8879e-07	2.75854e-08	0.0283721	1.96131e-08	2.86581e-09	3.47934e-09	2.64086e-09	3.20624e-09	4.68485e-10	0.3734	0.123989
428	HP0293	O25066	aminodeoxychorismate synthase component I	0.052014	0.000894103	0.00202811	3.63629e-07	0.193852	0.000113561	3.77509e-05	0.00366514	0.000732925	1.58166e-07	0.000862895	0.00795565	1.64204e-08	0.0417937	0.177753	3.88721e-07	0.00100762	0.000341343	0.00235694	2.00069e-07	2.02667e-08	0.0145791	9.01959e-09	9.13673e-10	1.08761e-05	8.55249e-10	9.36388e-10	9.48549e-11	0.39414	0.101128
1259	HP1170	O25784	glutamine ABC transporter permease GlnP	0.0523622	0.000126356	0.0053142	0.000911689	0.215482	4.40555e-08	3.45831e-05	0.00170749	0.000249977	3.38928e-07	1.13176e-05	0.00967671	1.1624e-08	0.0397369	0.166488	7.18789e-07	8.09917e-05	2.34151e-08	0.00062068	5.40328e-07	2.24227e-08	0.00719564	3.0958e-08	1.28471e-09	1.00848e-09	1.35256e-09	1.06175e-09	4.40607e-11	0.398842	0.0994971
1124	HP1149	O25767	ribosome maturation factor RimM	0.0297056	0.00539499	0.00613097	3.1038e-07	0.162252	6.07248e-08	8.92477e-05	0.00218228	0.00249609	0.00340776	1.19327e-07	0.0242979	3.62508e-08	0.0322673	0.192481	2.96039e-07	6.11922e-08	8.99346e-08	0.00166255	0.00232618	4.30257e-08	0.0339517	2.25525e-08	4.66168e-09	6.85131e-09	4.41232e-09	0.00135271	1.34043e-09	0.412983	0.0781772
720	HP0557	O25283	acetyl-CoA carboxylase carboxyltransferase subunit alpha	0.0439702	0.000232171	1.51705e-06	5.28259e-07	0.14477	5.55276e-08	0.000123742	0.000664674	0.00223682	3.00496e-07	0.00216028	0.0231743	7.03899e-08	0.0387464	0.185586	5.02621e-07	0.000156909	1.38133e-07	4.81528e-07	4.10427e-07	5.06156e-08	0.0581735	1.42916e-07	1.7625e-08	3.92771e-08	1.50226e-08	3.34775e-08	4.12859e-09	0.411704	0.0858518
353	HPF32_RS06710(HPF32_1296)	E6NM11	hypothetical protein	0.0335739	0.00435367	0.00506674	0.000405005	0.17619	2.27642e-08	3.00662e-05	0.00320855	0.00256639	2.3772e-07	0.000530053	0.013858	1.88811e-08	0.0302722	0.208315	3.59415e-07	2.70521e-08	3.57295e-08	0.00166735	2.77448e-07	2.08827e-08	0.0199616	7.15855e-08	5.38804e-09	7.11633e-09	4.30489e-09	5.68576e-09	4.27951e-10	0.418325	0.0790414
766	HP1541	O26066	transcription-repair coupling factor TrcF	0.0411282	1.9619e-05	0.00141218	5.73614e-07	0.139811	1.95939e-08	3.1072e-05	0.00263136	0.0014154	3.79089e-07	0.00202904	0.0129492	2.05348e-08	0.0497707	0.223837	5.33818e-07	2.53734e-08	4.02372e-08	4.60092e-07	3.30643e-07	1.57161e-08	0.0249226	1.56076e-08	7.41861e-10	1.17644e-09	5.33135e-10	8.45445e-10	3.96256e-05	0.40152	0.0963775
837	HP0191	O06914	fumarate reductase iron-sulfur subunit	0.046689	1.42409e-05	0.000220811	5.42352e-07	0.195695	3.70871e-08	2.59036e-05	0.000649755	0.00190141	0.0011471	0.00222246	0.00935629	1.21416e-08	0.0279526	0.204127	5.2452e-07	3.66989e-08	9.95192e-05	0.000990425	0.000210108	2.90663e-08	0.00869709	1.99758e-08	1.39764e-09	9.76188e-10	1.36599e-09	9.5408e-10	6.67538e-11	0.417875	0.0774278
78	HP0632	O25349	Ni/Fe hydrogenase large subunit	0.0253791	7.94473e-05	0.00254361	6.6014e-07	0.196418	3.23762e-05	5.49677e-05	0.00171005	0.000635772	0.000102308	0.00906185	0.0209856	2.78198e-08	0.0160904	0.197849	0.000276603	4.20429e-08	0.0016393	0.000245703	0.00018925	3.01435e-08	0.0265985	1.92202e-08	1.20453e-09	0.00010776	1.21402e-09	1.6004e-09	1.00297e-10	0.441851	0.0464383
762	HP1061	O25701	Sec-independent protein translocase protein TatC	0.0304865	0.000424931	0.00293438	2.99107e-07	0.247614	0.000167874	3.44689e-05	0.000579751	0.00189532	1.13752e-07	1.45283e-07	0.00533746	1.31086e-08	0.021091	0.181623	2.31968e-07	6.61887e-05	2.09301e-08	1.62084e-07	2.07014e-07	1.44776e-08	0.00774373	8.88513e-09	6.21386e-10	8.01689e-10	7.93633e-10	1.02391e-09	7.1608e-11	0.442318	0.0574118
395	HP1017	O25661	amino acid permease	0.0616442	0.000207098	0.00168134	0.000514266	0.233212	0.000173255	3.64539e-05	0.000244909	0.00134184	0.00118668	0.0040004	0.0139744	1.24321e-08	0.0246923	0.143519	6.795e-07	0.00038578	2.04544e-08	0.000531364	6.88848e-07	2.33081e-08	0.012654	2.80371e-08	9.4867e-10	8.43975e-10	1.36004e-09	1.20995e-09	4.09401e-11	0.403359	0.0898117
466	HP0497	O25239	sodium- and chloride-dependent transporter	0.0374722	0.00228743	0.00197152	5.18153e-07	0.273387	0.000406555	4.61822e-05	0.00062033	0.00130329	0.00234682	0.000421558	0.0156579	1.5142e-08	0.0150776	0.134971	3.65209e-07	7.06702e-05	4.46793e-05	0.000130204	2.73709e-07	2.45311e-08	0.0137166	1.00222e-08	8.98244e-10	6.74447e-05	9.92836e-10	8.93268e-10	8.00592e-11	0.437732	0.0587324
879	HP0739	O25438	phosphatidylglycerophosphatase	0.0709366	7.68973e-06	0.00248656	0.000132757	0.163212	0.000350231	1.63843e-05	0.00236915	0.00127577	0.000573376	0.0034458	0.0037811	5.54345e-09	0.0580988	0.183615	2.43902e-07	0.000102675	1.53387e-08	0.000120877	0.00100666	7.62105e-09	0.00846828	8.68862e-09	4.21315e-10	5.46419e-10	4.00695e-10	5.19675e-10	2.51993e-11	0.359076	0.135175
303	HPF16_RS07265(HPF16_1417)	E6NFV4	DNA methyltransferase	0.0750643	0.00553141	0.00859574	2.62528e-07	0.158512	1.45918e-08	1.54293e-05	0.023386	2.10143e-06	1.22705e-07	0.00468582	0.00579973	7.2116e-09	0.0617802	0.139764	2.89971e-07	1.53451e-08	1.96982e-05	0.00867057	1.96768e-07	1.04128e-08	0.00816782	1.14895e-08	6.08016e-10	6.42909e-10	6.3861e-10	6.75259e-10	3.58094e-06	0.312244	0.17436
1270	HP0936	O25590	proline/betaine transporter ProP	0.0874646	0.00123707	0.00471947	6.33975e-07	0.187625	3.1582e-08	4.78692e-05	0.0134952	0.0037327	0.00120883	0.000599765	0.00563402	1.49161e-08	0.0653238	0.117582	5.51864e-07	1.75643e-08	2.66225e-08	2.74025e-07	0.000196837	1.36508e-08	0.0108317	8.96294e-05	0.000210698	1.23166e-09	1.27186e-09	1.92778e-09	6.1356e-11	0.321672	0.175973
391	HP0804	O25484	bifunctional 3,4-dihydroxy-2-butanone 4-phosphate synthase/GTP cyclohydrolase II	0.0303631	0.00149887	0.00420794	8.08989e-07	0.154283	4.46487e-08	7.30722e-05	0.00128627	0.000528294	0.000785771	0.0051287	0.0168115	2.78751e-08	0.0347873	0.206273	5.13151e-07	4.58867e-08	7.50982e-08	0.00408634	3.34744e-07	2.99333e-08	0.0398848	2.18475e-08	1.95363e-09	3.19732e-09	1.20578e-09	1.97338e-09	1.76463e-10	0.417252	0.0726718
1318	HP1212	P56087	ATP synthase subunit C	0.0126537	3.65427e-06	0.000745371	3.63455e-07	0.143617	5.14976e-08	8.71104e-05	0.00130907	0.000911024	2.14125e-07	0.00196942	0.0273432	5.13199e-08	0.0189511	0.245696	2.10884e-07	0.000257475	8.2759e-08	3.15045e-07	1.92406e-07	4.46384e-08	0.0460971	2.09746e-08	4.86612e-09	8.23125e-09	0.000356872	5.02704e-09	1.16628e-09	0.462754	0.0345739
875	HP0590	O25312	2-oxoglutarate-acceptor oxidoreductase subunit OorB	0.0277667	8.15422e-06	0.000735045	0.000320114	0.200908	1.97404e-08	3.51408e-05	0.000712212	0.000666066	0.00050247	0.000143236	0.0113769	2.02525e-08	0.0139403	0.217294	4.19241e-07	2.08718e-08	0.000467042	0.00104333	0.000525139	1.75483e-08	0.023556	1.96508e-08	9.7831e-10	1.74153e-09	1.01493e-09	1.80673e-09	8.99472e-11	0.453135	0.0438285
1365	HP0541	O25274	cag pathogenicity island protein cag20	0.0235913	1.04146e-05	4.59995e-06	5.20166e-07	0.152753	1.0427e-08	1.0427e-05	7.06068e-06	3.11859e-06	3.52653e-07	2.57854e-07	0.00535229	7.06914e-09	0.0530761	0.259924	4.34898e-07	1.19228e-08	1.19228e-08	2.62708e-07	1.92088e-07	5.26613e-09	0.00526613	2.17214e-08	5.95499e-10	5.95499e-10	4.35419e-10	4.35419e-10	1.19371e-11	0.423295	0.0766926
73	HP1048	P55972	translation initiation factor IF-2	0.0262309	0.000156268	0.000756957	3.34283e-07	0.158672	1.99536e-05	2.62058e-05	0.00117328	0.00156552	2.00149e-07	0.00209328	0.00747556	1.56905e-08	0.0286728	0.249307	3.5533e-07	2.56228e-05	4.13524e-08	0.00308533	0.0014353	1.14763e-08	0.0192857	1.15323e-08	7.54933e-10	1.3421e-09	5.08539e-10	1.73074e-05	5.91824e-11	0.43474	0.0585558
1230	HP0391	O25152	chemotaxis protein CheW	0.0831153	0.000927363	0.00196039	5.32654e-07	0.135887	3.34731e-08	3.17454e-05	0.00571465	0.00158492	2.82026e-07	0.00654087	0.0172788	1.68084e-08	0.0490352	0.174953	5.66766e-07	3.99494e-08	3.78875e-08	0.0022568	3.09849e-07	2.18402e-08	0.0207116	5.04512e-08	3.55614e-09	3.37259e-09	3.17046e-09	3.00682e-09	2.11941e-10	0.348831	0.142338
1179	HP1414	O25960	hypothetical protein	0.0018837	0.000693977	0.000179132	4.37254e-07	0.147298	0.000851176	0.00011572	0.000500879	0.00149846	2.4374e-07	0.00467528	0.00281362	6.45063e-08	0.00684456	0.283158	1.86733e-07	7.07284e-09	1.14929e-07	2.396e-07	1.03027e-07	3.90235e-09	0.0494857	1.57561e-08	5.96789e-10	9.69747e-09	2.56618e-10	4.16989e-09	1.57942e-10	0.482756	0.0116007
1044	HP0974	P56196	phosphoglyceromutase	0.014999	0.000969655	0.00118624	3.83182e-07	0.186601	0.00533138	3.94886e-05	0.000828252	0.00232298	2.16507e-07	0.000417042	0.011372	2.2312e-08	0.0270563	0.243704	3.61588e-07	2.85652e-08	6.49906e-05	0.000272398	1.28447e-05	1.54507e-08	0.00471351	9.65325e-09	7.626e-10	1.15788e-09	0.000107438	9.94809e-10	7.85892e-11	0.446391	0.0473624
712	HP1032	O25676	flagellar biosynthesis sigma factor	0.0214661	0.000903098	0.000441962	4.11817e-07	0.219253	0.000269608	4.29284e-05	0.000529475	0.00124083	1.91305e-07	0.00245676	0.0145904	1.99419e-08	0.0145286	0.208972	4.42456e-07	5.78879e-08	0.000187172	5.65335e-05	2.30244e-07	3.01236e-08	0.0150608	9.95252e-09	1.30212e-09	1.16527e-09	1.1593e-09	1.03746e-09	1.35735e-10	0.457875	0.0391101
52	HP0354	O25121	1-deoxy-D-xylulose-5-phosphate synthase	0.100705	0.00294383	0.0113205	5.71309e-07	0.10709	1.43331e-05	1.72007e-05	0.0335186	0.0108791	0.000617701	1.32814e-07	0.00362066	9.43299e-09	0.0912505	0.129676	2.49513e-07	8.00129e-09	1.77215e-08	0.000185793	1.36341e-07	4.37214e-09	0.00816009	1.11875e-08	3.58757e-10	7.94587e-10	3.05982e-10	6.777e-10	2.17322e-11	0.248547	0.250617
416	HP0250	O25032	ABC transporter ATP-binding protein	0.0582802	0.00219885	0.00152182	4.23861e-07	0.127449	0.000101586	2.33272e-05	0.00191875	0.00153983	0.00211311	0.00148164	0.00738825	1.55366e-08	0.0588568	0.221361	4.20504e-07	2.35132e-08	0.000164078	0.00197912	0.000171944	1.0429e-08	0.01345	1.49069e-08	8.33542e-10	1.07499e-09	5.92558e-09	8.204e-10	4.5874e-11	0.369648	0.124316
1091	HP0083	P66637	30S ribosomal protein S9	0.0139529	1.50765e-06	0.00160007	2.00802e-07	0.101516	0.00118763	9.53516e-05	1.17535e-06	0.00458302	1.56543e-07	2.18417e-07	0.0768892	7.43349e-08	0.0455404	0.180307	4.34211e-07	1.52855e-07	1.47777e-07	2.62278e-07	3.65945e-07	1.28823e-07	0.0743235	5.78321e-08	2.03586e-08	1.96822e-08	2.84054e-08	2.74617e-08	9.66733e-09	0.433036	0.065679
829	HP0633	O25350	Ni/Fe-hydrogenase B-type cytochrome subunit	0.0654024	0.00370094	0.00389076	0.000625496	0.203396	0.000341574	2.48382e-05	0.00286858	0.00495659	0.00176077	0.00240257	0.00671574	6.71574e-09	0.046096	0.148216	5.77771e-07	1.52064e-08	1.52064e-08	3.33878e-07	4.44341e-07	1.16947e-08	0.00958385	2.69509e-08	7.09324e-10	7.09324e-10	9.44e-10	9.44e-10	1.56654e-05	0.367912	0.126915
1139	HP1569	O26089	hypothetical protein	0.145973	0.00331728	0.00384489	0.000662185	0.138598	5.1671e-08	4.81445e-05	0.00182277	0.000825083	1.91605e-07	1.07569e-07	0.0229769	2.14181e-08	0.0393779	0.137336	2.91153e-07	6.2218e-08	5.79718e-08	2.1321e-07	1.19698e-07	2.55789e-08	0.00521649	1.57945e-08	3.3752e-09	3.14484e-09	1.89486e-09	1.76554e-09	3.77287e-10	0.304128	0.195161
43	HP0906	O25564	hypothetical protein	0.0671254	0.00405944	0.00147682	3.07662e-07	0.138502	9.13242e-05	3.04536e-05	0.0193172	0.00311572	1.69809e-05	0.00640799	0.00283755	4.28229e-08	0.0553772	0.189577	0.00143217	5.79945e-08	6.88523e-08	0.00169113	0.0051239	1.76858e-08	0.00374659	1.42248e-08	1.12946e-09	7.12352e-05	1.18599e-09	1.40803e-09	1.11798e-10	0.334663	0.150472
1004	HP0111	O24933	heat-inducible transcription repressor	0.0740362	0.000668886	0.00252884	6.53964e-07	0.162221	6.94429e-05	1.1552e-05	0.003881	0.00346333	2.00619e-07	2.0455e-07	0.00327478	3.54385e-09	0.0707029	0.171851	6.2545e-07	1.0836e-08	1.0836e-08	0.00236878	0.000217198	6.79071e-09	0.00470386	3.77349e-08	6.5376e-10	6.5376e-10	6.66569e-10	6.66569e-10	1.15484e-11	0.34205	0.155281
341	HP1206	O25807	multidrug transporter	0.0592555	0.00310973	0.00271793	4.46129e-05	0.206028	2.69441e-08	3.16808e-05	0.00156942	0.000713947	2.19849e-07	0.000701146	0.00755896	1.75068e-08	0.0479581	0.160657	3.64525e-07	2.68234e-08	1.16531e-05	0.000247975	1.63755e-07	1.20499e-08	0.00939408	1.3025e-08	9.58442e-10	1.12693e-09	8.8212e-10	1.03719e-09	7.63214e-11	0.383637	0.115325
412	HP0306	P56115	glutamate-1-semialdehyde aminotransferase	0.101093	0.000220867	0.00284289	3.78559e-07	0.16147	0.000108639	4.36879e-05	0.00132995	0.00664497	0.000448319	1.65829e-07	0.00849352	1.724e-08	0.0459633	0.143807	3.61424e-07	1.85553e-08	3.75745e-08	0.00340473	0.00278608	1.65078e-08	0.0213426	2.90543e-08	1.49163e-09	3.02055e-09	1.65582e-09	3.35303e-09	1.72143e-10	0.335113	0.158095
825	HP0951	O25605	recombination protein RecO	0.0351631	0.000958531	0.00208418	7.56274e-07	0.14897	0.00287559	2.69426e-05	0.00198407	3.44831e-06	0.00133764	3.48207e-07	0.00300546	1.33977e-08	0.0696731	0.217953	6.81001e-07	1.17948e-08	2.62024e-08	0.000537893	4.00433e-07	6.93543e-09	0.0154054	4.36711e-08	7.56375e-10	1.6803e-09	7.00333e-10	1.5558e-09	1.88675e-05	0.385334	0.109866
458	HP0655	O25369	outer membrane protein assembly factor BamA	0.0329192	0.000509294	0.0039168	1.99102e-07	0.2391	0.00112531	3.13433e-05	0.00189797	0.00121834	8.89515e-05	1.79623e-07	0.0309279	2.15426e-08	0.00107255	0.153739	2.26066e-07	4.99352e-08	2.71125e-08	0.0185726	2.07211e-07	4.57705e-08	0.0148797	9.24781e-09	2.04273e-09	1.10911e-09	2.68131e-09	1.45582e-09	3.21574e-10	0.438647	0.0415342
529	HP0193	O06912	fumarate reductase cytochrome b-556 subunit	0.0860866	0.000472549	0.000841126	8.89102e-07	0.162095	0.00171664	9.51914e-05	0.0041003	0.000392468	2.93557e-07	0.000266368	0.017361	3.14296e-08	0.0532492	0.153201	8.7211e-07	8.15106e-08	7.87578e-08	4.57505e-07	5.424e-07	5.06947e-08	0.0200355	3.16935e-08	8.30408e-05	2.86215e-09	3.51186e-09	3.39325e-09	3.17146e-10	0.352693	0.145142
1424	HP0761	O25456	hypothetical protein	0.027781	3.93236e-05	0.0183561	1.42026e-06	0.202853	0.0070405	6.08373e-05	0.0233337	0.00290984	5.26971e-07	1.21164e-06	0.0225614	2.2573e-08	0.0950236	0.0899755	2.10981e-06	3.93059e-08	3.93059e-08	9.12358e-07	2.09775e-06	3.90812e-08	0.0100412	7.62006e-08	1.41962e-09	1.41962e-09	3.26408e-09	3.26408e-09	1.59633e-05	0.325431	0.167444
750	HP0676	O25387	methylated-DNA--protein-cysteine methyltransferase	0.0771742	0.00297244	0.00315931	6.2236e-07	0.157475	0.000667305	1.82395e-05	0.00623858	2.94242e-06	3.24885e-07	0.000782209	0.0183865	9.52138e-09	0.0620073	0.159994	5.96053e-07	4.07237e-08	1.76674e-08	0.0020645	3.05511e-07	2.08732e-08	0.00905553	3.37327e-08	2.3047e-09	9.99859e-10	2.27875e-09	9.88602e-10	6.75435e-11	0.344911	0.151555
383	HP1213	O25812	polynucleotide phosphorylase	0.0135952	0.000654	0.00233157	4.55857e-07	0.202385	7.07837e-05	3.91173e-05	0.000323209	0.000430399	0.000262937	0.0104623	0.00929315	0.000128739	0.0159405	0.218274	3.99111e-07	9.60169e-05	4.40948e-08	0.00594568	5.92247e-05	1.4051e-08	0.0195879	1.25996e-08	7.29661e-05	1.39204e-09	4.6823e-05	1.08118e-09	6.42799e-11	0.44954	0.0332749
821	HP0585	O25307	endonuclease III	0.0861069	0.000286554	0.010525	3.05566e-07	0.14565	1.48535e-08	1.99072e-05	0.0055952	0.00408672	2.21559e-07	2.14145e-07	0.00764066	1.44343e-08	0.0686458	0.160009	3.61147e-07	0.000161852	2.43428e-08	1.63652e-07	0.000523817	7.9551e-09	0.0106617	2.24345e-08	8.53156e-05	1.51218e-09	1.09054e-09	1.46158e-09	7.35066e-11	0.323962	0.175246
454	HP1508	O26038	cytochrome c oxidase accessory protein	0.0218099	2.80414e-05	0.000732011	0.00151599	0.156438	0.00782461	5.87931e-05	0.000958461	0.000439181	0.00266018	0.00253418	0.029372	2.87318e-08	0.0378176	0.198593	0.000862087	0.000137108	2.9223e-05	0.00646378	5.23259e-07	3.69961e-08	0.0302921	2.81811e-08	1.99249e-09	1.63144e-09	0.0008709	0.000562133	1.27644e-10	0.414695	0.0617852
867	HP0552	P56204	rRNA small subunit methyltransferase I	0.0818847	1.82255e-05	0.000531152	8.30469e-07	0.179527	4.0346e-08	5.28209e-05	0.00579409	0.000757862	4.1755e-07	0.00286091	0.0112619	2.65577e-08	0.0552438	0.144498	9.44452e-07	3.83496e-08	5.02073e-08	0.00345927	0.000502369	2.5031e-08	0.0135579	4.30352e-08	1.74745e-09	2.28776e-09	4.7155e-05	2.7372e-09	1.11144e-10	0.348845	0.14423
938	HP0105	O24931	S-ribosylhomocysteinase	0.0190716	0.000818963	0.000436212	2.20558e-07	0.164842	1.45917e-08	3.10642e-05	0.000769586	0.000667647	0.00158484	0.00270134	0.00340096	1.39131e-08	0.0323248	0.265379	2.33601e-07	1.7557e-08	0.000385917	1.70263e-07	1.49874e-07	1.12643e-08	0.00725321	0.000211708	5.69669e-10	1.21277e-09	0.000119627	1.06754e-09	8.02344e-11	0.440876	0.0540887
1150	HP0702	O25407	hypothetical protein	0.0375477	0.00757815	0.00777413	6.9331e-07	0.136288	0.0166953	3.69955e-05	0.00428846	4.28459e-06	0.00054814	0.00060527	0.0106208	1.88928e-08	0.0441654	0.218846	0.000292356	2.0997e-08	3.73072e-08	0.00104754	3.1937e-07	8.45613e-09	0.013639	2.63913e-08	6.98776e-10	1.24157e-09	7.92587e-10	1.40826e-09	2.11487e-05	0.379394	0.101358
792	HP0842	O25513	hypothetical protein	0.0713263	0.000768824	0.00358169	3.18115e-07	0.128867	1.35636e-08	1.45242e-05	0.00908932	0.00245815	1.50054e-07	0.000557527	0.00639789	6.85103e-09	0.0872021	0.178652	4.25719e-07	0.000412925	1.81017e-08	0.00322478	0.00158806	5.4593e-09	0.00584596	1.52843e-08	6.06908e-10	6.49894e-10	6.5168e-10	6.97837e-10	1.28572e-05	0.319762	0.174426
863	HP0163	P56074	delta-aminolevulinic acid dehydratase	0.0857079	0.000619103	0.000657141	2.36098e-07	0.163309	0.000305723	2.15342e-05	0.0056647	0.00192436	0.000143322	0.000110674	0.0105214	1.18702e-08	0.055897	0.161952	2.42615e-07	2.91207e-08	2.48964e-08	0.00017351	1.53043e-07	1.83695e-08	0.0129922	8.05896e-09	9.67308e-10	8.26986e-10	8.5977e-10	7.35048e-10	8.82269e-11	0.348774	0.15047
496	HP0216	P56139	1-deoxy-D-xylulose 5-phosphate reductoisomerase	0.0733131	0.00176955	0.00693281	1.88677e-07	0.135494	0.000294032	2.11955e-05	0.0040683	0.00219249	1.10235e-07	0.00106503	0.00557447	1.23835e-08	0.0819133	0.175706	1.53937e-07	1.15703e-05	2.18243e-08	1.48039e-07	0.000502218	8.88398e-09	0.0111412	7.48322e-09	5.66751e-10	1.06093e-09	4.49077e-10	8.40647e-10	6.36674e-11	0.327916	0.17019
1245	HP0395	O25156	hypothetical protein	0.0601932	0.00124126	0.00323978	4.93055e-07	0.12037	7.84899e-09	2.90976e-05	0.00819085	0.00161657	0.000792357	0.000351343	0.00382955	1.65534e-08	0.0730683	0.207308	4.15484e-07	1.02108e-08	3.78533e-08	0.00275645	1.86728e-07	4.58896e-09	0.0170121	2.61116e-08	6.4171e-10	2.37894e-09	4.15672e-10	1.54097e-09	3.78705e-11	0.34852	0.14755
1110	HP0588	O25310	2-oxoglutarate-acceptor oxidoreductase subunit OorD	0.00976908	0.000571664	0.000931696	5.32277e-07	0.109144	8.27395e-08	0.000112121	0.000492215	3.05229e-06	2.73064e-07	0.00398539	0.020762	5.75192e-08	0.0154907	0.309261	7.15446e-07	1.08241e-07	1.46678e-07	5.69926e-07	0.000408616	8.85919e-08	0.0290664	5.23862e-08	7.9256e-09	1.074e-08	8.14315e-09	1.10348e-08	1.66948e-09	0.468233	0.0272584
1059	HP0035	O24876	nucleoid-associated protein	0.0271914	2.38298e-06	2.21422e-06	3.86669e-07	0.100264	5.09325e-09	0.000141415	0.00221813	7.55171e-07	1.31875e-07	0.000682665	0.000758345	4.82302e-08	0.0365063	0.193356	2.21089e-07	5.38294e-09	1.49458e-07	3.79721e-07	2.05432e-07	5.00173e-09	0.138874	3.58745e-08	8.7345e-10	2.42515e-08	4.72544e-10	1.31203e-08	3.19444e-10	0.433253	0.0659212
700	HP0703	O25408	hypothetical protein	0.0537417	0.00137441	0.00178046	6.39459e-07	0.185	0.0007369	3.64285e-05	0.00348186	0.000333348	0.000311675	3.42065e-07	0.0135166	2.46374e-08	0.0367283	0.189192	6.24146e-07	5.30742e-08	4.49544e-08	0.000165074	0.000444051	2.34017e-08	0.0131552	2.63814e-08	2.24334e-09	1.90014e-09	1.77434e-09	1.50289e-09	1.27798e-10	0.400864	0.09744
404	HP0540	O25273	cag pathogenicity island protein cag19	0.0150195	0.000287144	0.00124143	0.000261806	0.177603	3.67137e-08	3.86354e-05	0.00208502	0.000987508	3.12798e-07	0.00793152	0.00851227	4.98428e-05	0.032215	0.241496	5.36325e-07	1.79842e-05	5.11006e-05	0.00266296	2.50788e-07	2.25392e-08	0.00953744	1.53649e-08	1.3809e-09	1.45318e-09	1.0644e-09	1.12011e-09	1.00669e-10	0.437149	0.0518356
492	HP0421	O25175	glycosyl transferase	0.0569081	0.000171406	0.00200727	6.06665e-07	0.19337	1.33699e-08	3.2732e-05	0.0030942	0.000489347	0.000175388	0.000656922	0.00657644	1.66644e-08	0.0375195	0.185505	4.47073e-07	1.53157e-08	3.74956e-08	0.002828	1.81552e-07	6.21955e-09	0.0106645	2.02889e-08	6.95051e-10	1.70161e-09	4.47134e-10	1.09466e-09	3.75008e-11	0.396116	0.10019
108	HP0056	O24897	bifunctional proline dehydrogenase/pyrroline-5-carboxylate dehydrogenase	0.0416036	0.00108916	0.000489614	5.32038e-07	0.13693	0.000220247	2.76595e-05	0.00151672	0.0010129	0.000594029	0.0033696	0.0107906	1.58283e-08	0.0483169	0.23009	3.94074e-07	3.37725e-05	2.18651e-07	0.0047779	0.00318994	0.000117154	0.0158286	2.19453e-08	1.34993e-09	1.89899e-09	8.1102e-10	1.14089e-09	7.01797e-11	0.39364	0.0940289
1019	HP0771	O25463	membrane protein	0.0373279	0.000642534	0.000751019	0.000229351	0.29303	7.06546e-08	6.60819e-05	0.00110726	0.00276212	2.15156e-07	0.000580162	0.01588	2.02756e-08	0.0287369	0.104839	9.14412e-07	0.000128262	3.28356e-08	0.000885647	7.15018e-07	2.74522e-08	0.0129738	1.95339e-08	7.49979e-10	7.01442e-10	1.96818e-09	5.80299e-05	7.06754e-11	0.426723	0.0713278
400	HPF16_RS06580(HPF16_1281)	E6NFG8	conjugal transfer protein	0.108041	0.00130808	0.0057512	4.02296e-07	0.193252	0.000685143	2.57961e-05	0.00213691	0.00156162	0.000282235	0.00110411	0.0102455	1.19829e-08	0.0424851	0.122396	0.000312527	0.00049656	2.80694e-08	0.000185144	0.000233761	9.95378e-09	0.00949773	9.69997e-09	8.35381e-10	9.26023e-10	5.61101e-10	6.21983e-10	5.35664e-11	0.335391	0.161284
1066	HP1159	O25774	cell filamentation protein	0.0273317	0.000399862	0.000315102	1.61899e-06	0.16554	5.49449e-08	4.1426e-05	0.000846784	0.000699718	6.82248e-07	4.59376e-07	0.00930326	1.7457e-08	0.0294842	0.256838	1.22479e-06	6.17333e-08	4.65441e-08	1.0807e-06	7.27666e-07	3.66766e-08	0.00892412	6.04705e-08	3.0479e-09	2.29798e-09	0.000254277	1.54729e-09	1.54267e-05	0.440605	0.0590773
813	HP0925	P56214	recombination protein RecR	0.0704152	3.77144e-06	0.000988312	6.27245e-07	0.149567	4.24782e-08	6.67552e-05	0.000371498	0.000886528	3.17989e-07	0.0025373	0.0214559	3.38424e-08	0.0340958	0.18191	5.53365e-07	4.2523e-08	6.68255e-08	0.000242871	3.09119e-07	2.3754e-08	0.0373298	9.20324e-08	0.000127139	1.1114e-08	6.23262e-09	9.79465e-09	7.52664e-10	0.390263	0.106761
446	HP1100	P56111	phosphogluconate dehydratase	0.0421041	0.000315927	0.0023824	3.40867e-07	0.179272	0.000924205	4.16783e-05	0.001098	0.0016904	1.87218e-07	0.00366426	0.0103441	2.28914e-08	0.0267923	0.218547	3.57777e-07	0.000677717	4.80453e-08	0.000192506	0.00154935	1.8728e-08	0.010379	1.22755e-08	2.34211e-05	1.64845e-09	8.46085e-10	1.50094e-09	1.13619e-10	0.418543	0.0743831
517	HP0063	O24903	hypothetical protein	0.07042	4.91813e-06	0.0151878	0.00161191	0.0967587	5.97256e-08	6.56576e-05	0.00925037	0.00502005	1.66118e-07	1.27401e-07	0.032808	3.60666e-08	0.0825991	0.13088	2.72471e-07	7.01665e-08	7.71355e-08	2.53269e-07	1.94239e-07	5.00202e-08	0.0549883	1.6754e-08	4.31447e-09	4.743e-09	3.30888e-09	3.57289e-07	0.000403538	0.315435	0.182482
1391	HPF16_RS07675	A0A083YES3	hypothetical protein	0.0240455	1.72853e-06	0.0038347	1.74384e-07	0.1633	7.37509e-08	9.33569e-05	0.00734801	6.39448e-07	2.67206e-07	3.02458e-07	0.0634324	1.43049e-07	0.019489	0.133005	8.31475e-07	3.10664e-07	3.93251e-07	1.77345e-07	2.00742e-07	7.50031e-08	0.085447	8.38839e-08	3.13415e-08	3.96734e-08	3.54763e-08	4.49074e-08	1.67787e-08	0.445184	0.0547195
1439	HP0339	O25106	lysozyme	0.0173338	0.000526021	0.00376649	2.37916e-07	0.229991	2.69899e-08	3.80017e-05	0.00051654	3.3538e-06	1.30198e-07	0.000867805	0.00273667	2.07963e-08	0.0108512	0.216267	2.25835e-07	0.00014976	3.45438e-08	0.0126134	1.84137e-07	2.00041e-08	0.00433802	7.14842e-09	7.76581e-10	1.09343e-09	8.10939e-10	1.1418e-09	1.24041e-10	0.453333	0.0329973
46	HP1491	O26024	phosphate permease	0.0711537	0.000111448	0.00222541	5.28751e-07	0.1994	5.56752e-08	7.06835e-05	0.00203215	0.00479335	2.37384e-07	0.000542354	0.0108793	3.17336e-08	0.0508152	0.137838	0.00216516	4.64112e-05	0.000140424	0.00251576	0.000207494	3.88504e-08	0.015062	2.38343e-08	3.30466e-09	4.1955e-09	2.50965e-09	3.18617e-09	4.41768e-10	0.36318	0.131131
1304	HP1296	P56020	30S ribosomal protein S13	0.0158578	1.63912e-06	1.29078e-06	2.73821e-07	0.162709	1.63962e-09	6.91271e-05	0.00120881	5.28156e-07	1.12041e-07	8.40456e-08	6.70893e-10	2.82852e-08	0.0235236	0.250536	2.36772e-07	1.89003e-09	7.96847e-08	0.00108059	1.86454e-07	1.48837e-09	0.044999	3.95538e-08	3.15737e-10	1.33117e-08	2.36844e-10	9.98547e-09	1.13057e-05	0.458244	0.0405937
371	HP1056	O25696	membrane protein	0.0290955	0.000672835	0.00316178	4.6427e-07	0.216105	1.38191e-08	1.75397e-05	0.00428922	0.00120378	1.74077e-07	0.0140756	0.0025686	6.57647e-09	0.0564682	0.163877	3.02142e-07	1.4663e-08	1.86107e-08	0.000842544	1.46158e-07	7.09307e-09	0.00761591	1.20197e-08	5.83319e-10	7.40366e-10	3.57771e-10	4.54094e-10	5.83396e-06	0.390166	0.0948913
442	HP0226	O25013	membrane protein	0.0690353	0.000331093	0.000424286	3.96786e-07	0.207449	2.8198e-08	2.44324e-05	0.00289808	0.00161561	0.000876679	1.72737e-07	0.0113582	9.84143e-09	0.0253954	0.170169	2.64395e-07	1.73851e-08	1.50635e-08	0.000808309	2.44382e-07	1.60692e-08	0.00961333	1.02679e-08	6.75164e-10	5.85003e-10	7.29702e-10	6.32257e-10	4.15738e-11	0.39859	0.0996997
1486	HPF16_RS03670(HPF16_0723)	E6NDW0	hypothetical protein	0.0787266	0.00686831	0.00223561	2.52956e-07	0.146447	3.46851e-09	3.46851e-06	0.0153459	4.55311e-07	0.00159359	1.14378e-07	2.16559e-09	2.16559e-09	0.0522638	0.196512	1.57658e-07	2.98503e-09	2.98503e-09	5.31431e-08	3.84869e-08	7.28693e-10	7.28693e-10	1.335e-08	2.52763e-10	2.52763e-10	1.83054e-10	1.83054e-10	3.46586e-06	0.342958	0.155441
146	HP0207	O24999	multiple resistance/pH adaption protein mrp	0.035379	0.00201307	0.00346644	0.000117431	0.12457	5.3085e-05	5.17906e-05	0.00210386	0.00297216	0.00050634	0.00366652	0.00522602	3.47857e-08	0.040282	0.269132	3.79838e-07	4.15755e-08	6.06997e-08	0.00217649	3.16679e-07	3.46624e-08	0.008257	1.6481e-08	1.80394e-09	2.62322e-05	2.02864e-09	2.96179e-09	3.24186e-10	0.407185	0.0862166
855	HP0472	O25218	membrane protein	0.0577015	6.08723e-06	5.60259e-06	3.26073e-07	0.195105	4.64814e-08	6.73714e-05	0.00180782	0.000336466	8.67879e-08	8.22857e-08	0.0114143	1.79317e-08	0.0228949	0.1877	2.0201e-07	3.0372e-08	0.000285144	0.000825986	0.000278395	2.79539e-08	0.0215713	1.0821e-08	1.62693e-09	2.35811e-09	1.54253e-09	2.23578e-09	3.36147e-10	0.41579	0.0827524
1165	HP1270	O25860	NADH-quinone oxidoreductase subunit K	0.00655403	0.000281319	9.17353e-06	5.47204e-07	0.226595	1.46277e-08	1.46277e-05	3.95796e-06	3.91726e-06	2.33666e-07	0.00132534	0.00178781	6.24627e-09	0.0102182	0.249262	3.16969e-07	9.2624e-09	9.2624e-09	3.42932e-07	3.13709e-07	9.16715e-09	0.00392852	1.87128e-08	5.46824e-10	5.46824e-10	5.00225e-10	5.00225e-10	1.45958e-05	0.481573	0.0170706
926	HP0869	P0A0U4	hydrogenase nickel incorporation protein HypA	0.0253523	4.72417e-06	0.000669951	5.32377e-07	0.1793	2.00766e-08	6.6539e-05	0.000420523	0.00143929	1.8005e-07	0.00143159	0.00678989	2.25035e-08	0.0191616	0.231358	0.000768271	1.92091e-08	0.000313442	4.00395e-07	3.86379e-07	1.50994e-08	0.032923	5.5393e-08	2.16471e-09	7.17443e-09	2.08894e-09	6.92328e-09	2.70556e-10	0.45037	0.0470484
559	HP0309	O25079	amidohydrolase	0.0771743	0.0018347	0.00517528	3.65523e-07	0.126968	2.03469e-08	3.30457e-05	0.00363277	0.00383842	1.56033e-07	0.000319304	0.00868562	1.41064e-08	0.0903189	0.16285	0.000333569	2.48239e-08	4.03169e-08	0.00225374	1.78416e-07	1.2265e-08	0.0165815	2.83448e-08	1.94853e-09	3.16463e-09	1.57782e-09	2.56255e-09	1.7616e-10	0.315085	0.181974
1030	HP1138	O25758	ParB/RepB/Spo0J family partition protein	0.0250132	0.0017549	0.0008915	8.75175e-07	0.124455	8.99671e-08	6.72526e-05	0.00320041	0.00115292	4.31436e-07	0.000693824	0.0175558	3.31536e-08	0.0355571	0.260112	0.000117884	1.21249e-07	4.71178e-05	0.0005024	0.00016968	6.74576e-08	0.0284802	1.94271e-08	3.88606e-09	2.90493e-09	0.000227002	1.49287e-09	2.98624e-10	0.430603	0.06757
780	HP1474	O26009	thymidylate kinase	0.100333	0.000351252	0.00215088	3.40229e-07	0.223471	2.7434e-08	2.4792e-05	0.0102924	0.00315284	0.00393361	0.00518143	0.0150562	1.46634e-08	0.0509553	0.074504	2.67799e-07	3.2793e-08	2.96349e-08	2.13457e-07	1.40558e-07	1.72119e-08	0.0105921	9.9823e-09	1.22237e-09	1.10465e-09	8.0491e-10	7.27395e-10	8.90723e-11	0.323623	0.167236
851	HP1030	O25674	flagellar motor switch protein FliY	0.0572057	0.000493686	0.00156346	8.17709e-07	0.246989	9.56622e-05	9.73663e-05	0.00641108	0.00062079	3.7225e-07	0.0016602	0.0111863	1.22868e-05	0.0451357	0.110524	0.00023685	4.0509e-08	1.146e-07	0.000104119	0.000244689	2.62446e-08	0.0174178	2.52842e-08	1.86857e-09	5.2862e-09	1.0642e-09	3.01064e-09	2.22494e-10	0.386117	0.11143
484	HP0589	O25311	2-oxoglutarate-acceptor oxidoreductase subunit OorA	0.0320027	3.10436e-05	0.00254485	3.91684e-07	0.210776	2.23329e-08	3.6661e-05	0.000293037	0.000353072	0.00010542	2.99499e-05	0.00822371	1.56906e-08	0.0287154	0.202282	3.49387e-07	2.14699e-08	4.0465e-05	0.000362814	2.65877e-07	1.63382e-08	0.0142015	1.24314e-08	7.63911e-10	1.25401e-09	7.08807e-10	1.16356e-09	7.15008e-11	0.435483	0.0639402
1125	HP0496	P94842	acyl-CoA thioesterase	0.0411748	0.00295174	5.62749e-06	4.08157e-07	0.201709	0.00122186	2.58062e-05	0.00137179	0.000566131	2.18043e-07	2.46855e-07	0.0206987	1.3786e-08	0.0257758	0.18938	3.7463e-07	3.50818e-08	2.09218e-08	0.00111668	0.00182536	2.18442e-08	0.0121749	1.69188e-08	1.58434e-09	9.44857e-10	1.7937e-09	1.06971e-09	1.00172e-10	0.423963	0.0718459
555	HP1165	O25780	MFS transporter	0.150659	0.00662224	0.00950124	8.85982e-07	0.111643	3.37506e-08	5.65521e-05	0.0033948	0.000507098	0.0001634	0.00197425	0.00810786	2.11505e-08	0.093379	0.0959957	7.53565e-07	0.000743073	3.99932e-08	0.000369078	4.64812e-07	1.47223e-08	0.0168812	6.67886e-08	2.11544e-09	3.54461e-09	2.54425e-09	4.2631e-09	1.35028e-10	0.232628	0.264063
188	HP0635	O25352	hydrogenase biosynthesis protein HydE	0.0322158	0.00218958	0.00367449	7.30865e-06	0.134526	0.00529724	0.000508517	0.00266123	0.00516273	0.00474016	0.00196947	0.0141523	2.28344e-07	0.0632393	0.211104	8.05289e-06	3.22528e-05	0.000272016	3.50444e-06	0.000381978	1.84509e-07	0.0178531	2.26167e-07	9.42364e-09	1.24534e-08	1.19077e-08	1.57361e-08	6.55672e-10	0.377636	0.109143
41	HP0121	P56070	phosphoenolpyruvate synthase	0.0585856	0.000497173	0.00325116	2.42965e-07	0.158955	0.00017148	2.56082e-05	0.00229736	0.00514772	0.000580598	0.00102258	0.00798538	1.43483e-08	0.0390536	0.20549	2.26037e-07	2.23632e-08	3.25561e-08	0.00318961	1.38183e-07	1.36712e-08	0.0136945	1.00118e-08	3.58322e-05	1.442e-09	7.24851e-10	1.60736e-05	1.044e-10	0.386125	0.108833
968	HP0939	O25593	amino acid ABC transporter permease	0.0692669	0.00043132	0.00732581	0.000258098	0.204339	0.00094143	2.08393e-05	0.00598444	0.000465101	3.46935e-07	0.00170782	0.00502048	8.35838e-09	0.0485966	0.147519	6.90952e-07	8.89163e-09	1.26417e-08	0.000212357	5.73381e-07	7.37864e-09	0.00790927	6.71561e-08	8.64209e-10	1.22869e-09	1.13798e-09	1.61793e-09	2.08206e-11	0.364788	0.13207
1172	HP0332	O25099	cell division topological specificity factor MinE	0.0717419	4.38679e-06	0.00090663	5.90544e-07	0.14987	5.7202e-08	6.55518e-05	0.00378326	1.23907e-06	3.5145e-07	0.003514	0.0340426	3.90118e-08	0.0230824	0.169551	7.89341e-07	7.86462e-08	9.01261e-08	0.00081577	3.74628e-07	3.73262e-08	0.0426191	1.0626e-07	1.05872e-08	1.21327e-08	1.02927e-08	1.17951e-08	1.17521e-09	0.396082	0.0995198
480	HPF16_RS01110(HPF16_0216)	E6NCF3	LPS biosynthesis protein	0.0563986	2.06486e-05	0.00660494	6.22201e-07	0.154239	4.09129e-08	2.62743e-05	0.00603995	0.000702542	0.000302126	0.00214873	0.01776	1.24432e-08	0.0641624	0.176822	0.00315153	3.97823e-08	0.000509167	2.67896e-07	0.000991337	1.76155e-08	0.0101197	2.29853e-08	1.19875e-09	7.69842e-10	1.5114e-09	9.70623e-10	5.0621e-11	0.358941	0.133929
893	HP1313	P56010	30S ribosomal protein S3	0.0461585	0.000364591	7.17323e-06	0.000220315	0.24072	4.19348e-05	2.95825e-05	0.000378835	0.000422937	0.000169097	0.000153997	0.0135352	1.93634e-08	0.0116677	0.1674	3.88094e-07	2.86395e-08	0.000111638	0.000236739	0.000394308	4.52835e-05	0.0179419	1.57812e-08	1.16458e-09	1.66604e-09	8.23407e-10	1.17796e-09	8.69281e-11	0.439597	0.0589997
509	HP0798	Q48260	cyclic pyranopterin monophosphate synthase accessory protein	0.0677201	0.0017848	0.00277824	0.000397161	0.143164	1.15383e-08	1.69548e-05	0.00324718	0.00827439	2.31398e-07	1.70531e-07	0.00464951	8.5851e-09	0.0522115	0.199088	4.6551e-07	1.59485e-08	2.34354e-08	4.49193e-07	3.31037e-07	1.13414e-08	0.0166656	2.17553e-08	7.45345e-10	1.09524e-09	5.49289e-10	8.07146e-10	2.76531e-11	0.363568	0.136016
964	HP1038	Q48255	3-dehydroquinate dehydratase	0.0192937	3.52418e-06	0.000402612	0.000353983	0.209493	2.83215e-08	3.50954e-05	0.00109233	0.000281839	2.661e-07	0.000998166	0.0152881	2.17967e-08	0.00889396	0.222491	4.12509e-07	0.000189649	6.81451e-05	0.000220672	2.8719e-07	2.22216e-08	0.0208924	5.01509e-08	3.88047e-09	4.80859e-09	3.31506e-09	4.10795e-09	3.17856e-10	0.468165	0.029968
597	HP0778	O25468	hypothetical protein	0.119326	0.00103523	0.0029389	0.000476125	0.172646	3.83044e-08	1.56009e-05	0.00643669	0.000525484	1.67933e-07	2.77238e-07	0.0218551	8.90143e-09	0.0540726	0.116921	4.19682e-07	3.30847e-08	1.34749e-08	1.51261e-07	2.49715e-07	1.96857e-08	0.00371929	1.7504e-08	1.37989e-09	5.62011e-10	2.27805e-09	9.27818e-10	3.00163e-05	0.315142	0.184335
1410	HPF16_RS07420(HPF16_1447)	E6NFY4	type II methylase	0.0351334	0.00300642	0.00383435	3.49704e-07	0.194567	1.53522e-08	1.53522e-05	0.0032791	0.00373566	0.0011949	0.00286364	8.59417e-09	8.59417e-09	0.0435978	0.194764	2.765e-07	1.69898e-08	1.69898e-08	0.0106361	0.000437784	5.94383e-09	0.0025339	0.000391976	3.86898e-10	3.86898e-10	2.76424e-10	2.76424e-10	8.10109e-06	0.391865	0.0925868
11	HP0473	O25219	molybdenum ABC transporter substrate-binding protein ModA	0.0626581	1.02557e-05	0.0045512	2.67863e-07	0.164855	3.3459e-08	1.84188e-05	0.00273172	0.00234427	1.70441e-07	0.00558529	0.0111214	1.17199e-08	0.0916499	0.148397	3.58136e-07	4.19208e-08	2.30769e-08	9.78879e-08	1.0446e-07	1.22273e-08	0.00574524	9.35394e-09	1.0949e-09	6.02732e-10	1.16841e-09	0.000330913	7.52879e-11	0.330119	0.163945
801	HP1136	P56086	ATP synthase subunit B	0.0107001	2.3397e-05	0.000812683	5.12078e-07	0.208658	1.93438e-05	0.00010014	0.000359166	0.000569517	2.25222e-07	1.98574e-07	0.00796488	4.40435e-08	0.0142758	0.24005	7.35961e-07	0.000225492	5.37823e-05	0.00350956	0.00127664	4.0065e-08	0.0113992	1.61076e-08	2.42198e-09	3.57267e-09	2.13542e-09	3.14995e-09	4.73635e-10	0.468073	0.0267407
505	HP0976	O25627	adenosylmethionine-8-amino-7-oxononanoate aminotransferase	0.0763425	0.00126241	0.0016825	5.46172e-07	0.187486	1.3561e-08	2.81251e-05	0.00396992	0.00017842	0.000104273	0.00363563	0.00376149	1.16854e-08	0.0472186	0.15807	7.14343e-07	9.98767e-05	2.53816e-08	0.000640333	0.000944827	7.28448e-09	0.014486	8.78106e-05	5.45836e-10	1.13204e-09	7.91067e-10	1.64065e-09	2.81078e-11	0.363803	0.130654
1271	HP0115	Q07911	flagellin B	0.020192	0.00163357	0.000905139	3.38696e-07	0.204739	2.47855e-08	5.23861e-05	0.000903618	0.000248917	2.11134e-07	0.00273072	0.0078946	3.26562e-08	0.0144687	0.228035	3.39214e-07	2.79272e-08	5.90265e-08	0.000845502	0.000203041	2.32054e-08	0.0171468	1.32794e-08	1.09328e-09	2.31073e-09	9.71771e-10	2.05392e-09	1.69097e-10	0.457815	0.0383519
138	HP0777	P56106	uridylate kinase	0.031006	0.00011239	1.01334e-05	0.000973515	0.220081	0.000400972	4.75937e-05	0.000430899	0.000895093	0.000220343	0.000515171	0.00315278	2.05848e-08	0.0219391	0.20843	4.99998e-07	2.65555e-05	5.36733e-08	0.000696921	4.14388e-07	1.36002e-08	0.0110422	2.51179e-08	8.24372e-10	2.69634e-09	5.95045e-10	1.7851e-05	6.38764e-11	0.442706	0.0543936
209	HP0493	O25235	phospho-N-acetylmuramoyl-pentapeptide- transferase	0.0596169	0.00192368	0.00458733	3.48751e-07	0.166892	4.77211e-05	2.35864e-05	0.00869452	0.00045355	0.00151376	0.00051952	0.00637417	7.86743e-09	0.0628332	0.174873	1.54849e-07	0.000162187	1.5175e-08	0.00317223	1.31363e-07	8.65122e-05	0.00822013	1.15065e-08	5.13542e-06	1.12762e-09	6.82097e-10	7.78193e-10	6.68447e-11	0.35636	0.138109
918	HP0944	O25598	aminoacrylate peracid reductase RutC family protein	0.0565596	6.02564e-06	0.000933279	2.42383e-07	0.179347	9.5066e-09	1.39948e-05	0.00217538	0.000892816	1.10385e-07	0.00236362	0.00402606	6.3735e-09	0.0504793	0.195416	2.34307e-07	1.04171e-08	1.53352e-08	0.00184571	1.22938e-07	5.46571e-09	0.00594033	9.42505e-09	4.19029e-10	6.16861e-10	3.69664e-10	5.44189e-10	2.41942e-11	0.38473	0.111046
430	HP0796	O25481	membrane protein	0.0411656	1.77911e-05	0.00740696	4.56445e-07	0.171302	0.013377	4.29826e-05	0.00423287	0.000991095	0.000299682	0.00165032	0.0120614	1.73673e-08	0.0564683	0.170927	0.00117977	2.85109e-08	3.94843e-08	0.00131374	0.000758353	0.000503406	0.0162574	1.21727e-08	7.31467e-10	1.013e-09	8.27708e-10	1.14628e-09	4.34316e-05	0.370548	0.110283
1366	HPF16_RS01110(HPF16_0216)	E6NCF3	LPS biosynthesis protein	0.133642	0.000894455	0.00400625	3.18383e-07	0.127817	1.91362e-09	1.91362e-06	0.0143055	0.00260444	1.55308e-07	1.35905e-07	9.33467e-10	9.33467e-10	0.0531086	0.163617	2.53409e-07	1.74054e-09	1.74054e-09	2.03181e-07	1.77797e-07	1.2212e-09	1.2212e-09	4.64308e-08	3.1891e-10	3.1891e-10	2.79068e-10	2.79068e-10	1.24907e-06	0.291435	0.208561
501	HP0405	O25161	cysteine desulfurase	0.0603164	0.000493328	0.00251731	0.000207369	0.161441	1.70703e-05	8.12692e-05	0.00347573	0.000593055	3.38591e-05	0.00530805	0.00623716	3.14137e-08	0.0564545	0.184324	0.000160948	0.000137785	7.25563e-08	0.00319333	2.91193e-07	2.35916e-08	0.0147636	1.78319e-08	1.44469e-09	3.26655e-09	1.42435e-09	0.000243294	2.6092e-10	0.366766	0.12385
1231	HP1577	O26097	ABC transporter permease	0.0287149	0.00171887	6.58206e-06	2.82275e-07	0.206653	4.49685e-08	1.39924e-05	0.00091436	0.000154675	1.4725e-07	0.0013055	0.00682176	3.40668e-05	0.0471616	0.202291	3.1361e-07	3.27201e-08	1.01812e-08	0.00132403	2.46544e-07	4.92997e-05	0.00279273	1.05731e-08	1.10314e-09	3.43252e-10	1.68438e-09	5.24113e-10	4.33848e-05	0.418558	0.078671
134	HP0567	O25291	membrane protein	0.036223	0.000286277	0.00629404	0.000158105	0.190887	7.99495e-08	0.000114515	0.000182756	0.000457662	6.18195e-07	0.00133949	0.0200815	3.67866e-08	0.0335469	0.174611	0.000226235	0.000240287	7.36112e-08	0.00367033	0.000330568	3.74491e-08	0.0313495	6.40568e-08	2.7413e-09	3.92647e-09	2.66124e-09	3.81179e-09	1.63125e-10	0.416929	0.0769907
914	HP0074	P25178	lipoprotein signal peptidase	0.0216973	0.000520071	0.00268485	4.42157e-07	0.174608	4.27391e-08	3.72839e-05	0.00342616	0.0003777	0.00060235	1.7646e-07	0.0115903	1.01111e-08	0.0328557	0.241246	3.73101e-07	2.45065e-08	2.13785e-08	2.49258e-07	3.66811e-07	2.40934e-08	0.0103521	1.73901e-08	1.14224e-09	9.96447e-10	1.68094e-09	1.46639e-09	9.63171e-11	0.437797	0.0615618
547	HP0153	P42445	recombinase RecA	0.0434029	9.28532e-06	7.13955e-06	5.29572e-07	0.18354	0.000177605	4.05048e-05	0.00362802	0.00147152	3.26818e-07	0.00100777	0.0137008	2.55695e-05	0.0232542	0.209146	4.22319e-07	3.79509e-08	5.50365e-08	0.0017699	0.000530555	2.91807e-08	0.0181623	2.40862e-08	0.000124165	3.13891e-09	1.27035e-09	1.84226e-09	1.65551e-10	0.424549	0.0717731
618	HP1285	O25872	hypothetical protein	0.0747415	0.00221005	0.0019823	3.14502e-07	0.149799	0.000793578	4.32793e-05	0.0079344	0.00180376	1.90953e-07	0.00050393	0.0180403	2.62774e-08	0.0500927	0.162725	4.74776e-07	3.79652e-08	0.00122822	1.98063e-07	0.00162093	8.95917e-05	0.0263901	2.05399e-08	1.64247e-09	2.33631e-09	1.98711e-09	2.82655e-09	2.26023e-10	0.356954	0.138765
1092	HP1129	O25754	biopolymer transport protein ExbD	0.0281946	0.000407874	0.00166937	2.82907e-07	0.196502	0.000392588	0.000109432	0.000600532	1.5255e-06	1.14146e-07	0.0052585	0.0227551	4.41531e-08	0.0267918	0.178833	3.15852e-07	0.000593911	1.16603e-07	0.000261422	1.4645e-07	3.37587e-08	0.0376274	1.09581e-08	2.526e-09	4.04542e-09	2.64673e-09	4.23876e-09	9.77093e-10	0.435717	0.0576658
49	HPF16_RS03430(HPF16_0677)	E6NDR4	type IIG restriction-modification enzyme	0.0548153	0.00261395	0.00994548	4.18459e-07	0.133016	0.0020494	6.79544e-05	0.0222897	0.00597897	2.8499e-07	2.40924e-07	0.0272608	4.62802e-08	0.0454786	0.131223	0.00396553	5.35779e-08	9.08135e-08	0.00323494	2.93963e-07	3.33153e-08	0.0564687	2.28619e-08	2.59097e-09	4.39165e-09	0.00159077	3.7126e-09	4.20754e-10	0.347968	0.141122
472	HP1238	O25836	formamidase	0.0294749	0.000566469	0.00025775	3.7027e-07	0.144648	1.76567e-07	0.000190932	0.0013535	0.000610595	2.72448e-07	0.000215811	0.0477201	1.40489e-07	0.024505	0.194603	3.23433e-07	0.000402913	0.000217063	0.000626535	2.29134e-07	1.47365e-07	0.0546052	1.48619e-08	9.55833e-09	1.0336e-08	7.08705e-09	7.66364e-09	4.9288e-09	0.441577	0.0567681
1005	HP0948	O25602	hypothetical protein	0.0788276	7.47951e-06	0.00238122	7.66074e-07	0.125631	0.000217266	3.4877e-05	0.00409204	0.00198796	4.2702e-07	3.71768e-07	0.00919465	1.94409e-08	0.0808113	0.175904	0.00036081	2.3682e-08	4.05639e-08	4.27741e-07	0.00116476	1.13691e-08	0.0193836	7.94498e-08	2.42558e-09	4.15468e-09	2.11173e-09	3.6171e-09	1.10429e-10	0.330112	0.168108
543	HP1373	O25925	rod shape-determining protein MreB	0.0322054	0.000638035	0.00239685	2.86008e-07	0.17089	3.44189e-08	3.85365e-05	0.000483495	0.00100212	0.000613113	0.00105582	0.00833403	1.46069e-08	0.0386443	0.218963	2.82932e-07	0.000107105	4.07187e-08	3.44696e-05	0.000248222	2.94885e-08	0.0243448	1.06866e-08	1.37364e-09	1.53798e-09	1.28604e-09	1.44278e-09	1.85083e-10	0.422532	0.0753702
176	HP1119	O25744	flagellar hook-associated protein FlgK	0.0299778	8.68699e-06	0.0013351	0.000108716	0.157689	1.2844e-08	3.01685e-05	0.000152028	0.00172302	0.00155586	0.00447467	0.00455103	1.6016e-08	0.0342616	0.252032	2.88214e-07	1.56414e-08	0.000143021	0.000745514	1.54353e-07	8.37673e-09	0.0112115	1.16865e-08	6.34228e-10	1.4897e-09	4.26135e-10	1.00092e-09	5.43201e-11	0.425483	0.0674582
1187	HP1320	P66328	30S ribosomal protein S10	0.0121918	0.000395318	4.02909e-06	4.60104e-07	0.0807308	0.000344499	0.000318322	0.000824984	0.000635671	0.000362659	0.000820797	0.0891902	1.86365e-07	0.0111693	0.113194	3.02985e-07	1.56552e-07	3.2712e-07	3.98964e-07	0.000734479	1.32098e-07	0.189081	2.9195e-08	1.5085e-08	3.15205e-08	9.66654e-09	2.01985e-08	1.04365e-08	0.472196	0.0252211
956	HP0288	O25062	membrane protein	0.0739456	0.00186445	0.00826828	4.02645e-07	0.181986	4.21202e-08	4.07431e-05	0.00209448	0.00167209	0.00201046	0.000478833	0.010394	1.28871e-08	0.0502954	0.144474	2.55264e-07	2.38304e-08	0.00269245	0.0018474	2.46878e-07	2.30474e-08	0.0177312	2.78295e-08	2.59804e-09	2.5131e-09	2.91122e-09	2.81603e-09	0.000203715	0.354585	0.13814
1052	HP1233	O25831	hypothetical protein	0.030913	8.52475e-06	0.00168682	3.44677e-07	0.224085	1.77145e-08	4.66893e-05	0.00358422	3.58749e-06	2.04459e-07	0.00294551	0.0102934	2.76957e-08	0.0408835	0.158356	4.291e-07	1.98829e-08	0.000296128	2.74458e-07	3.04419e-07	1.41056e-08	0.0265802	1.73496e-08	8.03913e-10	0.000247213	8.91671e-10	6.87372e-05	1.08897e-10	0.419314	0.0770797
589	HP0828	P56085	ATP synthase subunit A	0.0677699	0.000731175	0.00119616	4.95641e-07	0.242441	2.49432e-08	3.63407e-05	0.00189092	0.000239669	1.8157e-07	0.00519477	0.00678568	1.33128e-08	0.0196466	0.143577	4.90691e-07	1.19486e-08	1.74083e-08	2.38695e-07	4.93311e-07	1.20124e-08	0.0104881	2.0337e-08	4.95216e-10	7.21499e-10	1.02346e-09	1.49112e-09	3.63095e-11	0.403292	0.0914744
19	HP1512	O26042	hypothetical protein	0.060984	3.45166e-06	0.00242879	0.00234026	0.155401	5.95913e-05	3.97376e-05	0.0021753	0.00290423	0.00226133	0.00318778	0.00602673	3.62157e-08	0.0246166	0.222212	0.000135045	1.31795e-05	4.55272e-08	0.00515441	0.0026524	2.95971e-08	0.00728888	0.000114784	8.16325e-07	2.55824e-09	2.0318e-09	2.3612e-09	4.51016e-10	0.390928	0.0931124
97	HP0295	O25068	flagellar hook-associated protein FlgL	0.0481166	1.80285e-05	0.00189163	0.000245146	0.165787	2.70952e-08	3.04821e-05	0.00208384	0.00115581	0.000268184	0.00140864	0.0152598	1.92438e-08	0.0238595	0.223934	8.73233e-05	0.000161711	3.81171e-08	3.23026e-07	2.51919e-07	1.64742e-08	0.0156916	1.52682e-08	9.98465e-10	1.12327e-09	7.78673e-10	8.76008e-10	5.72866e-11	0.420672	0.0771254
881	HP0234	O25020	membrane protein	0.0636404	0.000451084	0.00755887	4.2853e-07	0.20904	4.22507e-08	2.70569e-05	0.00996384	0.00111581	1.42365e-07	0.002566	0.0137264	8.98876e-09	0.0356967	0.142132	3.89269e-07	3.14732e-08	2.01551e-08	0.00375772	2.88369e-07	2.33152e-08	0.0103228	1.3198e-08	1.06709e-09	6.8335e-10	1.30125e-09	8.33306e-10	6.73746e-11	0.375221	0.118427
1425	JHP_RS06750	J0GZM7	hypothetical protein	0.0774816	0.0502781	0.0268746	1.07953e-06	0.0950467	0.0130552	7.24645e-05	0.0137317	3.0218e-06	3.31231e-07	3.36042e-07	9.57649e-09	2.22343e-08	0.131072	0.060024	1.54472e-06	4.40213e-08	1.02207e-07	4.80517e-07	4.87496e-07	1.38926e-08	0.0322553	5.34362e-08	1.52282e-09	3.53563e-09	1.54494e-09	3.58697e-09	0.000100578	0.187326	0.299441
952	HP1059	O25699	Holliday junction DNA helicase RuvB	0.0433236	0.00080567	0.00260644	4.55672e-07	0.174635	6.34648e-08	6.93672e-05	0.0013808	0.00266333	2.754e-07	0.00288987	0.0125351	4.19242e-08	0.0319612	0.192283	4.65931e-07	6.96671e-08	7.61463e-08	0.00144659	2.65401e-07	3.96834e-08	0.0328118	0.000257541	3.62179e-09	0.000328532	3.37363e-09	3.68739e-09	5.51347e-10	0.412265	0.082741
585	HP0734	O25434	ribosomal protein S12 methylthiotransferase	0.04549	0.000384546	0.00100546	0.000212588	0.154813	0.000104	1.78324e-05	0.00103545	0.00129573	0.00184814	0.000260109	0.00516905	1.06973e-08	0.0279977	0.24849	0.000945282	1.49467e-08	4.67565e-05	0.000238782	0.00152533	7.55136e-09	0.00909187	9.1822e-09	5.38176e-10	8.07264e-10	2.87441e-05	5.10565e-10	2.99246e-11	0.417563	0.0772089
289	HP0138	O24950	iron-sulfur cluster-binding protein	0.0301858	6.99934e-06	0.00512296	3.31155e-07	0.159228	0.00110273	5.04974e-05	4.49458e-06	3.80253e-06	2.12649e-07	2.1459e-07	0.0140966	3.24266e-08	0.0306579	0.230625	3.39672e-07	2.97254e-08	0.00524026	2.84772e-07	2.87371e-07	2.51484e-08	0.0236737	1.60707e-08	1.40638e-09	2.42844e-09	1.41921e-09	2.4506e-09	2.14457e-10	0.427623	0.0659819
998	HP1440	O25981	hypothetical protein	0.0494605	0.000158753	0.00113836	4.89376e-07	0.15027	2.07875e-08	2.05805e-05	0.00493391	0.000277198	2.56172e-07	0.00186125	0.0100348	1.07732e-08	0.0392218	0.233125	5.17092e-07	2.12179e-08	2.10066e-08	0.00211434	3.06873e-07	1.2592e-08	0.00735025	1.93432e-08	7.93715e-10	7.85809e-10	8.21654e-10	8.1347e-10	3.20996e-05	0.40078	0.0951905
1472	HP0484	O25228	hypothetical protein	0.00999454	2.51542e-05	0.004402	1.67426e-07	0.206896	6.79356e-08	2.82137e-05	0.00427004	3.44236e-06	4.56592e-08	0.0655321	0.0180874	7.69423e-09	1.12484e-05	0.126881	2.50229e-07	6.05394e-08	2.5142e-08	0.0630653	1.25568e-07	3.03793e-08	1.26165e-08	0.000311022	0.000132182	5.93696e-05	0.000193118	8.09847e-05	2.63129e-05	0.351864	0.0187064
126	HPF16_RS07365(HPF16_1436)	E6NFX3	hypothetical protein	0.0628925	0.0165582	0.0112366	0.000408097	0.111341	1.28697e-08	2.66081e-05	0.0250698	0.0137082	0.00142077	2.56143e-07	0.00629454	1.99991e-08	0.0905991	0.139277	5.14784e-07	1.94405e-08	0.00288827	2.44701e-07	0.00105738	9.6112e-09	0.0171776	1.42266e-08	5.37259e-10	1.11078e-09	5.58783e-10	1.15528e-09	4.28802e-05	0.27409	0.220064
994	HP0410	O25166	neuraminyllactose-binding hemagglutinin HpaA	0.0567201	0.000875039	0.00459198	1.09003e-06	0.168149	0.000250864	3.71333e-05	0.00145799	0.000249106	4.46613e-07	6.44944e-05	0.00746511	1.52144e-08	0.0568064	0.188917	0.00185273	0.000134789	9.66703e-05	7.47416e-07	7.06332e-07	2.01191e-08	0.0123285	7.77974e-08	2.21597e-09	2.80442e-09	2.09417e-09	2.65026e-09	7.54898e-11	0.37686	0.120701
14	HPF32_RS04175(HPF32_0814)	E6NKM9	type I restriction endonuclease subunit S	0.0255838	0.0294942	0.00960399	0.0109564	0.109103	0.00471304	9.70844e-05	0.0242458	0.0103481	5.21694e-07	0.00405211	0.0183254	5.66446e-08	0.029591	0.185385	8.25037e-07	1.07946e-07	1.20235e-07	0.00519484	0.00727463	5.04279e-08	0.0257965	2.31088e-08	3.0235e-09	3.36771e-09	2.25266e-09	4.26274e-08	0.000234042	0.338609	0.128867
698	HP0832	O25503	polyamine aminopropyl transferase	0.0232125	0.000349935	0.00383039	4.91431e-07	0.0937948	0.000123217	5.62764e-05	0.00152629	0.000861309	0.000263846	0.000515658	0.00558785	2.85624e-08	0.021154	0.318857	7.04537e-07	1.41618e-05	0.000553627	0.0171858	4.05914e-07	1.68324e-08	0.0121114	2.03948e-08	8.45729e-10	1.88779e-09	1.04631e-09	2.33552e-09	9.68491e-11	0.430351	0.0509344
1246	HP0149	O24960	hypothetical protein	0.0655711	1.03916e-05	0.00845698	1.37759e-06	0.134138	0.000117018	9.26134e-05	0.00164019	0.00110893	4.36408e-07	0.0036959	0.00590075	2.93392e-08	0.0907595	0.155548	9.93473e-07	1.4633e-08	0.00213448	0.00279414	6.25411e-07	9.2118e-09	0.0280285	1.31702e-07	1.93987e-09	9.64524e-09	1.78077e-09	8.85417e-09	1.30415e-10	0.323615	0.167547
92	HP0852	O25523	hypothetical protein	0.0582184	0.0044428	0.00709072	8.25081e-05	0.105464	2.66417e-08	2.79609e-05	0.0154987	0.00747664	0.000308751	0.00232114	0.0128226	1.37793e-08	0.116115	0.15384	2.14338e-07	3.64081e-08	0.000232771	0.00163259	8.91508e-08	6.30769e-05	0.0143613	1.11114e-08	1.88742e-09	1.98088e-09	9.20806e-10	9.66401e-10	1.64156e-10	0.286488	0.208843
1111	HP0297	P56050	50S ribosomal protein L27	0.0198508	0.000526495	0.00158516	3.06369e-07	0.144191	4.51324e-08	7.83848e-05	0.000423257	0.000508861	2.12776e-07	1.66967e-07	0.0313448	5.44389e-08	0.022069	0.217599	3.64692e-07	6.84638e-08	1.18906e-07	4.05744e-07	3.18391e-07	5.97717e-08	0.0618206	1.29576e-07	2.43254e-08	4.22478e-08	1.90884e-08	3.31522e-08	6.22367e-09	0.454956	0.0449636
122	HP0794	P56156	ATP-dependent Clp protease proteolytic subunit	0.0532769	1.26351e-06	1.23823e-06	3.22991e-07	0.158008	7.32494e-08	7.36957e-05	0.00106828	0.000355529	2.49442e-07	0.00049545	0.0565695	5.69142e-08	0.0308291	0.143908	3.82038e-07	7.56587e-08	7.61197e-08	0.00066557	3.74392e-07	7.41444e-08	0.0547458	9.76602e-08	1.93406e-08	1.94584e-08	2.21478e-08	2.22827e-08	4.41286e-09	0.413231	0.0855323
902	HP0416	O25171	cyclopropane fatty acid synthase	0.0503642	0.000123412	0.00203617	8.50771e-05	0.195178	7.70107e-05	3.80505e-05	0.000824794	0.000531488	0.000116385	0.000938033	0.00978717	1.83002e-08	0.0307623	0.192699	5.43881e-07	2.39772e-08	0.000460015	0.000157857	2.93533e-07	1.29405e-08	0.0158199	2.14774e-08	9.46839e-10	1.79126e-08	8.99376e-10	1.48405e-09	6.54251e-11	0.413484	0.0846423
1293	HP1339	O25897	biopolymer transport protein ExbB	0.0383697	0.000964678	0.000601765	3.39324e-07	0.206619	3.72483e-08	1.49758e-05	0.000290141	0.000469934	1.26617e-07	1.08908e-07	0.0101411	5.58813e-09	0.032695	0.20599	2.33912e-07	2.9852e-08	1.20021e-08	1.86819e-07	1.60691e-07	2.05075e-08	0.00384237	9.39122e-09	1.19852e-09	4.81868e-10	1.03089e-09	4.14474e-10	5.28956e-11	0.426593	0.0733912
535	HP1045	O25686	acetyl-CoA synthetase	0.056019	8.53355e-06	0.000996808	5.29539e-07	0.20468	2.16323e-08	3.46064e-05	0.00383978	7.0167e-05	9.35005e-07	0.000424966	0.0127448	2.03885e-08	0.0337242	0.16493	4.67892e-05	2.54941e-08	0.000334755	0.000442495	1.00279e-05	1.69142e-08	0.0216917	2.58089e-08	1.582e-09	2.53082e-09	1.05432e-09	1.68666e-09	1.03387e-10	0.404046	0.0946586
606	HP1287	O25874	aminopyrimidine aminohydrolase	0.038084	0.00078388	0.00116014	7.44039e-07	0.215464	9.43224e-05	3.51132e-05	0.000197179	0.00229736	0.00351562	4.08422e-07	0.0195621	1.68254e-08	0.00300616	0.178054	7.9836e-07	3.82389e-08	3.28894e-08	0.028243	4.65051e-07	2.22745e-08	0.00950094	1.80428e-08	8.64194e-10	7.43296e-10	9.89984e-10	8.51489e-10	4.07835e-11	0.422581	0.0455287
239	HP0004	O24855	carbonic anhydrase IcfA	0.0462829	0.00114249	0.0020333	4.45879e-07	0.129241	0.000104347	2.74206e-05	0.00276944	0.00058	2.5589e-07	0.00402231	0.00456229	1.57367e-08	0.0521664	0.240052	0.000135644	2.42559e-08	3.20302e-08	0.000329491	0.0011508	1.20375e-08	0.0153993	2.78764e-08	8.34734e-10	1.10228e-09	1.29824e-09	1.71434e-09	5.13343e-11	0.389255	0.104975
1206	HP1066	O25706	membrane protein	0.0509864	1.33809e-05	0.00200893	1.09235e-06	0.238562	3.287e-08	3.86349e-05	0.000846146	0.00098966	4.5219e-07	0.000347115	0.013607	1.59934e-08	0.0233937	0.157002	1.12183e-06	2.49945e-08	2.93781e-08	0.000771923	0.000318009	1.80581e-08	0.0111125	9.15801e-08	2.04041e-09	2.39827e-09	2.75575e-09	3.23907e-09	7.21669e-11	0.420283	0.0782382
460	HP0048	O24889	[NiFe] hydrogenase maturation protein HypF	0.0354277	2.04889e-05	0.00328306	5.3966e-07	0.150918	2.13683e-08	3.5884e-05	1.55197e-05	0.00158349	4.08776e-07	3.4007e-07	0.0106403	2.7181e-08	0.024591	0.235356	0.000336948	0.00983392	3.43517e-08	0.00286336	3.04877e-07	1.45108e-08	0.0243682	1.13201e-08	0.000469603	1.01427e-09	0.000220826	7.52719e-10	3.41672e-05	0.421282	0.0649213
531	HP0349	O25116	CTP synthetase	0.0462223	0.00195283	0.00149053	6.96392e-05	0.203994	4.99099e-08	2.78273e-05	0.00179793	0.00186944	0.000129282	0.00249119	0.0117865	1.33045e-08	0.0325065	0.180355	3.46823e-07	5.77784e-08	0.00010262	2.92573e-05	0.000303075	2.92901e-08	0.0144132	1.67926e-08	2.79753e-09	0.000458167	1.88743e-09	1.05234e-09	1.75312e-10	0.410549	0.0858396
164	HP1453	O25992	membrane protein	0.0856434	0.00416995	0.00216019	2.14458e-07	0.167774	2.42386e-08	2.62684e-05	0.00883569	0.0031585	0.000491054	0.00191066	0.00997064	1.41059e-05	0.0443064	0.159284	2.45697e-07	2.89868e-08	5.04763e-06	0.000413721	7.37482e-05	1.41466e-08	0.0117091	1.06773e-08	5.34472e-05	1.36517e-09	1.20677e-09	1.30783e-09	1.54295e-10	0.348737	0.148274
1067	HP0924	O25581	4-oxalocrotonate tautomerase	0.0178217	1.00639e-06	0.00302914	4.5525e-07	0.183504	5.85201e-09	3.79578e-06	0.00240913	6.86058e-07	2.72743e-07	1.7297e-07	0.00161752	2.27407e-09	0.0165371	0.274178	2.758e-07	5.59028e-09	3.62601e-09	4.94844e-07	3.13823e-07	6.36098e-09	0.000874387	1.24761e-07	2.52881e-09	1.64026e-09	1.60374e-09	1.04023e-09	2.10404e-05	0.460174	0.0397988
235	HP0519	O25256	Sel1 repeat-containing protein	0.0687631	0.0106457	0.011619	0.00101557	0.144775	0.000530928	2.60056e-05	0.012717	0.00484125	1.82057e-07	0.000684573	0.00708467	1.01908e-08	0.0793387	0.143443	4.64147e-07	0.000143579	2.78412e-08	0.00224607	0.000743248	1.07496e-08	0.0113825	3.10007e-08	1.29275e-09	1.85953e-09	1.20638e-09	1.73529e-09	7.23629e-11	0.306685	0.187925
944	HP1571	O26091	rare lipoprotein A RlpA	0.0380153	0.000530164	0.000961312	5.774e-07	0.143998	2.40786e-08	3.86851e-05	0.000568618	0.000893244	0.000184544	1.9444e-07	0.00698836	2.1224e-08	0.0553509	0.237023	4.49173e-07	0.000607632	9.69048e-05	0.00163715	2.47611e-07	1.68228e-08	0.0129821	0.000122428	1.12936e-09	1.81445e-09	6.93199e-10	1.11371e-09	7.56658e-11	0.400992	0.0963195
648	HP0325	O25092	flagellar basal body L-ring protein	0.0422366	0.000537774	0.000570547	0.000255914	0.146035	2.09905e-08	5.99974e-05	0.00241529	6.66483e-06	0.000148431	0.000633824	0.00715424	3.46469e-08	0.031981	0.245206	7.88682e-07	2.80227e-08	3.37616e-05	0.000498558	4.5005e-07	1.59907e-08	0.0222248	3.34477e-08	1.18843e-09	3.3969e-09	8.18516e-10	2.33957e-09	8.31275e-11	0.42062	0.0777479
160	HP0079	O24908	membrane protein	0.0645199	0.00243493	0.0186085	2.92168e-07	0.173783	0.00116853	3.27793e-05	0.0103618	0.00835819	1.74023e-07	0.00127466	0.013687	1.95243e-08	0.0405969	0.140561	3.46427e-07	0.000596316	0.000670565	0.00387304	0.000580461	1.6814e-08	0.0185268	1.03055e-08	6.87035e-10	9.6639e-10	8.21986e-10	0.000365559	7.70808e-11	0.346557	0.14488
940	HP0031	P64649	universal stress protein	0.0424954	0.00081064	0.00438842	4.58028e-07	0.170386	4.58541e-08	9.89851e-05	2.59716e-06	1.79199e-06	1.62584e-07	1.12695e-07	0.016272	0.000159306	0.0193281	0.2058	3.13545e-07	0.000365919	0.000104039	0.000585997	0.000451595	3.12464e-08	0.0387486	1.96282e-08	2.83492e-09	6.11974e-09	1.96502e-09	4.24188e-09	6.1266e-10	0.431206	0.067027
573	HP0269	P56131	tRNA-2-methylthio-N(6)-dimethylallyladenosine synthase	0.0319431	3.26219e-05	9.82179e-05	1.02636e-06	0.164367	3.26689e-08	9.05307e-05	0.000889157	0.00277686	0.000214846	0.000291719	0.0101663	3.71021e-08	0.0354154	0.203005	0.000232217	0.000180886	9.86176e-08	0.000458912	0.00240849	2.783e-08	0.0472505	0.00017481	2.18485e-06	3.10273e-09	9.90278e-10	2.74422e-09	9.87597e-11	0.424789	0.0711554
644	HP1392	O25942	hypothetical protein	0.0493675	0.0010258	0.00325595	2.7459e-07	0.150818	2.51103e-08	2.05694e-05	0.00526105	0.000296064	1.20014e-07	0.00136701	0.0046743	8.99024e-09	0.0516723	0.221769	3.10587e-07	2.49379e-05	4.15704e-05	0.00157609	0.000631815	1.21687e-08	0.0081979	6.85813e-09	7.75113e-10	6.34943e-10	6.27153e-10	5.1374e-10	5.80635e-11	0.385459	0.110879
277	HP0572	O25296	adenine phosphoribosyltransferase	0.0598207	0.000619556	0.00351123	4.32577e-07	0.165507	3.20902e-05	1.33211e-05	0.00278742	0.00145539	0.000358877	0.00185515	0.00544848	7.25163e-09	0.0572659	0.192092	0.000322288	9.43968e-05	1.41195e-08	0.000801083	1.98768e-07	7.93885e-09	0.00801435	2.2838e-08	9.12156e-10	1.04543e-09	6.13634e-10	7.03289e-10	2.80896e-11	0.371062	0.12546
1352	HP0424	O34461	hypothetical protein	0.0185576	2.97631e-05	0.0046132	0.000853041	0.260399	3.41411e-08	2.97732e-05	1.47565e-05	8.40515e-06	2.65176e-07	3.44905e-07	0.00554184	1.47615e-08	0.0133268	0.188231	0.000844813	3.69539e-08	3.22261e-08	0.00175237	4.28886e-07	0.000267127	0.00552129	1.3531e-08	6.64067e-10	5.79108e-10	8.63729e-10	7.53226e-10	7.77013e-06	0.459693	0.0365505
114	HP0950	O25604	acetyl-CoA carboxylase carboxyl transferase subunit beta	0.0216982	0.000665688	0.000577517	6.33801e-07	0.176038	2.46925e-08	5.8259e-05	0.000699307	0.000975599	3.01472e-07	0.00310483	0.00458009	2.77113e-08	0.025427	0.252834	3.8961e-07	2.48704e-08	7.81041e-05	0.00177547	3.02071e-07	1.92824e-08	0.0114861	3.25039e-08	2.07485e-09	4.89536e-09	1.26633e-09	2.98776e-09	1.90721e-10	0.444938	0.0500433
1447	HPF16_RS03445	E6NDR7	hypothetical protein	0.0511003	0.102078	0.0388697	0.0035868	0.0667071	3.19188e-08	3.19188e-05	0.0462542	0.0164671	0.00156283	0.000247364	0.013151	1.3151e-08	0.0814513	0.0670385	0.000678513	3.67813e-08	0.000874033	0.00116648	0.000645401	1.44774e-08	0.00805349	2.53936e-08	1.00086e-09	1.00086e-09	2.55766e-09	9.33111e-10	3.59485e-05	0.15495	0.336221
982	HP0691	P56006	succinyl-CoA:3-ketoacid-CoA transferase subunit A	0.0768274	4.65258e-06	0.00886412	0.00209546	0.119401	1.01642e-08	4.89018e-05	0.00558221	0.00186345	1.79938e-07	0.000672541	0.0045155	2.17249e-08	0.0854749	0.167249	3.21532e-07	1.22252e-08	5.88179e-08	3.39774e-07	2.24254e-07	8.52654e-09	0.0274006	2.79911e-08	1.06427e-09	5.12041e-09	7.0243e-10	3.37952e-09	1.28496e-10	0.318565	0.178617
1312	HPF16_RS04860(HPF16_0951)	A0A060PVC1	hypothetical protein	0.0381716	5.73574e-06	0.00239251	1.76119e-07	0.235289	9.39324e-08	5.73771e-06	2.96593e-06	1.77908e-06	0.00145407	0.0011374	0.0194552	2.96695e-09	0.0147791	0.187292	4.3443e-07	9.98915e-08	6.10171e-09	1.12345e-07	2.60588e-07	5.99187e-08	3.66003e-09	1.33394e-08	3.06722e-09	1.87356e-10	7.11453e-09	4.34579e-10	1.15381e-05	0.442036	0.0553537
686	HP1434	O25975	formyltetrahydrofolate hydrolase PurU	0.046111	0.00105295	0.000666609	3.76395e-07	0.236939	6.24041e-05	3.44354e-05	0.000781045	0.00258325	0.000337703	0.0201638	0.0100624	1.66911e-08	0.0567043	0.11187	2.68061e-07	3.37108e-08	1.55037e-05	0.000587927	1.15143e-07	1.44802e-08	0.0120269	1.12772e-08	1.4182e-09	1.63897e-09	8.92753e-10	1.03173e-09	1.29748e-10	0.370898	0.107899
1126	HP1458	O25996	thioredoxin	0.0287358	7.20276e-06	0.00608408	6.19412e-07	0.171052	2.02209e-08	0.000128374	0.00200044	0.00120314	2.76326e-07	0.0094554	0.00649588	5.72687e-08	0.0246491	0.211662	2.29361e-07	8.59861e-05	1.63802e-07	5.67858e-07	1.64792e-07	1.85379e-08	0.0384382	1.97242e-08	2.21883e-09	1.40864e-08	6.43903e-10	4.08786e-09	4.59854e-10	0.427648	0.0626798
110	HP0766	O25461	hypothetical protein	0.0316944	0.00569206	0.0104715	0.00158691	0.138016	5.04612e-07	0.000497763	0.006234	0.00561583	0.00112079	0.00208809	0.00198175	2.26964e-07	0.0377727	0.224675	0.00225572	5.45487e-07	0.00462417	0.00997686	0.00118437	4.55667e-07	0.0143986	1.61269e-07	1.88474e-08	9.94512e-05	1.33974e-08	1.21721e-05	1.5445e-09	0.379071	0.0974806
1173	HP1298	P65108	translation initiation factor IF-1	0.00428298	1.18324e-05	0.000896425	6.89839e-07	0.227861	0.000109087	1.18265e-05	4.28144e-06	3.41669e-06	2.49612e-07	1.63683e-07	0.00471104	4.2793e-09	0.0109254	0.246261	4.71392e-07	1.36275e-08	1.2324e-08	0.000568473	3.76183e-07	1.08751e-08	0.00435128	2.74826e-08	7.94496e-10	7.185e-10	5.20991e-10	4.71157e-10	1.36207e-11	0.483184	0.0161243
523	HP1378	O25930	hypothetical protein	0.0502224	0.000307931	0.001122	4.88115e-07	0.205295	6.84276e-05	2.38804e-05	0.000283285	0.00086767	2.5374e-07	0.000493957	0.0187907	1.24139e-08	0.0292137	0.180332	4.10695e-07	9.40706e-05	2.72177e-08	2.63323e-07	1.9439e-07	1.95619e-08	0.0128826	1.57037e-08	1.58029e-09	1.04072e-09	1.16661e-09	7.68281e-10	7.73138e-11	0.417301	0.082017
227	HP0870	P50610	flagellar hook protein FlgE	0.0326709	0.00195933	0.00289598	3.51003e-07	0.245017	3.82999e-05	3.02722e-05	0.000666653	0.00219597	5.75037e-05	0.0120378	0.0122809	1.8823e-08	0.0145027	0.155836	3.09439e-07	1.54351e-05	5.7384e-05	0.00538921	2.13631e-07	1.67365e-08	0.0143435	1.49547e-08	1.1716e-09	1.64227e-09	4.01246e-06	1.28977e-09	1.01044e-10	0.427478	0.0548915
17	HPF16_RS05540(HPF16_1086)	E6NEX3	nuclease	0.0449486	0.00524429	0.00610145	0.00161209	0.137604	1.49905e-08	1.96316e-05	0.00844335	0.00217333	0.000461981	0.00302555	0.00728424	0.000169119	0.0451233	0.222835	2.61482e-07	0.00052955	4.41556e-05	0.00101973	0.000615901	1.09215e-08	0.0125106	1.54823e-08	1.20067e-09	1.57239e-09	7.27069e-10	0.000233677	7.38416e-11	0.380234	0.112034
1411	HP0407	O25163	biotin sulfoxide reductase	0.143344	0.00359261	0.0118765	1.35098e-07	0.192815	0.00723315	2.66496e-05	0.00268932	1.65469e-06	6.05116e-08	0.000415772	8.44151e-09	1.19366e-08	0.0255845	0.102436	2.21695e-07	1.48377e-08	2.09812e-08	1.19388e-07	2.48846e-07	1.6655e-08	0.0099804	9.10026e-09	6.09069e-10	8.61248e-10	1.26951e-09	1.79513e-09	2.62436e-06	0.305232	0.187089
152	HP0223	P56148	DNA repair protein RadA	0.041086	0.00080092	1.37071e-05	8.52794e-07	0.191954	0.000841991	5.71137e-05	0.000540831	0.00360451	0.000485032	0.00168015	0.0144815	2.78892e-08	0.0266583	0.187584	0.000230133	5.18979e-08	6.29676e-08	0.00512024	0.00346004	3.35274e-08	0.0209455	2.98703e-08	0.000455301	2.53085e-09	1.64881e-09	2.00049e-09	1.397e-10	0.414965	0.0727043
223	HP1529	O26057	chromosome replication initiator DnaA	0.0616524	0.00212991	0.000225515	4.09264e-07	0.165387	2.9389e-08	3.11536e-05	0.00220439	0.00193804	3.44526e-07	0.001877	0.00956738	2.62257e-08	0.0433568	0.201362	0.000186904	0.000108425	4.52316e-08	2.4896e-07	1.96791e-07	1.78776e-08	0.00997141	1.65103e-08	1.4999e-09	1.58996e-09	1.1856e-09	1.25678e-09	1.14174e-10	0.386288	0.111507
932	HP0001	O24853	transcription antitermination protein NusB	0.051782	7.51259e-06	0.000726659	3.69282e-07	0.177199	1.90664e-08	3.14767e-05	0.000498985	0.000522093	1.80159e-07	1.40417e-07	0.00880303	1.53563e-08	0.0675244	0.174832	3.29911e-07	0.000112288	3.60798e-08	0.000342863	0.000985058	1.01796e-08	0.0166316	1.62168e-08	1.07426e-09	1.7735e-09	8.37287e-10	1.38228e-09	9.15676e-11	0.377466	0.121062
636	HP0282	O25058	hypothetical protein	0.0285366	0.00142031	0.000505227	5.52463e-07	0.169355	0.000228645	3.175e-05	0.000251481	4.83988e-06	2.53616e-07	0.000801629	0.00890183	1.45753e-08	0.0266529	0.251541	5.02296e-07	0.000115037	1.01183e-05	0.000628492	2.45985e-07	1.28421e-08	0.0109652	1.28899e-08	6.72942e-10	7.83474e-10	6.36274e-10	4.78309e-05	3.86739e-11	0.440764	0.0573714
269	HP1041	O06758	flagellar biosynthesis protein FlhA	0.0345094	8.23227e-06	0.000814017	3.03854e-07	0.190869	0.000126566	3.18264e-05	0.000614525	0.000891824	0.000293276	0.00180068	0.00772445	1.57881e-08	0.0267875	0.224703	0.000398417	1.80336e-08	3.28078e-08	0.000570394	1.72235e-07	1.20121e-05	0.00960761	1.02309e-08	8.82159e-05	0.000148612	5.89034e-10	1.07161e-09	6.9719e-11	0.432904	0.0636255
707	HP0742	P56184	ribose-phosphate pyrophosphokinase	0.0275761	0.000170057	0.000557046	0.000526412	0.194834	3.87762e-08	3.96843e-05	0.000177611	0.000175655	0.000363636	1.69579e-07	0.0120405	2.10948e-08	0.00800576	0.244485	3.27753e-07	3.98379e-08	4.07709e-08	0.000763307	2.38101e-07	2.89408e-08	0.0102268	1.0158e-08	4.51896e-05	1.07696e-05	9.17207e-10	1.99583e-06	1.14096e-10	0.461586	0.0366622
65	HP1400	O25950	iron(III) dicitrate transport protein FecA	0.0520218	3.10282e-05	0.00182391	0.00103862	0.177437	1.95847e-08	2.16164e-05	0.00257527	0.00176365	0.000520322	0.000119649	0.0139121	1.55446e-08	0.0310153	0.19928	3.09899e-07	2.15356e-08	5.23663e-05	0.00206312	2.24156e-07	8.24453e-06	0.0162908	1.90126e-08	1.32123e-09	1.45829e-09	2.52723e-05	1.1218e-09	7.79565e-11	0.406919	0.0892309
561	HP0156	O24965	hypothetical protein	0.0437104	0.000313564	0.00061372	1.30756e-06	0.185222	1.73484e-05	3.837e-05	0.00180521	0.000317855	0.00122768	0.00310488	0.00606563	1.84512e-08	0.0440257	0.201281	1.26754e-06	4.42504e-08	4.05241e-08	0.00519432	0.000365047	1.77518e-08	0.00669438	4.31518e-08	1.50645e-09	1.37959e-09	1.38272e-09	1.26628e-09	4.42065e-11	0.399263	0.0907865
194	ST1033	O24998	predicted coding region HP0206	0.0687195	0.0285012	0.0182091	4.05984e-07	0.0547704	2.92678e-08	8.41367e-05	0.0230199	0.00387163	1.63104e-07	0.00733415	0.0117583	3.38019e-08	0.120154	0.137618	3.15223e-05	3.45878e-08	0.000359393	0.00756086	1.89763e-07	1.68285e-08	0.0180063	1.32712e-08	1.17691e-09	3.3833e-09	9.56735e-10	2.75035e-09	2.43905e-10	0.222153	0.262476
632	HP0774	P56417	tyrosine--tRNA ligase	0.01908	1.33984e-05	0.00290745	4.41035e-07	0.184493	1.86005e-08	4.79104e-05	0.00120178	0.00062663	2.12712e-07	0.000616334	0.00540124	4.01046e-05	0.018106	0.235213	0.000863244	1.97316e-08	0.00360419	0.000106725	0.000222595	1.52201e-08	0.0274561	1.37864e-08	6.49503e-10	1.67296e-09	5.81437e-10	1.49764e-09	7.05565e-11	0.452563	0.0419352
1367	HPF16_RS05430(HPF16_1065)	A0A024BX47	hypothetical protein	0.0214877	4.16447e-06	0.00203016	7.97136e-07	0.136085	1.34403e-07	0.00014741	0.00200012	7.03835e-07	3.07277e-07	1.65715e-07	0.0462619	5.68232e-08	0.0226347	0.218926	3.32891e-07	1.04075e-07	1.14147e-07	0.000372482	1.45953e-07	4.56311e-08	0.050047	6.37198e-08	1.99214e-08	2.18493e-08	1.07436e-08	1.17834e-08	3.68396e-09	0.45132	0.0481575
265	HP0802	O08315	GTP cyclohydrolase II	0.063226	0.000526395	0.00190249	5.06758e-07	0.154475	1.50778e-08	1.17451e-05	0.00288717	0.000529765	0.000479334	0.000383201	0.00701251	5.52523e-09	0.0406742	0.216886	4.00896e-07	1.61429e-08	1.25747e-08	0.00572195	2.8119e-07	1.13227e-08	0.00528283	2.40549e-08	9.68618e-10	7.54521e-10	7.15714e-10	5.57517e-10	2.24495e-11	0.383657	0.109746
1232	HP1221	P55984	isoprenyl transferase	0.0516294	0.000707814	0.000807773	3.49382e-07	0.163333	1.03239e-08	1.03239e-05	0.00505376	0.000225519	1.41809e-07	1.0955e-07	0.00316514	4.19032e-09	0.0240933	0.243646	2.86836e-07	1.09715e-08	1.09715e-08	0.00322567	0.000319312	5.39421e-09	0.00378215	9.71738e-09	3.71691e-10	3.71691e-10	2.8714e-10	2.8714e-10	1.09831e-11	0.413926	0.0825176
678	HP0854	O25525	guanosine 5'-monophosphate oxidoreductase	0.023048	0.000896518	0.00258293	6.98126e-05	0.202436	7.26651e-05	2.23386e-05	0.00060225	0.000339267	0.000804728	0.00293116	0.00711204	1.18591e-08	0.0275417	0.221121	4.31315e-07	2.179e-08	2.85174e-08	0.000352756	2.72247e-07	1.37539e-08	0.0100655	1.78806e-08	9.03325e-10	1.18222e-09	9.99332e-07	8.44475e-10	4.26628e-11	0.440734	0.0550107
749	HP0371	O25135	biotin carboxyl carrier protein	0.0341139	0.00172381	0.000710749	2.91546e-07	0.185998	2.47249e-08	2.89664e-05	0.000385222	0.000732621	1.91011e-07	1.86647e-07	0.0161753	1.89778e-08	0.0360137	0.200526	0.000143668	3.10337e-08	0.000273246	0.00103251	2.30159e-07	1.99753e-08	0.0221411	2.79363e-08	2.42456e-09	2.8405e-09	2.36917e-09	2.7756e-09	2.40892e-10	0.424841	0.07368
190	HP0623	O25340	UDP-N-acetylmuramate--L-alanine ligase	0.0764557	0.000678638	7.45031e-06	0.000149326	0.232691	0.000177673	2.57721e-05	0.00565131	0.000845	0.000258711	0.00150956	0.0113446	1.46709e-08	0.0262607	0.131326	3.59783e-07	2.54811e-08	2.76892e-08	0.000173478	0.0016482	0.000764053	0.00997197	1.15265e-08	8.16352e-10	5.97133e-05	6.39317e-10	6.94717e-10	4.92024e-11	0.385334	0.109899
1093	HP0602	O25323	3-methyladenine DNA glycosylase	0.0588209	0.00128321	0.00519255	3.48514e-07	0.177369	3.3646e-08	0.000151459	0.00317839	0.00118176	0.000601857	0.00104484	0.00288514	4.76381e-08	0.0464535	0.176793	4.47135e-07	3.78455e-08	1.70363e-07	0.000556873	2.19155e-07	1.85492e-08	0.0244354	1.23654e-08	1.04661e-09	4.71134e-09	1.19377e-09	5.37381e-09	5.03295e-05	0.381483	0.11611
1327	HP1015	O25659	membrane protein	0.0767262	0.00113729	0.00477809	4.39297e-07	0.16625	1.725e-08	1.725e-05	0.00902797	0.00302064	0.000378598	0.00536547	0.00523026	5.4322e-09	0.0754343	0.147422	3.93614e-07	1.06869e-08	1.06869e-08	1.36128e-07	1.96878e-07	5.34539e-09	0.0052113	1.61738e-08	4.3913e-10	4.3913e-10	6.351e-10	6.351e-10	1.72434e-11	0.324113	0.170125
970	HP0741	O25440	HIT family hydrolase	0.0425178	0.000343098	0.00720339	4.50685e-07	0.149793	8.34115e-08	6.26365e-05	0.00279198	0.0019095	2.41165e-07	0.00167209	0.0446341	3.35172e-08	0.022337	0.188838	4.19228e-07	8.49825e-08	6.38162e-08	0.00101774	0.00235397	4.74677e-08	0.034302	4.62037e-08	9.36604e-09	7.03328e-09	8.55125e-09	0.000222351	1.3017e-09	0.417567	0.0771028
674	HP0805	O25485	lipooligosaccharide biosynthesis protein	0.109643	0.000539987	0.00474131	5.74488e-07	0.156269	0.002423	3.60301e-05	0.00530869	4.97304e-05	0.000373549	0.00248031	0.00574496	1.27388e-08	0.0645863	0.133541	7.20725e-07	4.54907e-08	1.34331e-05	0.000739682	0.000433224	1.90167e-08	0.0130754	3.32841e-08	2.10083e-09	1.62761e-09	2.6944e-09	2.08747e-09	1.31757e-10	0.30863	0.184869
1006	HP0067	Q09067	urease accessory protein UreH	0.0340202	1.222e-05	0.000927954	0.000184483	0.255444	2.17354e-08	2.02215e-05	0.00336603	0.00240504	3.19285e-07	0.0140218	0.0101708	1.18457e-08	0.0229569	0.146621	0.000493007	2.41063e-08	2.24272e-08	0.00270384	0.000489978	1.05684e-08	0.00589322	2.02023e-08	0.000269499	1.00031e-09	8.05633e-10	7.49519e-10	3.98906e-11	0.418128	0.0636884
378	HP1114	P94846	excinuclease ABC subunit B	0.0495244	0.000734336	0.00118796	2.41144e-07	0.174755	0.000120054	3.63941e-05	0.000496438	0.000198982	0.00201898	0.000267675	0.00829326	1.87466e-08	0.0250757	0.21383	2.78797e-07	5.57594e-08	8.09642e-05	0.00877189	1.74841e-07	3.49682e-08	0.014607	8.48021e-09	1.69604e-09	1.30146e-09	1.6679e-09	1.27986e-09	2.55972e-10	0.411485	0.0772179
1188	HPF16_RS06415(HPF16_1248)	A0A024BX27	50S ribosomal protein L23	0.0328328	1.62284e-05	0.000919279	9.3551e-07	0.149847	4.91398e-08	5.21814e-05	0.000946528	4.51642e-06	4.27585e-07	2.51381e-07	0.0224599	2.38501e-08	0.0211206	0.240804	6.5591e-07	5.86029e-08	6.22302e-08	6.79328e-07	3.99383e-07	3.56832e-08	0.0309936	3.7811e-08	3.37826e-09	3.58736e-09	1.98611e-09	2.10904e-09	1.88434e-10	0.444104	0.05584
60	HP0475	O25221	molybdenum ABC transporter ATP-binding protein ModD	0.0508515	0.000605911	0.00443064	8.99647e-07	0.1248	0.000361437	0.000102488	0.00680339	0.00109361	4.63922e-07	5.55777e-07	0.0105829	5.28501e-08	0.0779966	0.204534	0.000287717	1.01567e-07	9.48976e-05	0.00114685	0.00100321	4.47975e-08	0.0153025	3.62714e-08	2.83075e-09	3.44913e-09	3.39123e-09	4.13205e-09	3.2248e-10	0.35522	0.141782
1053	HP1431	O25972	rRNA small subunit methyltransferase A	0.0396806	0.00023085	0.00116957	1.96039e-06	0.126694	6.53133e-08	9.84663e-05	0.000489615	0.000504359	7.94804e-07	0.000464401	0.0135972	3.99213e-08	0.0477382	0.245226	1.94485e-06	6.54517e-08	0.000370989	0.00559003	0.00056322	3.77602e-08	0.0175772	5.84162e-08	1.96593e-09	2.96384e-09	1.94622e-09	2.93412e-09	9.87445e-11	0.403095	0.0898132
31	HP0407	O25163	biotin sulfoxide reductase	0.0867967	0.00724318	0.00754116	3.11658e-07	0.165638	2.63423e-08	1.21744e-05	0.00568117	0.00966503	1.61596e-07	0.00294667	0.00472746	6.31248e-09	0.0587769	0.136829	0.000170764	0.00177074	1.18323e-08	0.00486015	0.00254009	2.2619e-06	0.00461025	9.28676e-09	0.000187746	3.12053e-10	7.84946e-10	3.62772e-10	2.63757e-11	0.311805	0.175704
215	HP0687	O25396	ferrous iron transport protein FeoB	0.0332264	0.00160134	0.00147726	4.1803e-07	0.178405	1.45659e-08	2.23181e-05	0.0024503	0.00297646	0.00228442	0.00307519	0.00594753	1.00079e-08	0.0221543	0.229619	3.24063e-07	1.37878e-08	2.1126e-08	0.00253383	0.000290692	9.16507e-09	0.0139039	1.27422e-08	5.42139e-10	8.30677e-10	3.0858e-05	6.80291e-10	2.89442e-11	0.427876	0.063886
1013	HP0646	O25363	UTP--glucose-1-phosphate uridylyltransferase	0.0576023	0.00105678	0.00304308	6.75967e-07	0.160627	8.37612e-05	4.03001e-05	0.00197414	0.000249657	0.000151029	0.000139476	0.00698357	2.36969e-08	0.0424218	0.207679	0.000198915	7.0534e-05	5.24028e-08	0.00128632	0.000306281	2.38649e-08	0.016055	2.7828e-08	1.9555e-09	2.96796e-05	1.45445e-09	1.65906e-09	1.16584e-10	0.391345	0.106348
787	HP1438	O25979	hypothetical protein	0.017246	0.0022985	0.00341128	3.39693e-07	0.241491	2.38402e-08	2.56493e-05	0.00341277	0.0021082	0.0015769	0.001544	0.0160349	1.86644e-08	0.0205577	0.172713	4.41806e-07	2.76464e-08	2.97444e-08	2.82413e-07	3.16739e-07	1.98202e-08	0.016909	2.48957e-08	1.55787e-09	0.000669184	1.74722e-09	1.87981e-09	1.17631e-10	0.447148	0.0490345
140	HPF16_RS04515(HPF16_0885)	E6NEC2	acetate kinase	0.0505824	0.00631449	0.0164283	4.6189e-07	0.113155	0.00375519	6.30117e-05	0.00350765	0.00536552	0.000537122	0.00115402	0.033271	4.29849e-08	0.0319591	0.189308	3.9171e-07	0.0028948	7.40395e-08	0.00140424	2.91781e-07	4.29563e-08	0.0402988	1.60286e-08	2.35975e-09	3.02967e-09	1.70313e-09	2.18665e-09	3.2192e-10	0.376033	0.114158
211	HP0966	O25619	hypothetical protein	0.0671455	0.00631751	0.00713583	1.67977e-05	0.0934021	2.62181e-06	0.00114601	0.015829	0.00669047	9.23511e-06	6.74527e-06	0.0498302	6.30058e-07	0.08566	0.155493	1.39225e-05	2.97519e-06	1.30047e-06	9.81254e-06	0.00155304	1.53156e-06	0.00973135	3.7226e-07	7.95504e-08	3.47718e-08	5.81031e-08	2.53971e-08	5.42726e-09	0.308456	0.188778
624	HP0022	O24867	lipid A phosphoethanolamine transferase	0.0627307	0.000208838	0.00201024	4.69944e-07	0.206854	2.32039e-08	3.06163e-05	0.00604086	0.00107043	0.00027609	0.0020712	0.0105608	1.63014e-08	0.0229802	0.167241	4.72181e-07	1.87023e-08	0.00400438	0.00032077	0.00264055	9.03675e-09	0.0109591	1.18558e-08	4.69588e-10	6.19595e-10	5.85391e-10	7.7239e-10	3.05931e-11	0.395614	0.0950413
328	HP0025	O24870	membrane protein	0.0457993	0.000904898	0.00144161	0.000824378	0.180986	3.96174e-08	3.42949e-05	0.00298652	0.00434403	0.000606627	0.000975815	0.0119174	2.88539e-08	0.0374201	0.197536	0.00055661	0.000267339	0.00020571	3.65168e-07	0.00169614	2.88984e-08	0.0113921	1.81509e-08	3.31514e-05	7.07851e-05	1.43642e-09	1.24344e-09	1.05936e-10	0.401832	0.0928964
1433	HP1078	O25710	hypothetical protein	0.0404965	0.0200678	0.0157481	0.00265136	0.0987362	0.00100747	2.75912e-05	0.0175778	0.00185808	9.17158e-08	6.13299e-08	0.00533678	9.14093e-09	0.0813804	0.20175	2.58581e-07	2.25011e-08	0.00251241	0.00111625	1.0605e-07	9.22827e-09	0.00971536	7.28598e-09	6.3401e-10	1.08594e-09	4.23959e-10	7.26163e-10	1.73361e-05	0.315538	0.177129
620	HP0934	O25588	7-carboxy-7-deazaguanine synthase	0.0846648	0.00427381	0.00359854	6.29159e-07	0.131847	1.40685e-05	5.55039e-05	0.00878681	0.00331133	0.0014573	0.000278741	0.00565746	2.41549e-08	0.0599469	0.168686	5.0615e-07	1.49039e-08	5.50349e-08	0.0043685	0.000238582	6.17813e-09	0.0228138	2.73983e-08	8.06759e-10	2.97909e-09	6.54557e-10	2.41706e-09	7.11716e-11	0.329004	0.164582
1247	HP1063	O25703	rRNA small subunit methyltransferase G	0.0794343	0.00430449	0.00048733	3.06627e-07	0.140118	1.43646e-05	2.56352e-05	0.00179581	1.86559e-06	1.31345e-07	0.00401244	0.0158861	1.0981e-08	0.05392	0.186965	4.87184e-07	4.17502e-08	2.76367e-08	0.000222639	2.50274e-07	2.14477e-08	0.0127161	1.76203e-08	1.51001e-09	9.99555e-10	2.22542e-09	9.43731e-05	1.26242e-10	0.355685	0.139944
253	HP0807	O25487	iron(III) dicitrate transport protein FecA	0.0265732	0.00153766	0.00214749	0.000187156	0.159725	2.27928e-08	1.99437e-05	0.00594976	0.00283017	0.000456671	0.0220068	0.0126709	1.42263e-08	0.0235253	0.220019	2.26988e-07	2.65974e-08	2.32727e-08	0.0113966	1.33495e-07	1.56423e-08	0.0109536	9.90406e-09	1.16051e-09	1.01545e-09	8.95508e-10	7.83569e-10	9.18148e-11	0.403369	0.0625636
1112	HP0793	P56419	peptide deformylase	0.0579459	0.000767223	0.00224009	0.000140845	0.164986	6.51826e-05	3.19319e-05	0.00402969	0.000359258	0.000295788	0.000515394	0.0142699	1.54113e-08	0.04718	0.17958	3.98276e-07	4.88815e-08	3.99694e-08	0.00277312	0.000429064	2.9829e-08	0.0243906	1.11709e-08	1.37103e-09	1.12106e-09	1.65173e-09	1.35059e-09	1.65761e-10	0.383226	0.112522
666	HP0257	O25038	hypothetical protein	0.062315	0.000136104	0.0118366	7.92565e-07	0.105785	0.000525308	0.000120674	0.00689883	0.00300713	5.57075e-07	0.00096692	0.0109802	8.48189e-08	0.056154	0.192452	8.22444e-07	5.59044e-08	0.000368566	0.000289114	3.70007e-07	2.51507e-08	0.0481623	8.28977e-08	5.63485e-09	2.27688e-08	3.12365e-09	1.26218e-08	8.57948e-10	0.357379	0.140348
1294	HP1338	O25896	nickel responsive regulator	0.0518465	0.00139527	0.00194792	0.000352547	0.189629	0.00346401	3.05356e-05	0.00618825	0.00129913	2.58315e-07	3.4935e-07	0.0115401	1.6603e-08	0.056281	0.15178	0.000368713	2.78847e-08	3.66804e-08	3.77556e-07	5.10613e-07	0.000182952	0.0231507	6.59311e-08	0.000540906	3.1334e-09	3.2215e-09	4.23766e-09	1.53103e-10	0.376101	0.118958
737	HP1084	O25716	aspartate carbamoyltransferase	0.0461043	1.2348e-05	0.000466917	0.000544062	0.220202	1.94396e-05	5.67998e-05	0.00271265	0.000806784	2.3134e-07	0.00133396	0.00863807	3.9549e-08	0.0224568	0.18872	3.2105e-07	1.68084e-08	1.1847e-07	2.40713e-07	0.000278877	1.00422e-08	0.0076457	8.63854e-09	4.52266e-10	1.85331e-09	3.60388e-10	1.47681e-09	7.73175e-11	0.425206	0.0725598
1207	HP1399	O25949	arginase	0.0106774	2.03576e-05	0.00060983	5.84992e-07	0.15347	4.64902e-08	3.74147e-05	0.000836079	0.00142355	2.33211e-07	0.00129202	0.00297263	1.49156e-08	0.0330158	0.281381	7.76961e-05	5.46303e-08	4.39657e-08	0.00156159	2.49816e-07	3.47806e-08	0.0125994	1.12756e-08	1.56984e-09	1.26339e-09	2.39159e-05	7.21159e-10	1.00403e-10	0.450423	0.0465831
68	HP1560	P56096	cell division protein FtsW	0.0314219	0.000915819	0.00482415	0.000421858	0.169756	0.000794226	3.37854e-05	2.507e-06	0.0016838	0.00115765	1.54438e-07	0.0122503	1.27121e-08	0.040356	0.211799	0.000198985	0.000278083	1.78147e-08	0.00592412	0.000178607	3.33215e-08	0.0179292	1.76948e-08	2.03967e-09	1.45649e-09	7.40861e-05	1.09743e-09	1.26501e-10	0.411734	0.0792042
662	ST1056	O24997	predicted coding region HP0205	0.0186375	0.00424081	0.00968771	4.4852e-07	0.0552468	1.42919e-08	7.06912e-05	0.0195663	4.02078e-06	3.20677e-07	0.0204286	0.00971541	5.05418e-08	0.117217	0.178049	0.00500729	2.77221e-08	1.3712e-07	3.78821e-07	2.0583e-07	0.00227715	0.0597059	1.64159e-08	9.6272e-10	4.76184e-09	5.23087e-10	2.58731e-09	0.000143799	0.302717	0.169354
295	HP0229	O25015	membrane protein	0.037425	0.00237434	0.00364783	2.99254e-07	0.162885	2.89727e-08	3.67561e-05	0.0117144	0.00193149	2.20451e-07	0.00141555	0.0132914	2.7077e-08	0.0318815	0.214379	2.59162e-07	3.42645e-08	5.40067e-05	0.00320438	1.09272e-07	1.44472e-08	0.0154988	9.3513e-09	1.86247e-05	0.000137304	0.000103378	1.47918e-07	1.51857e-10	0.406054	0.0889746
366	HP0867	O25537	lipid-A-disaccharide synthase	0.0344106	0.000561741	0.00124694	6.9377e-07	0.16257	2.90175e-08	4.30642e-05	0.00174939	0.00270551	0.000160241	0.00193434	0.00745496	1.5216e-08	0.0532247	0.218146	8.20232e-07	2.84275e-08	4.21885e-08	6.75165e-05	5.04169e-07	1.74734e-08	0.0157229	2.84131e-08	9.84736e-10	1.46142e-09	1.1884e-09	1.76367e-09	6.11251e-11	0.403894	0.0938989
1068	HP0085	P64651	hypothetical protein	0.00978436	0.000688094	0.000745208	4.22816e-07	0.0944623	1.34277e-08	9.81574e-05	0.00308608	2.58154e-06	3.15181e-07	0.00183223	0.00486089	7.31698e-08	0.0212413	0.299646	2.09268e-07	2.46715e-08	1.8035e-07	3.14017e-07	8.45881e-08	9.97246e-09	0.0633637	1.03274e-08	1.21754e-09	8.90033e-09	3.27975e-10	2.39752e-09	0.000187094	0.462333	0.0355476
779	HP1418	O25963	UDP-N-acetylenolpyruvoylglucosamine reductase	0.0832653	0.00115108	0.00490844	2.28991e-07	0.0968166	0.00140831	7.10851e-06	0.010558	0.00185815	1.01899e-07	0.000567199	0.00195598	3.16321e-09	0.0909065	0.194373	3.79566e-07	6.86089e-09	8.28962e-09	0.00899607	2.07621e-07	0.000823032	0.00240082	1.98579e-08	3.58943e-10	4.33691e-10	5.10198e-10	6.16443e-10	3.58552e-06	0.295546	0.192647
203	HP1055	O25695	membrane protein	0.0338617	0.00563547	0.0025468	0.000844313	0.153502	0.0003822	3.61788e-05	0.00477854	0.00194392	0.000387799	0.000678075	0.00842631	1.40904e-08	0.0783721	0.194438	2.44008e-07	2.98743e-08	3.58212e-08	0.000986786	0.000428177	1.86949e-08	0.0127507	1.12853e-08	1.38167e-09	1.65672e-09	9.74221e-10	1.16815e-09	1.43019e-10	0.369118	0.127139
291	HP0979	P56097	cell division protein FtsZ	0.0245144	1.29183e-05	0.00127467	0.000511651	0.226822	3.04208e-08	8.52178e-05	0.000138958	0.00045359	2.06071e-07	0.0010689	0.0101741	3.90834e-08	0.0160239	0.19211	0.000315641	3.28438e-08	9.20052e-08	0.00928314	3.1289e-07	2.06183e-08	0.0170988	1.73357e-08	2.47862e-05	8.65613e-05	1.1737e-09	3.28788e-09	2.1666e-10	0.446205	0.0424184
1028	HP1344	O25901	magnesium transport protein CorA	0.0521909	0.00219041	0.00265336	1.02653e-06	0.18752	3.9126e-08	4.79431e-05	0.00196834	0.00112959	3.85128e-07	0.00681994	0.014679	1.7987e-08	0.0209621	0.188856	1.25269e-06	3.69848e-08	4.53194e-08	0.000235981	5.76802e-07	1.70297e-08	0.0207436	3.47834e-08	1.02696e-09	1.25838e-09	1.32576e-09	1.62452e-09	4.79628e-11	0.411798	0.0810947
775	HP0327	O25094	UDP-4-amino-4, 6-dideoxy-N-acetyl-beta-L-altrosamine N-acetyltransferase	0.0316338	0.00365498	0.000494341	3.49377e-07	0.132504	0.000243816	4.20495e-05	0.00129267	0.00153196	0.00109328	0.000727472	0.005563	1.23479e-08	0.0450175	0.262573	1.9583e-07	3.82997e-08	3.16713e-05	1.6379e-07	8.71382e-08	1.70422e-08	0.0135956	5.75846e-09	1.12622e-09	1.30272e-09	5.99161e-10	6.93064e-10	1.35547e-10	0.414236	0.0836252
1488	HPF16_RS03760(HPF16_0741)	E6NDX8	LPS biosynthesis protein	0.0505536	0.00119434	0.0100225	0.00566374	0.191653	5.24841e-08	3.19818e-05	0.00191916	0.00129889	0.00133158	0.015504	0.0038795	1.68392e-08	0.0374207	0.163162	5.01216e-07	5.64529e-08	3.44002e-08	0.000593325	0.00406698	1.9217e-08	0.0111075	1.19275e-08	1.34342e-09	0.000538444	5.73308e-05	9.55611e-10	1.07632e-10	0.369803	0.102409
63	HP0425	O25177	hypothetical protein	0.0538999	0.0049643	0.010787	2.27301e-07	0.167494	1.21775e-08	1.21775e-05	0.00924379	0.00408633	0.00030439	0.00075492	0.00223813	5.72098e-09	0.0688538	0.170366	0.000690072	1.25212e-08	1.25212e-08	1.27795e-07	0.000478937	6.84651e-09	0.00581623	4.36766e-09	2.33994e-10	2.33994e-10	2.33994e-10	2.33994e-10	8.94749e-06	0.345915	0.151835
1353	HP0531	O25266	cag pathogenicity island protein cag11	0.0335311	0.000316571	0.00033451	8.2536e-07	0.202876	0.00116022	4.78813e-05	0.00103811	3.59466e-06	0.000225154	0.00101033	0.00265554	1.6885e-08	0.0229182	0.218111	7.0949e-07	3.40546e-08	0.000409845	0.000931511	4.01941e-07	1.92927e-08	0.0143844	3.25449e-08	1.56211e-09	2.21591e-09	1.33097e-09	1.88802e-09	4.35433e-05	0.438027	0.0581421
612	HP0970	O25623	nickel-cobalt-cadmium resistance protein NccB	0.0552128	0.00169145	0.00934029	0.00015481	0.152268	6.09852e-05	9.53584e-05	0.00375891	0.00265679	0.000491314	0.000616875	0.0130667	3.27257e-08	0.0553775	0.190187	1.40359e-06	3.95326e-08	9.90096e-08	0.00046947	8.84846e-07	2.49221e-08	0.0145491	6.0482e-08	1.7035e-09	4.26643e-09	1.40509e-09	3.51905e-09	9.91155e-11	0.370071	0.128038
316	HP0710	O25414	membrane protein	0.0968826	0.0178488	0.0170626	2.81651e-07	0.110474	5.02072e-08	5.19296e-05	0.0171068	0.0123314	1.97565e-07	2.40152e-07	0.0304581	3.64261e-08	0.0826674	0.0835223	0.00142997	5.71963e-08	5.91584e-08	1.78796e-07	2.17338e-07	3.18723e-08	0.0298724	7.91652e-09	8.5928e-05	1.20077e-09	1.4112e-09	1.45961e-09	0.000204881	0.254326	0.2439
1313	HP1073	Q48271	copper ion binding protein CopP	0.0202121	6.19862e-06	6.16869e-06	2.66845e-07	0.160767	6.20914e-09	6.20914e-06	0.000652104	2.52345e-06	1.09159e-07	1.90586e-07	2.53999e-09	2.53999e-09	0.0156253	0.291082	5.08212e-07	6.77309e-09	6.77309e-09	0.00992648	0.00171293	6.74039e-09	6.74039e-09	2.18781e-08	2.91575e-10	2.91575e-10	5.09074e-10	5.09074e-10	3.66401e-10	0.451849	0.0365044
33	HP1517	O26046	hypothetical protein	0.0613201	0.0248561	0.0154504	0.000535381	0.109433	0.000583802	3.17861e-05	0.0352953	0.00520967	0.00113351	0.00418132	0.0093521	1.9118e-08	0.0734403	0.138537	0.000545841	5.82362e-06	8.22898e-05	0.00335937	0.000824771	0.00263362	0.0130869	1.10336e-08	6.3487e-05	1.12623e-09	4.77069e-10	3.55657e-05	3.21984e-06	0.270408	0.215572
1127	HP1473	O26008	amidophosphoribosyltransferase	0.0496106	0.000710093	0.00260683	3.10566e-07	0.166726	3.24003e-08	1.37261e-05	0.00755997	1.51128e-06	1.35761e-07	0.0128649	0.0113	6.00022e-09	0.113599	0.128573	2.98828e-07	2.65042e-08	1.12283e-08	1.46537e-07	1.72364e-07	1.52876e-08	0.00643334	1.54838e-08	1.37331e-09	5.81794e-10	1.61537e-09	6.84338e-10	6.06964e-11	0.313032	0.174088
241	HP0134	O24947	phospho-2-dehydro-3-deoxyheptonate aldolase	0.0350413	0.000446117	0.00124065	2.53306e-07	0.124053	2.85644e-08	3.77845e-05	0.000394239	0.00028293	0.000400353	0.000467422	0.00475145	2.27141e-08	0.0235377	0.291728	9.62276e-05	0.000160939	0.000178044	0.00970957	0.000529346	2.58023e-08	0.00690729	1.10818e-08	2.61002e-05	1.59566e-09	1.11458e-05	1.65302e-09	1.79937e-10	0.42744	0.060943
312	HP1375	O25927	acyl-ACP--UDP-N-acetylglucosamine O-acyltransferase	0.0450703	0.000615985	0.00343885	5.5675e-07	0.179875	5.00105e-08	4.76597e-05	0.0030226	4.18113e-06	2.76414e-07	0.00168874	0.00843856	2.3662e-08	0.0323896	0.204396	0.000844669	9.46531e-05	4.12771e-05	0.000831136	0.000602368	3.8318e-08	0.0185086	2.53128e-08	2.5332e-09	2.41412e-09	8.80978e-05	2.16686e-09	2.1685e-10	0.411219	0.0845415
1174	HP0467	P96541	membrane protein	0.0312831	0.000637838	0.00181881	5.02069e-07	0.113106	6.18112e-09	9.69999e-05	2.21789e-06	0.000512949	2.47598e-07	0.00220449	0.00296575	4.78359e-08	0.025953	0.275387	2.38369e-07	8.2889e-09	0.000769313	0.0016478	1.16558e-07	4.05313e-09	0.0435205	2.66107e-08	9.25344e-10	1.45214e-08	3.27611e-10	9.2345e-05	1.78777e-10	0.43498	0.0602079
725	HP1514	P55977	transcription termination/antitermination protein NusA	0.0418263	0.000378223	0.000747738	3.49553e-07	0.12237	0.000204693	2.41958e-05	0.000465347	0.00227801	0.000195706	0.0039251	0.00594067	1.37473e-08	0.0496253	0.261591	4.86877e-07	3.64616e-05	2.67388e-05	2.67116e-07	0.000159276	7.99182e-09	0.0101651	1.62804e-08	4.64929e-10	3.90548e-05	4.87091e-10	1.12691e-09	3.2182e-11	0.400067	0.0953209
358	HP0355	O25122	elongation factor 4	0.0435018	0.00118847	0.0025635	4.236e-07	0.203896	0.000271883	1.71365e-05	0.00142663	0.000566989	2.67033e-07	0.000567172	0.00830443	2.60001e-05	0.0297562	0.195291	3.27127e-07	1.90712e-08	2.21002e-08	0.00164555	0.000397723	1.07221e-08	0.0105486	1.38461e-08	8.07216e-10	9.35421e-10	2.9721e-05	5.60138e-10	3.26555e-11	0.41804	0.0790036
429	HP0910	O25568	adenine-specific DNA methyltransferase	0.0457718	8.62732e-06	3.60076e-06	2.11463e-07	0.159647	8.636e-09	8.636e-06	0.00673201	0.00194677	0.000838189	0.00192696	0.00354989	5.59405e-09	0.0361093	0.231659	0.00206478	1.11118e-08	0.000128719	0.00108356	0.00528092	4.63771e-09	0.00322891	6.9437e-09	2.72361e-10	2.72361e-10	2.83575e-10	2.83575e-10	1.03883e-05	0.398085	0.0905721
1269	HP0907	O25565	flagellar basal body rod modification protein	0.0264197	7.23268e-06	0.00243798	2.47306e-07	0.126492	9.58691e-09	2.05799e-05	0.00307776	6.94965e-05	1.86329e-07	9.53037e-08	0.0011525	1.55056e-08	0.056456	0.267788	0.00200485	1.6884e-08	3.62443e-08	2.06136e-07	1.05435e-07	7.99096e-09	0.014073	7.61721e-09	5.77311e-10	1.23929e-09	2.95284e-10	6.33877e-10	4.80418e-11	0.409505	0.0884682
650	HPF16_RS02155(HPF16_0418)	A0A086RVC0	membrane protein	0.0200816	5.22084e-06	0.00102863	6.55691e-07	0.160831	7.30355e-08	0.000197892	1.90042e-06	0.000781638	2.38676e-07	0.00094627	0.0265854	7.20338e-08	0.0399489	0.181334	5.35308e-07	5.42169e-08	1.46902e-07	4.37224e-07	4.80847e-07	4.87011e-08	0.0682542	6.72298e-08	6.80916e-09	1.84496e-08	7.48854e-09	2.02904e-08	2.05505e-09	0.437005	0.0618479
283	HP0397	O25158	D-3-phosphoglycerate dehydrogenase	0.0446541	0.000701456	0.00196155	7.39612e-07	0.184453	2.41528e-08	5.3549e-05	0.00265055	0.00116471	0.000179726	0.00200302	0.00880305	2.53723e-08	0.0358223	0.196107	7.23252e-07	2.50935e-08	5.56347e-08	0.00163583	0.000180941	1.45748e-08	0.0196173	4.03397e-08	1.3996e-09	5.08219e-06	1.31733e-09	5.42986e-06	1.01333e-10	0.40898	0.0869546
1134	HP0070	Q09064	urease accessory protein UreE	0.0379871	1.8704e-05	0.00531303	5.90736e-07	0.117118	3.25875e-08	5.77712e-05	0.00176179	0.000734545	3.27542e-07	0.000934194	0.00913977	3.20321e-08	0.0511223	0.256591	0.000686036	4.00915e-08	6.38118e-05	0.00103835	2.39332e-07	2.29002e-08	0.0174322	1.32334e-08	1.26622e-09	2.24476e-09	7.3001e-10	1.29416e-09	1.23831e-10	0.400281	0.0969375
721	HP1039	O25682	lipid A core--O-antigen ligase	0.0738834	0.00139936	0.00730018	9.56511e-07	0.212636	0.000566771	4.2649e-05	0.00446062	0.00193584	0.00124749	0.00138059	0.00496129	1.44137e-08	0.0576674	0.120963	0.000718627	1.74041e-08	2.7998e-08	0.00304414	2.80171e-07	1.19847e-08	0.00779119	2.85785e-08	1.22248e-09	1.9666e-09	7.92108e-10	1.27426e-09	5.45081e-11	0.346352	0.146647
354	HP1089	O25721	hypothetical protein	0.0224719	3.75532e-05	0.00217071	0.00189133	0.10721	0.00908541	4.2744e-05	0.00439111	0.0022251	0.00242705	4.34207e-07	0.0196274	2.21883e-08	0.059121	0.251357	1.0203e-06	3.26441e-05	3.47314e-05	0.000674167	4.44717e-05	1.86184e-08	0.0169017	2.68606e-08	1.50227e-09	1.3726e-09	0.0002531	1.16134e-09	6.49518e-11	0.395095	0.0904174
838	HP0757	O25452	N-carbamoylputrescine amidase	0.0513915	1.71836e-05	0.00183219	8.68696e-07	0.150607	2.26958e-08	5.65735e-05	0.00173104	0.000878493	0.000233433	0.00180872	0.00829676	2.06812e-08	0.0485524	0.217137	5.68645e-07	2.14169e-08	0.00041063	0.000775523	3.89002e-07	1.4651e-08	0.0161713	2.87472e-08	1.08271e-09	2.69885e-09	9.78869e-05	1.87215e-09	7.05109e-11	0.392213	0.104403
692	HP0861	O25532	membrane protein	0.0582926	0.00284062	0.0023605	0.000179942	0.17591	0.000555115	5.1004e-05	0.00136233	0.00343398	1.49683e-07	0.000179812	0.00631172	1.49672e-08	0.0598459	0.167063	3.10374e-07	5.23422e-05	0.000111895	0.00403244	0.000185595	1.11502e-08	0.0172312	1.81053e-08	7.28489e-10	1.72749e-09	7.63452e-10	1.8104e-09	7.28436e-11	0.366515	0.128136
763	HP0554	O25280	hypothetical protein	0.021583	0.00409641	0.00385623	8.5026e-07	0.156659	3.28952e-08	9.70141e-05	0.00711193	0.000189114	0.000647665	0.00075034	0.0107912	4.74252e-08	0.0390634	0.222363	8.67388e-07	7.18087e-05	1.53798e-07	0.000222863	8.36652e-05	2.19538e-08	0.0324113	2.33818e-08	1.40576e-09	4.14587e-09	9.04603e-10	2.66785e-09	1.60397e-10	0.422225	0.0759001
396	HP0807	O25487	iron(III) dicitrate transport protein FecA	0.0393763	0.00123096	0.0072394	5.56856e-07	0.128796	1.54349e-08	5.04108e-05	0.00893965	0.00167038	0.00259514	0.000370826	0.0110927	3.62876e-08	0.0339253	0.200759	3.31035e-07	1.58192e-08	4.20921e-07	0.0245339	2.87259e-07	1.37272e-08	0.0394185	2.25197e-08	1.07615e-09	3.51471e-09	6.24199e-10	2.03865e-09	9.74207e-11	0.380066	0.0923821
1368	HP0535	O25268	cag pathogenicity island protein cag14	0.0291613	1.0073e-05	0.00270754	4.56595e-07	0.222275	2.81175e-08	9.56283e-05	0.000488009	0.00114609	1.33892e-07	1.39337e-07	0.0082452	2.80421e-08	0.0375534	0.14876	3.64465e-07	2.15671e-08	7.33503e-08	0.00154373	2.82154e-07	1.66964e-08	0.0479944	1.65207e-08	9.77608e-10	3.32487e-09	1.01736e-09	1.84954e-05	2.04748e-10	0.427274	0.0710664
1233	HP0110	P55970	heat shock protein GrpE	0.014498	0.00063844	0.000602358	3.05805e-07	0.181547	2.10697e-08	4.11327e-05	0.0023923	0.000587321	2.18181e-07	1.7995e-07	0.014736	2.93467e-08	0.0229155	0.224172	0.000601947	3.94015e-08	0.000196699	0.000427764	3.77434e-07	3.15298e-08	0.0366427	1.21033e-07	1.01107e-08	1.97383e-08	8.33908e-09	1.62797e-08	1.35996e-09	0.457097	0.0416339
304	HP0463	O25210	type I restriction-modification system methyltransferase	0.0606448	0.00479208	0.00540864	0.000280453	0.143946	1.15007e-08	1.12368e-05	0.0214977	0.000970651	1.08888e-07	0.00250636	0.00475937	6.98456e-09	0.0849647	0.165041	2.02085e-07	2.12471e-05	1.45886e-08	8.39069e-08	0.000682851	5.50855e-09	0.00447311	6.11055e-09	4.51482e-10	4.41125e-10	4.01162e-10	3.91959e-10	2.89602e-11	0.318219	0.178279
392	HP0263	O25043	adenine-specific DNA methyltransferase	0.0462672	0.00227802	0.00441288	0.000587552	0.151644	0.000220386	2.89423e-05	0.000768559	0.00407788	0.0010688	0.00025408	0.00895609	1.24577e-08	0.0643178	0.202511	3.27078e-07	2.25803e-08	3.11593e-08	2.78396e-07	1.90349e-07	1.31411e-08	0.0126056	1.74362e-08	1.20374e-09	1.66107e-09	8.23039e-10	1.13573e-09	7.84073e-11	0.375717	0.122122
1328	HP1223	O25821	rhodanese domain-containing protein	0.0896029	0.000556615	0.000545637	8.62437e-07	0.155657	2.8878e-08	5.71778e-05	0.00466482	0.000947339	4.2586e-07	0.0027684	0.00345971	2.82336e-08	0.0387606	0.182142	1.00997e-06	2.93186e-08	5.80501e-08	5.68891e-07	6.56197e-07	1.90489e-08	0.0208342	7.94911e-08	2.30756e-09	4.56892e-09	2.6617e-09	5.27009e-09	1.52987e-10	0.362093	0.135078
1375	HP0546	O25278	cag pathogenicity island protein cag25	0.0304723	0.00248015	0.00159765	0.00034592	0.212375	3.34903e-05	0.000109895	0.000650288	4.30653e-06	2.92738e-07	2.79926e-07	0.00600932	3.67402e-08	0.0717418	0.162504	7.78684e-07	6.06916e-08	0.000185982	0.000858693	0.000747075	3.06086e-08	0.009813	2.66949e-08	2.08063e-09	3.5037e-09	1.98956e-09	6.93342e-05	2.6113e-10	0.390702	0.106947
300	HP0616	O25337	chemotaxis protein CheV	0.0586671	0.000240229	7.23474e-05	8.66614e-07	0.183399	0.000379223	5.86489e-05	0.000953726	0.000202429	0.000145863	2.41766e-07	0.0142758	2.41727e-08	0.0604161	0.160692	5.91013e-07	0.000913233	5.90918e-08	0.00227389	3.44741e-07	3.52967e-08	0.0171449	5.14037e-08	5.26303e-09	1.63237e-05	3.56238e-09	0.000146737	3.56181e-10	0.375512	0.120552
1240	HP0528	O25263	cag pathogenicity island protein cag8	0.0134226	0.000124585	0.000398741	7.91392e-05	0.156287	4.52374e-08	6.3538e-05	0.0003115	8.64924e-06	0.00103886	0.005546	0.0125266	3.22478e-08	0.01917	0.265633	9.85341e-07	4.81219e-05	0.000242939	0.00391376	3.71596e-07	2.97981e-08	0.0211839	1.9782e-08	1.58631e-09	2.22804e-09	9.86409e-10	1.38546e-09	1.11099e-10	0.45563	0.033436
1189	HP0307	O25077	F0F1 ATPase subunit	0.0150844	3.96787e-06	0.00203477	4.37756e-07	0.114543	3.97092e-09	6.52227e-05	0.00211094	0.00113875	2.17921e-07	0.000525046	1.97678e-09	3.24688e-08	0.0393588	0.271472	4.11363e-07	4.07966e-09	6.70088e-08	3.59988e-07	3.29267e-07	3.26548e-09	0.0536357	4.53837e-08	4.50088e-10	7.39274e-09	4.11679e-10	6.76186e-09	2.58174e-05	0.43965	0.0597316
1054	HP0032	P56066	ATP-dependent Clp protease adapter protein	0.0101589	5.89825e-06	0.000543799	4.75704e-07	0.154097	2.6354e-08	6.35327e-05	0.00239389	0.000188505	3.12423e-07	0.000875761	0.0127739	4.17256e-08	0.0136789	0.276889	0.000269908	2.71274e-08	6.53971e-08	3.79733e-07	2.27853e-07	3.13192e-05	0.0280286	2.36967e-08	2.18787e-09	5.27439e-09	1.3128e-09	3.16482e-09	2.92201e-10	0.471788	0.0269699
713	HP0871	Q48248	CDP-diacylglycerol pyrophosphatase	0.0575135	2.33073e-05	0.00289043	7.57718e-07	0.133411	0.000168231	2.33026e-05	0.00367977	0.00169286	0.000384679	3.90908e-07	0.0182836	1.84547e-08	0.0378874	0.229788	6.22575e-07	2.93916e-08	2.93916e-08	0.000320834	3.16311e-07	1.49329e-08	0.0139305	2.02399e-08	9.55518e-10	9.55518e-10	6.22451e-10	6.22451e-10	2.93857e-11	0.395413	0.103687
346	HP0020	O24865	carboxynorspermidine decarboxylase NspC	0.0831507	0.000379005	0.00378348	3.14015e-07	0.140707	2.1178e-08	3.75523e-05	0.00475533	0.00223505	1.44305e-07	0.000542462	0.0063447	1.72571e-08	0.0694719	0.17387	0.000356132	5.13826e-07	3.91233e-08	0.00161463	1.74122e-07	1.49932e-08	0.0127511	1.22299e-08	1.05309e-09	1.86731e-09	8.24819e-10	1.46255e-09	1.25936e-10	0.333673	0.163775
417	HPF16_RS04330(HPF16_0850)	E6NE87	hypothetical protein	0.0622179	0.00464244	0.000709077	7.35931e-07	0.165247	2.94928e-08	2.94928e-05	0.00962223	0.000532936	2.68945e-07	2.76393e-07	0.00741755	1.07781e-08	0.0651127	0.174066	8.16412e-07	3.18364e-08	3.18364e-08	0.000232338	0.000496744	9.64671e-09	0.00964289	2.03936e-08	7.95257e-10	7.95257e-10	8.17283e-10	8.17283e-10	2.82942e-05	0.356374	0.142837
36	HP1329	O25887	cation efflux system protein CzCA	0.0463382	0.000385269	0.00184553	2.81508e-07	0.168264	1.70123e-08	2.73168e-05	0.00385179	0.00178719	0.00150126	0.00074696	0.00756685	1.6516e-08	0.0332601	0.220546	2.16443e-07	4.31398e-05	1.39512e-05	0.00325141	0.000861429	1.20719e-08	0.0097089	8.99086e-09	7.50943e-10	1.20579e-09	5.43342e-10	8.72448e-10	7.28694e-11	0.406086	0.0874681
1149	HP0860	O25531	D,D-heptose 1,7-bisphosphate phosphatase	0.0749507	0.00039591	0.000171708	8.83257e-07	0.179876	3.16011e-08	7.98793e-05	0.00193931	0.00339223	3.38403e-07	0.00762746	0.0049725	3.06042e-08	0.0376361	0.171044	1.18828e-06	3.23885e-08	8.18696e-08	0.00070394	5.24258e-07	1.42895e-08	0.0172062	6.84385e-08	1.86539e-09	4.71523e-09	2.44858e-09	6.18938e-09	1.68701e-10	0.3731	0.118486
1014	HP0038	O24879	type IV secretory pathway protein	0.0544376	0.00113227	0.00334708	0.000612227	0.165838	1.72776e-08	2.49479e-05	0.00174169	0.000751893	1.42332e-07	0.00126526	0.00835438	1.33466e-08	0.0390416	0.211835	2.55986e-07	1.93226e-08	9.15542e-05	1.59868e-07	1.37541e-07	1.0382e-08	0.0115258	1.0414e-08	7.86077e-10	1.13505e-09	6.76291e-10	9.76524e-10	7.37109e-11	0.397553	0.100452
342	HP0096	O24922	2-hydroxyacid dehydrogenase	0.0498996	0.00244615	0.00516377	4.22681e-07	0.118064	1.40718e-08	4.04768e-05	0.00240974	0.00408943	2.13505e-07	0.00227223	0.00710798	2.04457e-08	0.0348274	0.244532	4.92094e-07	0.000244281	0.00871357	0.00119469	2.85509e-07	9.99971e-09	0.0189652	1.47705e-08	5.17325e-10	2.8317e-05	4.91738e-10	1.41445e-09	4.954e-11	0.388669	0.0988361
1474	HPF16_RS01650(HPF16_0320)	E6NCQ7	DNA methylase	0.0383262	0.00226617	0.000281957	9.3989e-07	0.180188	2.95113e-08	1.36853e-05	0.00344263	0.000811897	4.63892e-07	0.00332836	0.00974865	6.75451e-09	0.0369637	0.215864	9.99469e-07	3.70707e-08	1.71908e-08	0.000556491	4.75594e-07	1.764e-08	0.00818019	6.86814e-08	2.54742e-09	1.18132e-09	2.15651e-09	1.00004e-09	2.56513e-05	0.41398	0.0820925
755	HP0949	O25603	rRNA large subunit methyltransferase H	0.0603187	2.19348e-05	0.000961796	7.81675e-07	0.193882	2.46051e-08	9.00588e-05	9.26633e-06	5.24358e-06	3.30218e-07	3.79207e-07	0.0103944	3.80452e-08	0.0455738	0.159763	8.64513e-07	2.3697e-08	0.00254019	4.26005e-07	4.89206e-07	1.34096e-08	0.0262299	3.0808e-08	8.44474e-10	3.09092e-09	9.69757e-10	0.000206387	9.72941e-11	0.390269	0.106891
826	HP1037	O25681	aminopeptidase	0.0155676	1.28884e-05	9.64609e-06	4.01832e-07	0.186002	1.89516e-08	2.64391e-05	6.10385e-06	0.00150958	0.00148092	0.00525218	0.00436723	1.25214e-08	0.0280024	0.244469	3.25552e-07	1.89712e-05	2.64349e-08	0.000730871	0.0017084	1.41817e-08	0.0108355	1.015e-08	5.90774e-10	8.24183e-10	4.78702e-10	6.67832e-10	3.88708e-11	0.445673	0.0451082
459	HP1452	O25991	tRNA modification GTPase TrmE	0.0427585	0.00214261	0.00157906	6.14287e-07	0.187475	3.54085e-05	0.000110046	0.00686569	0.00120586	0.000203552	0.00234491	0.00310688	6.90924e-08	0.0300279	0.208366	5.30077e-07	2.57829e-05	1.2205e-07	1.00993e-05	2.6263e-07	2.88166e-08	0.0137256	1.21484e-08	3.70697e-09	1.57231e-05	1.0371e-09	2.17631e-09	2.38792e-10	0.412673	0.0845796
1434	HPF32_RS07030(HPF32_1359)	E6NM74	SAM-dependent methyltransferase	0.0632315	0.00441581	0.00700881	6.73144e-07	0.141841	0.000387663	6.20426e-05	0.00875709	0.00577175	0.000262229	0.0043636	0.0109293	3.74893e-08	0.0555948	0.173475	5.6425e-05	6.74653e-08	0.000242207	8.74603e-05	0.000211185	8.34041e-05	0.0232178	4.96651e-08	3.8502e-09	4.92167e-09	3.58099e-09	4.57754e-09	3.54866e-10	0.349463	0.14478
751	HP1229	O25827	aspartokinase	0.0608536	0.000395775	0.00314408	5.63259e-07	0.185731	1.55724e-08	2.87676e-05	0.00307963	0.00202393	0.000117177	2.93044e-07	0.00711763	1.59429e-08	0.0364866	0.187319	5.7645e-07	1.69765e-08	0.000145885	0.00155603	4.40778e-07	1.29809e-08	0.011999	3.10921e-08	9.15664e-10	1.69155e-09	8.59601e-10	1.58798e-09	4.67661e-11	0.392166	0.105984
384	HPF16_RS05910(HPF16_1150)	E6NF37	role in outermembrane permeability	0.0615075	0.000117932	0.00394512	2.83908e-07	0.198987	1.21493e-08	2.4334e-05	0.00154671	0.000386922	1.23591e-07	0.000211349	0.00460725	1.05931e-08	0.035704	0.183127	2.91349e-07	2.59397e-05	1.32105e-05	2.89776e-05	1.56233e-07	1.58723e-05	0.00975047	1.51584e-08	5.71747e-10	1.14516e-09	6.48673e-10	1.29924e-09	4.90049e-11	0.396471	0.103208
455	HP0026	P56062	type II citrate synthase	0.0455636	0.00320947	0.0011659	8.76503e-07	0.134053	7.81903e-08	9.29301e-05	0.00378226	0.00155742	0.000434473	0.00229149	0.0397313	6.77627e-05	0.0450879	0.187419	8.61605e-07	8.89441e-08	0.000445974	0.000357026	0.000221473	5.63913e-08	0.0343248	4.06861e-08	4.20005e-09	4.99181e-09	0.000192183	4.31369e-09	4.45305e-10	0.395528	0.100367
31	HP0407	O25163	biotin sulfoxide reductase	0.0221515	9.23495e-06	0.00601905	2.83688e-07	0.214655	0.000239298	7.28713e-05	5.77785e-06	4.34651e-06	1.7749e-07	1.34299e-07	0.020969	4.5592e-08	0.018019	0.195551	2.44805e-07	0.000320719	8.31065e-08	2.43385e-07	1.8416e-07	6.09235e-08	0.0214111	7.52016e-09	2.48781e-09	2.55295e-09	1.88243e-09	0.000570079	6.39046e-10	0.452587	0.0462089
868	HP1416	O25962	lipopolysaccharide 1,2-glucosyltransferase RfaJ	0.0449655	0.00106405	0.00606558	0.0001706	0.171471	2.88296e-08	1.73673e-05	0.00838979	0.00247032	0.000186515	0.00736411	0.0107348	8.74972e-09	0.0541048	0.184292	4.90579e-07	2.57331e-06	8.07686e-06	0.00236663	2.54501e-07	1.26423e-08	0.00627367	1.87867e-08	9.33232e-10	5.18347e-05	9.63038e-10	5.80144e-10	2.88187e-11	0.372771	0.11706
1295	HP0594	O25316	hypothetical protein	0.00790256	0.00204472	0.00763293	2.82111e-06	0.144046	0.000630844	0.000148551	0.00211929	0.00190061	5.94564e-07	4.37936e-07	0.0212822	3.13079e-08	0.0846496	0.19255	1.34878e-06	6.55462e-08	9.64239e-08	2.13607e-06	1.57336e-06	7.646e-08	0.0350839	1.92981e-07	9.37826e-09	1.37962e-08	6.90771e-09	1.01618e-08	4.9383e-10	0.392962	0.10625
1160	HP0034	P56065	aspartate 1-decarboxylase	0.0406498	0.00147895	0.00238441	0.000749556	0.192152	1.2115e-08	5.7279e-05	0.00171806	1.97195e-06	2.62227e-07	0.00348025	0.00652188	3.34183e-08	0.0336602	0.189562	4.20103e-07	1.60637e-08	7.59479e-08	0.000538162	0.000465358	1.14179e-08	0.0265792	3.97082e-08	1.51834e-09	7.17862e-09	1.07033e-09	5.06043e-09	1.93498e-10	0.414815	0.0798935
380	HP0654	O25368	menaquinone biosynthesis radical SAM protein	0.0619361	0.00125335	0.00202326	7.15855e-07	0.157892	0.000216856	6.35439e-05	0.00256694	0.00223301	0.000247854	2.70218e-07	0.00642601	2.86822e-08	0.0465216	0.195311	6.84181e-07	2.26503e-08	6.21382e-05	4.27148e-07	0.00013667	1.18258e-08	0.0228947	2.96443e-08	9.81397e-10	3.14659e-09	0.000212141	2.63142e-09	8.71151e-11	0.382524	0.116534
1208	HP1147	P56044	50S ribosomal protein L19	0.0321736	5.74721e-06	0.0018961	5.80624e-07	0.0820259	3.41611e-08	7.03182e-05	3.01819e-06	2.61783e-06	3.04919e-07	1.9742e-07	0.0177385	3.69281e-08	0.0286917	0.298903	4.45374e-07	4.0472e-08	0.000322447	0.000355153	3.86295e-07	3.51034e-08	0.0378094	4.49949e-08	4.08877e-09	8.41644e-09	2.64728e-09	5.44924e-09	4.95183e-10	0.436477	0.0627728
793	HP0372	O25136	deoxycytidine triphosphate deaminase	0.020128	0.000153143	5.70158e-06	2.4675e-07	0.176948	9.21863e-09	2.16941e-05	0.000532585	0.000419873	1.48303e-07	0.00236077	0.00118402	1.30388e-08	0.0152606	0.279965	2.136e-07	1.02632e-05	2.61877e-08	0.000879567	0.000509472	6.88283e-09	0.00138892	0.000232118	2.97872e-10	7.00979e-10	2.13608e-10	5.02682e-10	2.61887e-11	0.459485	0.0365
409	HP0043	O24884	mannose-6-phosphate isomerase	0.0866648	0.00110517	3.50506e-05	5.77299e-07	0.168491	0.00015156	2.11007e-05	0.00121734	0.0046629	2.77826e-07	0.000513952	0.006657	1.01548e-08	0.0536176	0.164649	4.51996e-07	6.60419e-05	2.28858e-08	0.000700122	0.00487217	9.06073e-09	0.00657343	2.03669e-08	6.76033e-10	1.03124e-09	4.88012e-10	7.44425e-10	2.47095e-11	0.346371	0.147303
864	HP0750	O25446	peptidase M23	0.0763856	0.000567998	0.00362163	8.82342e-07	0.143362	0.000586307	3.07217e-05	0.00523869	0.000639381	5.35193e-07	0.00379099	0.01631	1.86345e-08	0.0462242	0.186717	0.000631199	5.9008e-08	4.41944e-08	0.000834039	4.24011e-07	2.3631e-08	0.0150582	8.76331e-08	4.88398e-09	3.65789e-09	4.07398e-09	3.05123e-09	1.70052e-10	0.361447	0.132677
497	HP0248	O25030	membrane protein	0.0243256	0.000421663	0.000675014	2.51548e-07	0.162096	3.27909e-08	6.07673e-05	6.52208e-06	0.000575267	0.00180625	1.22498e-07	0.00768977	4.57901e-08	0.037197	0.249141	2.42484e-07	4.89112e-08	0.000143092	0.00055997	1.29269e-07	2.60748e-08	0.015302	7.04724e-09	1.42149e-09	2.63428e-09	9.18651e-10	1.70242e-09	3.43394e-10	0.434228	0.0632011
1255	HP0706	O25410	membrane protein	0.0816308	7.57471e-06	0.00204786	3.75401e-07	0.18654	2.82695e-08	3.36392e-05	0.00580029	0.0037665	1.50182e-07	0.00357966	0.0109939	1.34576e-08	0.0463523	0.147823	3.89554e-07	2.20707e-08	2.6263e-08	2.4442e-07	3.2487e-07	1.8406e-08	0.0114233	1.93062e-08	1.09382e-09	1.30159e-09	1.45385e-09	1.73e-09	9.80159e-11	0.35678	0.139605
1120	HP0277	O25054	ferredoxin	0.00426025	6.27019e-06	5.11227e-06	0.000415747	0.168114	6.8433e-09	3.26462e-05	3.88569e-06	3.16812e-06	2.5904e-07	0.000142912	0.00128828	2.02311e-08	0.00324293	0.302216	3.02005e-07	9.48384e-09	4.5243e-08	0.000423532	0.000130764	7.73246e-09	0.0197137	2.01332e-08	6.32242e-10	3.01613e-09	3.29609e-10	1.57241e-09	4.93783e-11	0.491332	0.00752162
1069	HP0142	O24954	DNA glycosylase MutY	0.0488809	0.00210252	0.00225098	3.78589e-07	0.31812	1.79543e-05	4.14939e-05	0.00597283	0.000174338	2.18377e-07	1.83498e-07	0.00241309	2.39345e-08	0.0314418	0.0822767	3.8403e-07	2.60343e-08	5.00908e-08	0.000950188	1.39121e-07	9.43134e-09	0.00522576	1.03893e-08	7.04315e-10	1.35512e-09	0.000129925	1.13868e-09	7.71939e-11	0.408036	0.0908234
701	HP0399	P56008	30S ribosomal protein S1	0.0101852	0.000337881	0.000946667	4.71639e-07	0.203542	0.00514656	2.7276e-05	0.000988639	0.000650559	0.000102805	0.00166413	0.014746	1.48432e-08	0.0235032	0.228746	7.11327e-05	0.000137895	6.36119e-05	0.000130882	9.20982e-05	0.000505434	0.00841181	1.60436e-08	1.03667e-09	1.0435e-09	9.21765e-10	9.27839e-10	5.9953e-11	0.455446	0.0366121
405	HP1497	P56077	peptidyl-tRNA hydrolase	0.0460905	0.000356849	0.00308109	5.94581e-07	0.20542	4.72291e-08	3.59084e-05	0.00339856	0.000743136	2.41351e-07	0.00134896	0.0174878	1.45759e-08	0.055288	0.148701	4.27681e-07	0.000504748	9.08183e-05	0.00389388	2.45575e-07	2.3135e-08	0.0135573	3.86615e-08	3.6422e-09	2.76917e-09	3.07098e-09	2.33488e-09	2.19963e-10	0.385166	0.108958
109	HPF16_RS03885(HPF16_0766)	E6NE03	haloacid dehalogenase	0.0240937	1.75098e-05	0.00193869	0.000730152	0.193907	3.88275e-05	4.0331e-05	0.0028021	0.000588059	0.000124266	0.00164	0.00670361	4.95637e-05	0.0317553	0.227095	4.16763e-07	0.000276485	3.39752e-05	0.00150585	0.000139217	1.73957e-08	0.00652045	1.09701e-08	1.07981e-09	1.12723e-09	9.19563e-10	9.59946e-10	9.44889e-11	0.434226	0.0611953
818	HP0748	O25444	ABC transporter ATP-binding protein	0.0404884	6.37205e-06	0.00192927	0.00164691	0.179442	3.13657e-08	2.94066e-05	0.00194602	0.00417135	1.19468e-07	0.00191568	0.0126336	1.65197e-08	0.0429022	0.199109	2.21572e-07	3.70096e-08	3.46979e-08	0.00149662	1.50355e-07	2.51141e-08	0.0122822	7.39486e-09	1.23518e-09	1.15803e-09	1.09066e-09	1.02254e-09	1.70797e-10	0.403467	0.0914435
1029	HP0874	O25542	hypothetical protein	0.0702732	0.0020256	0.00124523	5.85111e-07	0.160209	2.69636e-08	2.61232e-05	0.00500035	0.00302205	2.83805e-05	0.00018709	0.0137288	1.33009e-08	0.0423561	0.183339	0.000320286	2.70098e-08	0.00136665	0.000331228	4.0784e-07	2.14535e-08	0.0165399	2.92821e-08	1.54032e-09	1.49231e-09	1.34941e-09	1.30735e-09	6.87702e-11	0.373817	0.123923
330	HPF16_RS05455(HPF16_1070)	E6NEV7	cell envelope biogenesis protein TonB	0.0406854	0.00183734	0.00222502	6.09336e-07	0.178044	0.000237596	8.19564e-05	0.00150056	0.000342968	0.000337016	0.000595744	0.0186608	3.77814e-08	0.0352351	0.183306	8.27657e-07	5.71694e-08	1.1266e-07	3.91085e-07	3.86434e-07	2.66924e-08	0.0369076	3.35309e-08	2.31611e-09	4.56423e-09	2.28857e-09	4.50995e-09	3.11519e-10	0.416919	0.0818265
401	HP1169	O25783	glutamine ABC transporter permease GlnP	0.0262324	1.6649e-05	0.000749764	4.19889e-07	0.26974	2.55763e-08	4.99959e-05	0.000403154	3.98663e-06	1.25916e-07	1.74189e-07	0.00658149	1.49927e-08	0.018514	0.164648	3.78157e-07	1.66508e-08	3.25485e-08	0.00142153	3.01956e-07	1.32956e-08	0.0115513	9.53712e-09	4.19933e-10	8.68588e-05	5.80927e-10	1.13558e-09	5.00012e-11	0.45252	0.0459199
814	HP0549	P56068	glutamate racemase	0.0564458	0.000859698	0.00384695	7.70884e-07	0.143411	0.00014051	2.77852e-05	0.00401118	0.000949328	3.54359e-07	0.00371304	0.00580665	1.27723e-08	0.117269	0.152137	6.74964e-07	0.00102815	2.42703e-08	0.0004589	0.000317876	1.1701e-08	0.00943104	0.000144433	1.11957e-09	1.427e-09	1.12223e-09	1.43039e-09	4.03532e-11	0.310786	0.183381
447	HP0366	O25130	UDP-4-amino-4, 6-dideoxy-N-acetyl-beta-L-altrosamine aminotransferase	0.039975	0.000216801	0.00389083	1.02208e-06	0.172725	0.0143501	3.78254e-05	0.00415619	0.00193202	5.25543e-07	0.00372602	0.0140591	1.94494e-08	0.044296	0.185825	5.98631e-07	6.48159e-05	3.61865e-08	4.43764e-07	2.71683e-07	1.57042e-08	0.0147152	3.11823e-08	1.80244e-09	1.88493e-09	2.73535e-05	1.154e-09	6.67051e-11	0.387324	0.0944668
518	HP1424	O25967	hypothetical protein	0.109342	0.000182072	0.00724586	3.84626e-07	0.178726	2.6117e-08	2.75995e-05	0.0019204	0.0012466	2.40871e-07	0.00324809	0.0162645	0.000142048	0.0570118	0.109081	6.7106e-07	2.5968e-08	0.000226486	0.00162072	3.95897e-07	1.532e-08	0.0137118	2.73599e-08	1.05875e-09	3.3923e-07	1.8578e-09	1.96325e-09	7.5972e-11	0.317784	0.176949
39	HP0426	O34810	hypothetical protein	0.0182243	0.000107289	0.000721805	0.00160115	0.20313	1.7822e-08	2.44475e-05	0.00423627	0.00148173	0.00278643	0.00397205	0.00704404	1.10275e-08	0.0256346	0.221785	4.58316e-07	2.00297e-08	2.74759e-08	0.000725262	0.000970984	1.07921e-08	0.00742516	1.15604e-08	5.05223e-10	6.93044e-10	4.58088e-10	0.000128258	2.74622e-11	0.439385	0.050406
1314	HP0061	O24901	hypothetical protein	0.0315531	0.00178526	0.00590583	7.14091e-07	0.110645	0.000192972	6.77816e-05	0.00333628	2.43883e-06	2.37281e-07	0.00208638	0.00446257	2.25228e-08	0.0475863	0.245102	3.33543e-07	1.32608e-08	5.82376e-08	5.59175e-07	3.03986e-07	1.20857e-08	0.0472719	2.95757e-08	1.17585e-09	5.16401e-09	6.39234e-10	2.80733e-09	1.11612e-10	0.407481	0.0901693
372	HP0494	O25236	UDP-N-acetylmuramoylalanine--D-glutamate ligase	0.0605492	0.000731111	0.00121732	0.000324911	0.204453	6.68273e-05	5.93498e-05	9.094e-06	0.00414325	0.00167312	0.00193681	0.0102713	3.20177e-08	0.034357	0.170441	4.00384e-07	0.000273186	6.2205e-08	0.000295775	0.00284834	1.4115e-08	0.00597003	8.57436e-09	0.000378947	1.33214e-09	5.88377e-10	1.40965e-09	9.14122e-11	0.391135	0.101007
810	HP0089	O24915	aminodeoxyfutalosine nucleosidase	0.0937855	0.00383042	0.00366935	8.747e-07	0.132167	0.000708537	2.51003e-05	0.00625761	0.00240801	3.27224e-07	0.00187094	0.00769075	9.38996e-09	0.0654059	0.168386	7.36793e-07	0.000113544	0.000170939	0.000342332	5.17585e-07	1.54256e-08	0.0131656	8.16588e-08	2.43369e-09	2.87591e-09	1.98295e-09	2.34327e-09	6.98366e-11	0.321409	0.175357
443	HP0392	O25153	histidine kinase CheA	0.0300752	1.0756e-05	0.000263323	4.10308e-07	0.203458	0.00012993	3.01379e-05	0.0013895	0.000698404	0.000151219	0.00148913	0.00998704	1.8946e-08	0.0300309	0.20032	0.000322515	4.38676e-05	2.54059e-05	0.000278582	0.00126009	1.27808e-08	0.0200168	1.45598e-08	8.57757e-10	1.62722e-09	1.88251e-05	1.06945e-09	6.3004e-11	0.433782	0.062468
1361	HP0407	O25163	biotin sulfoxide reductase	4.47542e-06	7.35187e-06	0.00828839	5.37517e-07	0.167205	0.0202461	5.65453e-05	3.9891e-06	3.70202e-06	2.91655e-07	2.76726e-07	0.0552019	3.06813e-08	0.00452032	0.203342	4.54584e-07	9.06812e-08	5.04007e-08	4.44628e-07	4.21869e-07	8.41552e-08	0.0411173	3.3236e-08	6.62998e-09	3.68495e-09	6.29061e-09	3.49633e-09	6.97455e-10	0.466866	0.0128282
856	HP1327	O25885	membrane protein	0.0273094	1.93802e-05	0.00438841	0.000239226	0.169391	0.00816649	2.71323e-05	0.00344218	0.000590829	2.07492e-07	0.000734047	0.015744	1.60612e-08	0.0285894	0.235461	3.71097e-07	4.14575e-08	3.95066e-08	1.74404e-07	0.000179641	1.41666e-08	0.00571667	6.71183e-09	7.4982e-10	7.14534e-10	5.45193e-10	5.19537e-10	5.80407e-11	0.426313	0.0643396
489	HP1477	O26012	flagellar basal body P-ring biosynthesis protein FlgA	0.013942	1.43057e-05	0.00106549	2.8809e-07	0.157596	6.25271e-05	3.75026e-05	0.0056097	0.000996855	1.86683e-07	0.0220233	0.00827495	2.43018e-08	0.0227393	0.243835	0.000479749	3.72348e-08	5.75745e-08	0.0105515	0.00058458	1.41724e-08	0.0121857	4.8723e-09	7.49838e-10	1.15944e-09	1.91195e-07	6.3426e-10	9.76115e-11	0.421892	0.0443676
1175	HP0320	O25088	preprotein translocase subunit TatA	0.0188485	6.97532e-06	4.63028e-06	4.86977e-07	0.139241	5.13134e-08	8.85956e-05	0.00109499	0.000607396	3.11423e-07	0.000442006	0.0327807	5.66571e-08	0.0225129	0.240038	6.84901e-07	8.86639e-08	0.00189383	5.58557e-07	4.54643e-07	5.88559e-08	0.0424383	4.78159e-08	6.19001e-09	1.06874e-08	5.03842e-09	8.69912e-09	1.12615e-09	0.454497	0.0430754
927	HP0820	O25498	hypothetical protein	0.0304358	0.00477396	0.00421966	5.59239e-07	0.217406	6.14696e-08	2.82173e-05	0.00251278	2.83676e-06	2.87978e-07	3.53504e-07	0.0316535	1.45304e-08	0.0359473	0.162465	6.61303e-07	5.92144e-08	0.000343025	2.59885e-07	3.19019e-07	2.85656e-08	0.0102088	3.23856e-08	2.89987e-09	1.33117e-09	3.55971e-09	1.63407e-09	1.46318e-10	0.421734	0.0778923
1409	HPF16_RS01765(HPF16_0343)	E6NCT0	beta-lactamase HcpA domain protein	0.0116047	0.0123516	0.0115166	0.00456922	0.174469	3.33554e-09	3.49098e-05	0.00805487	0.0070179	1.30211e-07	9.24125e-08	1.76672e-09	1.84905e-08	0.0182175	0.23634	2.11148e-07	4.03668e-09	4.2248e-08	2.47319e-07	1.75526e-07	3.35566e-09	0.0157962	1.55445e-08	2.97176e-10	3.11025e-09	2.10909e-10	2.20738e-09	2.70699e-05	0.426605	0.0687632
1040	HP0558	O25284	3-oxoacyl-ACP synthase	0.0257511	3.82873e-05	0.000184871	3.62273e-07	0.225603	2.06539e-08	3.51282e-05	0.00044797	0.000155031	0.000159275	0.00198687	0.00995272	1.80844e-08	0.00500411	0.212265	3.56987e-07	2.04957e-08	0.00139179	0.000623049	0.00016398	1.74504e-08	0.0162344	1.07346e-08	6.16308e-10	1.789e-06	6.12004e-10	1.0409e-09	5.9761e-11	0.464056	0.0315814
87	HP1345	P56154	phosphoglycerate kinase	0.0805954	0.00261008	0.00043793	3.26219e-07	0.184164	6.18675e-08	6.92493e-05	0.00115472	0.000705616	0.000123596	0.00266338	0.0120361	4.09944e-08	0.0357273	0.163134	3.84145e-07	7.36491e-05	0.000183006	0.00284011	2.16318e-07	4.05696e-08	0.0134805	1.24619e-08	2.33718e-09	2.61604e-09	2.36341e-09	2.6454e-09	4.96133e-10	0.372815	0.121231
781	HP0584	O25306	flagellar motor switch protein	0.0208504	0.00096367	0.00110701	5.08968e-07	0.177738	1.93855e-08	2.19782e-05	0.00107646	3.60895e-06	2.18666e-07	0.000407029	0.00637976	9.44241e-09	0.039908	0.23689	4.85033e-07	2.30404e-08	2.61219e-08	3.6666e-07	2.93989e-07	1.39652e-08	0.0146523	1.78128e-08	8.46154e-10	9.59322e-10	6.78448e-10	7.69187e-10	3.65385e-11	0.43566	0.0639091
852	HP1572	O26092	lytic transglycosylase	0.0525836	0.00143896	0.00123483	2.35726e-07	0.153332	3.41632e-08	2.6274e-05	0.00150285	0.00196768	0.000292179	0.00131625	0.00510197	1.55793e-08	0.0484013	0.222507	4.00527e-07	8.87417e-05	3.12872e-08	0.000940287	1.66171e-07	1.68781e-08	0.00926526	7.51389e-09	7.63191e-10	5.86949e-10	1.08897e-09	8.37497e-10	8.50651e-11	0.390206	0.107129
485	HP1527	O26055	hypothetical protein	0.0856992	0.00259277	0.00125245	7.01552e-07	0.186384	3.99609e-08	2.33965e-05	0.00401204	0.00277458	5.91371e-07	0.00201605	0.00903269	1.9722e-08	0.0492011	0.150767	7.991e-07	6.53064e-08	3.8236e-08	0.00143881	2.69351e-07	2.20127e-08	0.00480347	2.88479e-08	2.3576e-09	1.38034e-09	1.6432e-09	9.6207e-10	7.86251e-11	0.350987	0.145532
1135	HP1376	O25928	(3R)-hydroxymyristoyl-ACP dehydratase	0.0256104	0.000638945	5.50342e-06	3.41892e-07	0.247151	0.000641465	2.81527e-05	0.00188907	0.00105367	2.32818e-07	1.9762e-07	0.0191115	1.91711e-08	0.0189461	0.167941	3.28286e-07	5.43517e-05	3.18469e-08	7.33535e-05	0.000177726	2.11153e-08	0.0166773	1.20153e-08	1.31175e-09	1.1656e-09	1.11344e-09	9.89384e-10	1.08015e-10	0.45088	0.0481436
1000	HP0377	O25140	thiol:disulfide interchange protein DsbC	0.0444302	0.00224276	0.00151622	4.71276e-07	0.169271	3.06253e-08	6.57649e-05	0.000738896	0.00134775	2.74873e-07	2.56046e-07	0.0175743	3.83576e-08	0.0333627	0.188967	5.10415e-07	3.56077e-08	7.64641e-08	2.87673e-07	0.000337514	1.86941e-08	0.0401438	9.66269e-08	6.74091e-09	1.44755e-08	6.27919e-09	1.3484e-08	9.40671e-10	0.415956	0.0836386
189	HP0036	O24877	PDZ domain-containing protein	0.0601396	0.00208392	0.00667195	2.06671e-07	0.177341	0.00151521	2.14733e-05	0.00348391	0.000441987	0.00215653	0.00401615	0.00477804	0.000517235	0.0650737	0.15929	2.24448e-07	0.000655879	0.000352537	0.000400025	0.000753053	9.1941e-09	0.0101285	8.59387e-09	6.11059e-10	8.59648e-10	6.34706e-10	0.0001792	6.34898e-11	0.351537	0.137895
898	HP1199	P55834	50S ribosomal protein L7/L12	0.0339434	4.75354e-06	0.00133695	7.33025e-07	0.162472	3.77096e-08	8.62796e-05	0.00168449	2.1196e-06	3.5308e-07	2.76397e-07	0.0181638	4.15588e-08	0.0153905	0.220143	6.54507e-07	4.30119e-08	9.84112e-08	7.73994e-07	6.05894e-07	3.98172e-08	0.0467688	1.00929e-07	6.63269e-09	1.51756e-08	5.19217e-09	1.18797e-08	7.80691e-10	0.447548	0.0523622
969	HP1024	O25668	chaperone protein DnaJ	0.0639939	0.00151779	0.00253382	5.82769e-07	0.139004	4.74997e-06	4.1285e-05	0.00240399	0.000463673	0.00105338	0.000674344	0.00853476	2.68802e-08	0.0542133	0.209266	1.03853e-06	6.6463e-08	5.86106e-08	0.00016441	5.04587e-07	3.22921e-08	0.0161292	3.74159e-08	2.39451e-09	2.11161e-09	3.00577e-09	2.65065e-09	1.69634e-10	0.372933	0.125126
481	HP0400	P65185	4-hydroxy-3-methylbut-2-enyl diphosphate reductase	0.0319836	0.00122294	1.07079e-05	6.57699e-07	0.178477	5.57997e-08	6.75188e-05	0.00176513	0.000732871	0.000147946	0.00406325	0.0140813	3.83834e-08	0.0314957	0.217843	7.00321e-07	4.44402e-05	8.92204e-08	0.000241906	0.00174783	3.63755e-08	0.0160735	2.12206e-08	2.23425e-09	2.70349e-09	1.80037e-09	2.17849e-09	2.29366e-10	0.426474	0.067211
894	HP0136	P55979	peroxiredoxin bcp	0.0939007	2.96528e-06	0.00714371	2.17635e-07	0.157215	3.54292e-08	2.96715e-06	0.000895446	9.043e-07	1.22298e-07	0.00267148	0.0191003	1.66736e-09	0.0468535	0.170815	2.45883e-07	4.31985e-08	3.61782e-09	0.00136834	1.3344e-07	2.34437e-08	1.96338e-09	1.80464e-08	3.17053e-09	2.65528e-10	2.93781e-09	2.46038e-10	2.96387e-05	0.34713	0.148797
598	HP0152	O24963	hypothetical protein	0.0353322	0.00283732	0.00258795	3.15917e-07	0.202986	1.38648e-05	1.02437e-05	0.00223452	2.42693e-06	0.00247876	0.00592416	0.00771436	4.99064e-09	0.0225876	0.201557	3.46995e-07	0.000140613	1.12345e-08	0.00816161	1.68747e-07	0.00106475	0.00416476	1.07017e-08	6.87929e-10	3.46483e-10	0.000201108	3.47005e-10	2.23063e-11	0.416422	0.0655821
1420	HP1324	O25882	hypothetical protein	0.0448709	0.00692748	0.00743257	0.000564854	0.178808	3.96233e-09	1.2502e-05	0.00462346	0.00127765	1.18108e-07	0.00492953	2.2541e-09	7.11217e-09	0.0545253	0.18769	0.000461226	6.36704e-09	2.00894e-08	1.53176e-07	1.48133e-07	2.92338e-09	0.00786587	1.68922e-08	3.33365e-10	1.05184e-09	3.22389e-10	1.01721e-09	1.0424e-05	0.374364	0.119657
82	HP0144	O24955	cbb3-type cytochrome c oxidase subunit I	0.0518667	0.000315376	0.00139007	0.000284918	0.198746	0.000390933	2.74731e-05	0.00817227	0.00135034	0.000122266	1.75005e-07	0.00840042	1.18719e-08	0.0317858	0.186868	2.68781e-07	0.000142446	1.82334e-08	0.00145672	0.000274618	1.79929e-08	0.00840429	1.44955e-08	1.01605e-09	9.83338e-10	1.1315e-09	1.09508e-09	7.67581e-11	0.40242	0.0948805
435	HP0283	P56081	3-dehydroquinate synthase	0.0177636	0.000304905	0.00339576	1.0689e-06	0.14311	0.00731876	6.24389e-05	0.000440423	0.00178075	0.00215912	5.01713e-07	0.0247996	3.0609e-08	0.0233954	0.239733	1.23898e-06	0.00010838	0.00269115	0.00029157	8.04338e-07	4.54329e-08	0.0314772	2.76202e-08	1.56012e-09	0.000859119	0.000305065	1.61341e-09	9.11332e-11	0.43912	0.0470809
890	HP0274	P56132	hypothetical protein	0.0387779	0.000691085	0.00082194	8.12698e-07	0.189594	5.03179e-08	1.93264e-05	0.00360118	3.56101e-06	2.68161e-07	2.14845e-07	0.0147076	6.37701e-09	0.0274335	0.212171	6.5441e-07	5.05724e-08	1.94242e-08	0.000205792	4.42235e-07	3.41756e-08	0.0119705	3.33023e-08	2.57358e-09	9.88477e-10	2.0619e-09	7.91948e-10	6.12012e-11	0.428443	0.0713292
506	HP1112	P56468	adenylosuccinate lyase	0.0373032	0.000258986	0.00193325	2.27653e-07	0.171487	0.00024445	1.98079e-05	0.0019127	0.000360366	0.000256607	0.00224906	0.00917411	9.87092e-09	0.0347627	0.229897	3.06375e-07	3.23252e-05	2.1747e-08	0.000944745	0.000137242	1.55063e-08	0.00902538	9.34394e-09	7.38651e-10	6.63247e-10	9.05439e-10	8.13009e-10	6.42695e-11	0.419584	0.0765313
1281	HP0863	O25534	plasminogen-binding protein PgbB	0.0226436	0.00033234	0.00106417	0.00117157	0.135947	0.00168488	4.81066e-05	0.0010858	0.00123755	0.000810864	0.000408838	0.00540456	2.2061e-08	0.0508333	0.261156	0.000768373	3.30518e-08	6.00018e-08	0.000631549	2.65976e-07	1.16744e-05	0.0145987	0.00010924	8.86418e-10	1.60919e-09	5.19084e-05	1.01246e-09	6.37076e-11	0.417106	0.0771968
139	HP0714	P56143	RNA polymerase factor sigma-54	0.0397708	0.000170319	0.00126602	3.13478e-07	0.172819	5.79395e-08	8.8201e-05	0.000271858	0.000939211	1.00089e-07	0.00324016	0.00891545	2.81613e-08	0.0314297	0.225316	2.52145e-07	4.05895e-05	7.3001e-05	0.000957083	1.32242e-07	3.38487e-08	0.0147013	9.56748e-09	2.4489e-09	3.72794e-09	1.76834e-09	2.69193e-09	6.89029e-10	0.421752	0.073848
919	HP0596	O25318	tumor necrosis factor alpha-inducing protein	0.0376092	0.00684194	0.00359802	5.60236e-07	0.130476	0.000922023	3.48113e-05	0.00341581	0.0042703	3.46356e-07	2.63992e-07	0.00316854	2.15214e-08	0.0546934	0.23165	5.12688e-07	1.84137e-08	4.17958e-08	0.000304942	3.30833e-07	1.18822e-08	0.0230126	4.62835e-08	1.66232e-09	3.77317e-09	1.26702e-09	2.87591e-09	1.03291e-10	0.388307	0.110429
1329	HP1225	O25823	camphor resistance protein CrcB	0.139895	0.000400592	0.00395988	6.38504e-07	0.182977	6.63151e-08	5.50687e-05	0.00399566	2.26789e-06	1.45489e-07	2.50949e-07	0.0151105	1.25479e-08	0.0346206	0.101371	5.73542e-07	0.000107663	2.86782e-08	0.00416952	6.12867e-07	3.69029e-08	0.0133321	3.93166e-08	2.36739e-09	1.96591e-09	4.08343e-09	3.39091e-09	2.04179e-10	0.312791	0.182874
431	HP0888	O05732	iron chelatin transport ATP-binding protein	0.0701192	0.00133407	0.00499578	1.51778e-06	0.141188	0.00116587	5.32565e-05	0.00234914	0.00400703	0.000594693	0.0032501	0.0225005	2.52631e-08	0.0521088	0.172975	1.45252e-06	0.0017343	0.000102556	6.13933e-07	5.27765e-07	2.04946e-08	0.0215173	8.83643e-08	3.43144e-09	3.6068e-09	2.94982e-09	3.10057e-09	1.20404e-10	0.358181	0.134914
1376	HP0542	O25275	cag pathogenicity island protein cag21	0.0157216	0.000201769	0.000529001	8.05328e-07	0.237211	6.26114e-08	6.47892e-05	0.000924551	4.32253e-06	4.49272e-07	0.00185854	0.0168313	3.61443e-08	0.015568	0.193548	7.92962e-07	6.90664e-08	7.14687e-08	0.000207422	4.12031e-07	3.58876e-08	0.0173266	4.28254e-08	3.73006e-09	3.8598e-09	3.32952e-09	3.44533e-09	3.00086e-10	0.464917	0.0329493
1241	HP0864	O25535	hypothetical protein	0.0596675	0.00255895	0.00150857	7.34634e-07	0.182452	2.1843e-08	3.30172e-05	7.1302e-05	4.4653e-06	0.000895081	0.00534533	0.011722	1.83012e-08	0.0404673	0.177875	9.39672e-07	0.000245689	0.000473433	3.71092e-07	3.46727e-07	1.10338e-08	0.0166783	3.16188e-08	1.0062e-09	1.52093e-09	9.40131e-10	1.42107e-09	4.52223e-11	0.388727	0.104278
135	HP0799	P56421	molybdopterin adenylyltransferase	0.0323637	1.80158e-05	0.00641933	9.05454e-07	0.206091	0.00220034	4.69137e-05	0.00733087	0.00159944	5.64561e-07	0.0134333	0.0131212	2.92512e-08	0.0729402	0.131848	4.88882e-07	2.969e-08	6.31172e-08	0.00113609	2.80773e-07	1.70515e-08	0.0114491	2.45706e-08	1.49219e-09	3.1722e-09	5.98841e-10	1.27306e-09	7.73136e-11	0.362509	0.120672
844	HP1394	O25944	NAD kinase	0.0805111	0.00130933	0.00255423	0.000136831	0.167216	5.62007e-08	3.18356e-05	0.00300323	0.000644698	2.08367e-07	0.000388484	0.00674605	1.33256e-08	0.0456157	0.178553	4.75752e-07	5.07215e-08	0.000272702	0.0009234	6.13479e-05	3.81017e-08	0.012031	2.11573e-08	2.25565e-09	1.27774e-09	2.38862e-09	1.35306e-09	1.44254e-10	0.364546	0.133638
1055	HP0268	O25047	hypothetical protein	0.034209	7.25633e-06	4.15194e-06	6.23159e-07	0.0973957	1.95722e-08	0.000177822	3.44957e-06	0.00126867	2.96242e-07	2.6009e-07	0.00920292	8.45342e-08	0.0361639	0.242373	6.98695e-07	0.000240577	2.27089e-07	4.55348e-07	3.99781e-07	1.43016e-08	0.0789503	6.00025e-08	2.14651e-09	1.95019e-08	1.88457e-09	1.7122e-08	6.12519e-10	0.427922	0.0716565
915	HP0189	O24989	hypothetical protein	0.0373227	0.000217449	0.000268974	3.87958e-07	0.207612	5.06809e-08	5.87497e-05	0.000924687	0.00267225	1.51483e-07	0.00058825	0.0147292	2.29396e-08	0.0184648	0.199512	2.43802e-07	3.66018e-08	4.24291e-08	1.74896e-07	1.52186e-07	2.28475e-08	0.0176272	7.84781e-09	1.17819e-09	1.36576e-09	1.0252e-09	1.18842e-09	1.78417e-10	0.439481	0.0598708
548	HP0728	O25428	tRNA(Ile)-lysidine synthetase	0.087388	0.000707684	0.00323641	4.82684e-07	0.122164	4.24791e-05	3.4184e-05	0.00599637	0.000969569	1.9644e-07	0.00048465	0.00660667	1.39121e-08	0.0600489	0.202354	5.75078e-07	2.83826e-08	3.51048e-08	0.000487808	2.60036e-07	1.28339e-08	0.00945614	1.87961e-08	9.27669e-10	1.14738e-09	2.17783e-05	1.33115e-09	6.56983e-11	0.340581	0.158347
840	HP0927	O25582	heat shock protein HtpX	0.0399015	0.00268045	0.000706313	8.52293e-07	0.168034	4.09052e-08	3.26381e-05	0.00319755	0.000560044	3.83793e-07	6.48795e-05	0.0131601	1.46971e-08	0.0231455	0.244167	6.26827e-07	3.81282e-08	6.38414e-05	0.00174075	3.07664e-07	1.87144e-08	0.00247593	1.92587e-08	1.17145e-09	9.34696e-10	9.24308e-10	6.70722e-05	4.48601e-11	0.427837	0.0701913
473	HP0267	O25046	adenosine deaminase	0.0169185	9.23954e-05	0.00184136	5.15481e-07	0.175751	0.00108089	2.08374e-05	0.00197923	0.000879272	0.000691564	0.0011021	0.00500153	1.0077e-08	0.0550922	0.228507	3.7569e-07	1.76041e-08	0.000152789	3.00297e-07	0.000381173	1.30894e-05	0.0104935	1.17733e-08	5.51671e-10	6.5139e-10	5.41818e-08	4.75913e-10	2.23003e-11	0.419753	0.076803
1015	HP0130	O24944	hypothetical protein	0.0187734	0.00043566	0.000822607	3.72823e-07	0.121278	0.000108101	4.77338e-05	0.0017748	0.000522484	1.37104e-07	0.000573445	0.0064785	1.75539e-08	0.0404743	0.295561	0.000101574	1.48828e-05	5.9244e-05	0.000963808	0.00060537	2.20201e-08	0.0112939	1.28137e-08	9.22491e-10	6.65048e-05	4.38358e-05	1.64057e-09	1.18109e-10	0.434612	0.0628033
544	HP1062	O25702	S-adenosylmethionine--tRNA ribosyltransferase-isomerase	0.0705851	7.23425e-06	0.00444867	0.00125217	0.182764	2.72661e-08	2.46428e-05	0.00512485	0.00151218	0.000908842	0.00340005	0.0107569	1.02819e-08	0.0394972	0.165812	3.27867e-07	0.000261806	0.00150669	0.0024639	0.000381775	1.26093e-08	0.00905952	1.27955e-08	1.13227e-09	0.000232602	1.23574e-09	1.11685e-09	9.88292e-11	0.368392	0.121175
177	HP0876	O25543	outer membrane protein	0.0359728	0.000369763	0.00396947	0.00422871	0.171261	2.12428e-08	2.4575e-05	0.00384118	0.00118312	0.000819743	0.00647339	0.0101302	1.74409e-08	0.0353687	0.211028	1.89803e-07	2.35426e-08	2.72355e-08	0.00120175	1.28332e-07	1.5918e-08	0.013921	0.000118203	8.69483e-05	1.00552e-09	7.65948e-10	8.86097e-10	1.09909e-10	0.406341	0.080705
1197	HP1245	O25841	single-stranded DNA-binding protein	0.0460104	0.0011539	0.00199539	8.15657e-07	0.280427	5.13334e-08	9.3441e-05	0.00039839	0.0012711	0.000190023	3.12535e-07	0.00968526	5.72595e-08	0.0179557	0.124768	5.92102e-07	5.95947e-08	1.08479e-07	5.96923e-07	3.7325e-07	3.75674e-08	0.0160483	1.88456e-08	1.8968e-09	3.45269e-09	1.18605e-09	2.15894e-09	2.17295e-10	0.430929	0.0687849
957	HP1475	O26010	phosphopantetheine adenylyltransferase	0.0550106	2.20884e-05	0.00596224	0.000323674	0.172029	0.000352591	4.02859e-05	0.000875021	0.00173798	0.000355173	0.00300898	0.0137026	1.88138e-08	0.0437089	0.189057	7.38637e-07	5.55206e-08	4.00466e-08	0.00197216	3.516e-07	2.64285e-08	0.0118405	2.57345e-08	1.93437e-09	1.39525e-09	1.8677e-09	1.34716e-09	1.01261e-10	0.386629	0.107317
1062	HP0776	P60325	DNA-directed RNA polymerase subunit omega	0.0208872	1.41814e-06	0.00174963	1.15904e-07	0.0879148	1.21309e-07	0.000244856	6.11566e-07	2.76323e-07	4.9983e-08	0.00374813	0.0478472	1.05593e-07	0.0163141	0.147108	4.35928e-07	2.13849e-07	4.31643e-07	9.2318e-08	1.96965e-07	9.66232e-08	0.174182	3.56282e-08	1.74778e-08	3.52779e-08	3.72897e-08	7.52672e-08	3.69231e-08	0.457052	0.0389532
882	HP0730	O25430	hypothetical protein	0.0748225	0.015337	0.00456698	8.64624e-07	0.15252	1.12914e-08	1.12914e-05	0.00950163	0.00328329	5.02549e-07	0.00566204	0.00613598	6.56291e-09	0.0491734	0.170602	0.000174607	1.36999e-08	1.36999e-08	0.00016545	5.5263e-07	7.7604e-09	0.0077604	0.000268761	1.04845e-09	1.04845e-09	9.75024e-10	9.75024e-10	1.28314e-05	0.337018	0.156685
1435	HP0061	O24901	hypothetical protein	0.000152643	0.00178048	0.00221177	4.26333e-07	0.225024	9.71793e-09	1.83664e-05	0.00371412	4.05488e-06	3.67182e-07	0.0162033	8.36963e-09	1.58182e-08	0.0150257	0.20567	4.99217e-07	2.15593e-08	4.07461e-08	0.0104705	2.41992e-07	1.04507e-08	0.0197101	2.19131e-08	9.46346e-10	1.78855e-09	4.99492e-10	9.44016e-10	1.34276e-05	0.450404	0.0228888
953	HP1393	O25943	DNA repair protein RecN	0.0910346	0.000913091	0.00343461	0.000310028	0.12711	5.46216e-05	3.38213e-05	0.00460084	0.00346051	0.000573277	0.000811725	0.00895584	6.72434e-05	0.0734938	0.165705	3.18962e-07	0.000200868	3.91688e-05	0.000614053	0.00105568	1.84268e-05	0.0174899	1.4335e-08	1.29349e-09	2.06784e-05	2.39907e-06	1.47329e-09	1.32939e-10	0.31926	0.176937
586	HP0762	O25457	hypothetical protein	0.120015	1.07351e-05	0.00903996	5.1921e-07	0.128199	2.47943e-08	1.20688e-05	0.0079615	0.00644313	2.76932e-07	0.00301423	0.00855736	6.43718e-09	0.0682359	0.144169	5.43466e-07	2.59541e-08	1.26334e-08	1.8888e-07	1.88869e-07	9.01974e-09	0.00434067	2.6285e-08	1.25528e-09	6.11021e-10	1.25521e-09	6.10985e-10	2.91786e-11	0.285266	0.211706
1300	HP1228	O25826	RNA pyrophosphohydrolase	0.0925574	0.00120225	0.000808881	3.32489e-07	0.135504	6.07968e-09	1.21941e-05	0.00110265	0.00146231	1.70574e-07	0.00233395	0.0028596	6.25583e-09	0.044233	0.209344	2.79111e-07	6.94454e-09	1.39288e-08	0.00202419	1.49936e-07	3.73055e-09	0.00655418	1.58314e-08	3.93899e-10	7.90048e-10	2.89482e-10	5.80618e-10	1.44463e-11	0.354262	0.141366
999	HP0374	O25138	rRNA small subunit methyltransferase E	0.0796037	0.00615884	0.0009686	3.72807e-07	0.0715283	1.63241e-08	3.64293e-05	0.00512895	0.00240544	0.00487409	0.00827301	0.00902898	2.0672e-08	0.113685	0.175156	1.99394e-07	1.90755e-08	0.000506273	0.0032855	1.11862e-07	1.07016e-08	0.0193601	1.73401e-08	1.65889e-09	3.70202e-09	7.59271e-10	1.69441e-09	1.621e-10	0.275074	0.20795
1482	HP0339	O25106	lysozyme	0.0280069	3.96619e-06	2.49771e-06	2.47047e-07	0.136037	3.96571e-09	3.96571e-06	2.40359e-06	0.00595719	1.49715e-07	0.00389116	2.4033e-09	2.4033e-09	0.112523	0.198334	2.59461e-07	7.56372e-09	7.56372e-09	0.0152358	1.63395e-07	4.76325e-09	4.76325e-09	1.61613e-08	4.7113e-10	4.7113e-10	2.5943e-10	2.5943e-10	8.46287e-07	0.334372	0.146496
1296	HPF16_RS05820(HPF16_1140)	A0A086RQ24	preprotein translocase subunit SecE	0.0177818	2.49431e-06	2.04546e-06	5.87439e-07	0.0762681	4.32973e-09	0.000152063	9.97088e-07	0.00178542	2.34826e-07	1.07411e-07	1.73079e-09	6.07864e-08	0.0700175	0.285752	1.54921e-07	2.49635e-09	8.76734e-08	2.77746e-07	1.27043e-07	2.04713e-09	0.0481529	3.64857e-08	5.8792e-10	2.06481e-08	2.68919e-10	9.4446e-09	8.27363e-05	0.410173	0.0895902
1161	HP0573	O25297	membrane protein	0.019123	1.43421e-05	5.66098e-06	9.27962e-07	0.174233	5.48946e-08	0.000126285	0.000492686	3.71578e-06	6.09099e-07	0.0023919	0.0315532	8.28917e-08	0.0186619	0.184028	8.95907e-07	7.26084e-08	0.00113044	0.00230236	3.53625e-07	2.86594e-08	0.0659311	5.7967e-08	4.69791e-09	1.08076e-08	3.4291e-09	7.88867e-09	6.39334e-10	0.455745	0.0383014
127	HP0050	O24891	adenine-specific DNA methyltransferase	0.0642586	0.00394092	0.00581078	6.69184e-07	0.140262	0.000461283	3.65214e-05	0.012297	5.27601e-06	4.51881e-07	0.00309725	0.0111587	2.46618e-08	0.0696921	0.168692	6.23818e-07	0.000111753	4.56013e-08	0.00127739	2.5743e-07	0.000102101	0.0187948	2.20484e-08	1.73428e-09	1.61175e-09	1.29479e-09	1.20331e-09	9.46499e-11	0.338907	0.156005
907	HP0398	O25159	hypothetical protein	0.0774304	0.000140523	0.00299612	0.000532012	0.198058	1.54849e-08	1.99338e-05	0.000970175	0.00594736	1.44817e-07	0.00814696	0.00469046	1.12234e-08	0.0495233	0.141939	2.71366e-07	1.83278e-08	2.35935e-08	0.000811056	0.00046332	6.45989e-09	0.00829759	5.49297e-09	3.7099e-10	4.77578e-10	3.30698e-10	1.74775e-05	1.60889e-05	0.352985	0.137008
1209	HP0716	O25418	tRNA threonylcarbamoyl adenosine modification protein	0.022848	4.21124e-06	0.00239837	2.85632e-07	0.253909	9.30786e-09	4.76707e-06	0.000653625	1.3559e-06	0.000496289	0.00290416	0.00109922	1.71571e-09	0.0486628	0.167008	2.96058e-07	8.23532e-09	4.21777e-09	2.2608e-07	2.64851e-07	7.36726e-09	3.77318e-09	2.00805e-08	5.5857e-10	2.86075e-10	6.54359e-10	3.35134e-10	9.32209e-06	0.422016	0.0745683
995	HP0102	O24928	glycosyltransferase	0.0557829	0.000501391	0.0036305	0.00082111	0.165635	2.48419e-08	3.24963e-05	0.00597694	0.0049189	9.21352e-08	8.40167e-08	0.00356938	1.46951e-08	0.0398122	0.190184	1.98895e-07	2.65938e-08	3.47879e-08	0.013551	1.16307e-07	1.55511e-08	0.0155804	5.23967e-09	7.00586e-10	9.16452e-10	6.38854e-10	2.66216e-06	1.1174e-10	0.374969	0.110623
1256	HP1483	O26017	ubiquinone/menaquinone biosynthesis methyltransferase	0.0188122	0.000110035	0.00155666	2.5426e-07	0.140877	0.0013429	2.51388e-05	0.000135496	0.000701115	1.48918e-07	1.05271e-07	0.00363686	1.47236e-08	0.0273001	0.292404	2.23701e-07	0.00012546	0.000214403	1.93572e-07	1.36837e-07	7.03261e-09	0.0127572	6.1657e-09	3.16881e-10	8.62361e-10	2.24004e-10	6.09606e-10	3.13302e-11	0.449675	0.0486156
1121	HP0420	O25174	hypothetical protein	0.0179916	1.10768e-05	0.000673751	6.95661e-07	0.167692	0.000105679	3.57047e-05	4.82876e-06	3.07344e-06	3.03264e-07	1.98873e-07	0.00475084	1.5565e-08	0.0458366	0.239489	4.55752e-07	1.10919e-08	3.567e-08	0.00222398	2.9008e-07	7.0598e-09	0.0211803	2.86229e-08	6.9661e-10	2.24021e-09	4.56818e-10	1.46907e-09	3.57534e-11	0.433112	0.064521
123	HP0182	P56126	lysine--tRNA ligase	0.0468377	1.36683e-05	0.0017814	0.000851558	0.151179	0.000108199	5.46615e-05	0.00331368	0.000321278	0.000147695	0.00155467	0.00708337	2.95859e-08	0.0370275	0.235851	3.61542e-07	8.41831e-05	0.000163977	0.000311323	2.3956e-07	1.28228e-08	0.0132366	7.75676e-05	5.64452e-10	1.82782e-09	4.46497e-10	1.44585e-09	7.73913e-11	0.40735	0.0892952
903	HP1262	O25852	NADH-quinone oxidoreductase subunit C	0.0820962	3.06711e-06	0.00103718	0.000581636	0.161002	1.31758e-08	3.95074e-05	0.00144871	0.00031237	0.000143628	9.13373e-08	0.00311123	2.19924e-08	0.05149	0.178862	1.81241e-07	1.45539e-08	4.36396e-08	0.00375848	1.29338e-07	1.03861e-08	0.0161136	1.59874e-08	1.28382e-09	3.84949e-09	7.78581e-10	2.33455e-09	1.87469e-10	0.359089	0.136388
536	HP0333	O25100	DNA protecting protein A	0.0471134	0.0016673	0.00587714	2.07506e-07	0.176848	9.31973e-09	2.23333e-05	0.00228287	0.00473482	1.46236e-07	0.000185242	0.00260312	1.5739e-08	0.0424191	0.209923	2.17306e-07	1.14519e-08	2.74426e-08	0.00125959	1.34429e-07	7.08432e-09	0.00504488	4.8413e-09	2.55133e-10	6.11385e-10	2.17437e-10	5.21054e-10	1.83586e-05	0.394419	0.104095
169	HP0656	O25370	dehypoxanthine futalosine cyclase	0.0743319	0.000842775	0.000559836	5.13575e-07	0.170938	0.00051622	5.60979e-05	0.000372539	0.00382834	2.56974e-07	2.24462e-07	0.00834125	2.80694e-08	0.0406916	0.178591	5.01752e-07	7.00583e-08	6.2745e-08	0.00032673	3.4284e-07	4.78698e-08	0.0206024	2.16087e-08	3.01717e-09	2.70221e-09	2.63544e-09	2.36033e-09	3.29566e-10	0.378472	0.120627
607	HP0576	O25300	signal peptidase I LepB	0.0596162	0.00279928	0.00184494	7.28273e-07	0.184563	9.80281e-08	6.84662e-05	0.00142904	3.82443e-06	0.000227756	0.000231069	0.0237984	4.08154e-08	0.0252422	0.179965	6.36513e-07	8.82407e-08	6.16304e-08	4.34483e-07	0.00322314	5.84828e-08	0.0169859	4.78897e-08	6.63902e-09	4.63692e-09	6.44612e-09	4.50219e-09	6.24146e-10	0.405312	0.0909355
55	HPF16_RS03715(HPF16_0732)	E6NDW9	hypothetical protein	0.0736024	5.67865e-06	0.00437373	3.25922e-07	0.170043	8.36583e-09	2.34528e-05	0.000558895	0.00111353	0.00330161	0.00145607	0.00268247	8.56616e-09	0.038623	0.193083	2.71502e-07	3.05151e-05	7.68244e-05	0.00342955	2.5934e-07	7.24984e-09	0.0075957	1.55826e-08	4.35612e-10	1.22119e-09	3.99978e-10	1.1213e-09	3.13458e-11	0.373404	0.118277
461	HP0598	O25320	8-amino-7-oxononanoate synthase	0.114891	0.00185752	0.00169462	4.35444e-07	0.168598	0.00082263	5.45417e-05	0.00450679	0.000215032	0.000326	0.00064014	0.00632221	2.46563e-08	0.0615041	0.126443	6.19384e-05	0.000130085	4.93714e-08	0.000933654	0.000221467	1.6903e-08	0.0107772	1.59983e-08	1.15128e-09	1.60357e-09	1.43868e-09	2.00388e-09	1.44204e-10	0.31214	0.184669
532	HP0826	O25500	glycosyltransferase	0.0561705	0.00385217	0.00370085	4.90466e-05	0.12207	3.96098e-08	4.62698e-05	0.010097	0.00109483	3.53059e-07	0.00298435	0.010661	1.86233e-08	0.100052	0.173662	0.000588437	4.2979e-08	5.02056e-08	0.00111315	0.000790389	1.78946e-08	0.0130671	3.74663e-08	2.7277e-09	3.18634e-09	1.69182e-09	1.97629e-09	1.43882e-10	0.31946	0.174968
165	HP1488	P94851	membrane protein	0.0559668	0.000729088	0.00517723	2.55363e-07	0.15193	1.83221e-08	3.15059e-05	0.00186941	0.00103999	1.34366e-07	9.09635e-05	0.00882025	1.65776e-08	0.0338839	0.222707	2.25003e-07	1.56277e-05	0.000593148	0.000841496	0.000721218	1.8177e-08	0.0155817	8.98852e-09	8.67356e-10	1.49147e-09	6.4492e-10	1.10897e-09	1.07011e-10	0.399039	0.0986664
1077	HP0063	O24903	hypothetical protein	0.00332755	0.00448261	4.59729e-06	5.46063e-07	0.177067	8.94069e-09	6.06737e-05	0.00401216	0.0013435	3.17925e-07	0.00374805	5.20539e-09	3.5325e-08	0.0192846	0.223814	8.43877e-07	1.71961e-08	1.16697e-07	5.39388e-07	0.00290548	8.83139e-09	0.059932	5.14777e-08	1.04899e-09	7.11867e-09	8.42844e-10	5.71974e-09	1.56702e-05	0.460813	0.032455
945	HP1191	O25802	ADP-heptose-LPS heptosyltransferase II RfaF	0.113765	0.00185549	0.00421661	2.53266e-07	0.162124	9.52818e-09	1.64492e-05	0.00774337	0.0033791	0.00105401	8.22537e-05	0.00364545	1.00749e-08	0.0612588	0.13123	2.69413e-07	1.0165e-08	0.000157216	0.00161778	1.23392e-07	4.65559e-09	0.00785418	1.11178e-08	4.19477e-10	7.24175e-10	4.18265e-10	7.22084e-10	2.72444e-11	0.304853	0.192218
578	HP0715	O25417	ABC transporter ATP-binding protein	0.0272446	0.000172305	0.000164388	6.62061e-07	0.198316	4.26123e-06	2.11677e-05	0.000208099	0.000303129	2.87733e-07	2.26761e-07	0.00151229	9.19953e-09	0.0247301	0.244586	5.80739e-07	2.35601e-08	2.35601e-08	0.000190402	4.24629e-07	1.72269e-08	0.00254422	1.81704e-08	7.37161e-10	7.37161e-10	5.80954e-10	5.80954e-10	2.35688e-11	0.446959	0.0528226
649	HP0940	O25594	amino acid ABC transporter substrate-binding protein	0.0280263	0.000372306	0.000795328	3.89396e-07	0.171745	3.95931e-08	5.13696e-05	0.00185551	0.00102216	0.00108605	0.00701256	0.00653566	2.83996e-08	0.026219	0.245923	3.82004e-07	9.60447e-05	5.8131e-08	0.000885531	2.17999e-07	2.55686e-08	0.0083737	1.28272e-08	1.50447e-09	1.95196e-09	1.30425e-09	1.69218e-09	1.98472e-10	0.432577	0.0582906
161	HP1083	O25715	membrane protein	0.100112	0.00395104	0.0131877	0.000318628	0.162211	1.58836e-08	1.9106e-05	0.00264899	0.00132811	0.000714819	0.00309631	0.00806022	1.00653e-08	0.0400884	0.143469	2.04992e-07	1.44271e-08	1.7354e-08	0.0106713	1.11912e-05	1.22473e-08	0.0101118	1.41257e-08	9.9415e-10	1.19584e-09	8.90002e-10	1.07056e-09	7.53449e-11	0.323852	0.161316
870	HP0643	O25360	glutamylglutaminyl-tRNA synthetase	0.0890202	0.000142157	0.00475302	3.11677e-07	0.160616	0.000171128	2.44661e-05	0.00205424	0.00229454	1.34899e-07	0.00163652	0.00439522	1.05893e-08	0.0643172	0.161062	3.42676e-07	1.53936e-08	9.66998e-05	0.000540967	1.61557e-07	7.25742e-09	0.00887483	1.40277e-08	6.30147e-10	1.10965e-09	6.25319e-10	1.10115e-09	4.94654e-11	0.334948	0.162581
941	HP0620	P56153	inorganic pyrophosphatase	0.0396625	4.80198e-06	0.00278653	8.42703e-07	0.182509	2.43609e-08	3.04212e-05	0.00129251	1.62626e-06	3.74939e-07	3.00622e-07	0.0106567	1.35351e-08	0.0338404	0.211991	6.61308e-07	2.38432e-08	2.97746e-08	6.27809e-07	0.00026457	1.81487e-08	0.0169566	1.16054e-07	4.18426e-09	5.22517e-09	3.35488e-09	4.18948e-09	1.5105e-10	0.422114	0.0775884
574	HP1300	O25879	preprotein translocase subunit SecY	0.042778	0.000476096	0.000656065	0.000120344	0.212714	4.08552e-08	5.06918e-05	0.00045688	0.000453471	2.66424e-07	0.00160302	0.0161099	2.17785e-08	0.00948836	0.198704	5.79425e-07	3.29004e-08	2.181e-05	0.00118979	4.25568e-07	2.41642e-08	0.0151525	2.14053e-08	1.21542e-09	2.33023e-05	1.41022e-09	1.74976e-09	9.93529e-11	0.442681	0.0543089
1497	HPF16_RS04175			0.0338649	0.00111645	0.00282321	8.25126e-07	0.210391	3.62951e-08	3.60181e-05	0.00362889	0.00144375	4.00314e-07	0.0166267	0.0120044	1.74744e-08	0.0333689	0.172727	8.00627e-07	2.79425e-08	2.77292e-08	2.75383e-07	3.47081e-07	1.21134e-08	0.0119667	6.79423e-08	2.37124e-09	2.35314e-09	2.98861e-09	2.96579e-09	1.03508e-10	0.407088	0.0762461
278	HP1177	O25791	membrane protein	0.0842936	0.0135691	0.00566152	7.10086e-05	0.131869	1.69936e-08	2.21849e-05	0.0192986	0.00886595	0.00019424	0.00399469	0.00945583	1.72241e-08	0.072642	0.13111	0.00131573	2.18425e-08	2.8515e-08	0.00181851	0.000769618	0.000408708	0.0141089	1.1322e-08	0.000120275	0.000411273	1.09968e-09	1.43562e-09	1.32221e-10	0.286543	0.204331
987	HP1573	O26093	hydrolase TatD	0.0221799	0.000395455	0.00390408	1.95136e-06	0.172455	0.0049305	8.80877e-05	0.00196983	0.000214189	6.21089e-05	0.000454579	0.0248154	4.78236e-05	0.0213116	0.211648	2.25279e-06	3.62347e-05	0.00587716	1.12782e-06	1.14235e-06	4.2371e-08	0.0293547	6.76319e-08	2.50853e-09	0.000191289	5.6781e-05	9.59059e-07	1.13239e-10	0.438273	0.049975
1362	HP0537	O25270	cag pathogenicity island protein cag16	0.049581	0.00105499	1.21252e-05	1.03094e-06	0.182051	0.000667601	5.45992e-05	0.000308341	0.000859976	5.25277e-07	0.00674963	0.0151373	2.78191e-08	0.0363041	0.18814	0.000230863	0.000497778	7.35923e-08	0.00149386	0.00241299	2.54438e-08	0.0144416	3.40921e-08	2.16335e-09	2.23734e-09	1.74583e-09	1.80554e-09	1.14573e-10	0.39977	0.0881206
50	HPF16_RS04675(HPF16_0917)	E6NEF4	nuclease EndA/NucM family protein	0.0550029	0.00381979	0.00499916	0.000271032	0.144875	1.09019e-08	3.8989e-05	0.0129465	0.00619786	0.000527305	0.00940604	0.00325579	1.74181e-08	0.103013	0.129432	0.00584681	1.53643e-08	0.000119485	0.00149118	0.00179512	5.56945e-09	0.0169438	1.17884e-08	5.49919e-10	1.9667e-09	3.75915e-10	1.3444e-09	1.83999e-05	0.294506	0.185979
115	HP0752	P96786	flagellar hook-associated protein	0.0537713	2.13551e-05	0.00143235	0.00149093	0.176207	2.34399e-08	2.52783e-05	0.000481388	0.000922214	3.2205e-07	0.000954072	0.0124155	1.52512e-08	0.034819	0.20154	5.68165e-07	0.000589595	3.26668e-08	0.00167809	8.75105e-05	1.91359e-08	0.0135255	1.93853e-08	1.2753e-05	2.46401e-05	8.51258e-10	9.18024e-10	4.89434e-11	0.403689	0.0914476
983	HP0755	O25450	hypothetical protein	0.0632106	0.00085856	0.0130207	9.73749e-07	0.190677	0.000523518	2.96325e-05	0.00196262	0.000709166	2.82065e-07	0.00130508	0.0158165	8.58362e-09	0.0533847	0.142177	1.04226e-06	0.00066409	0.000570049	0.00101379	8.11396e-07	4.20954e-08	0.0126852	5.84123e-08	0.00134199	4.66117e-05	3.84183e-09	1.77756e-09	9.22202e-11	0.361356	0.133146
687	HP0928	P56462	GTP cyclohydrolase I	0.0198736	0.00030946	0.00296415	1.16777e-06	0.12565	5.08267e-08	0.000101653	0.000942017	0.000640733	7.7178e-07	0.000935477	0.0335914	6.71827e-08	0.0266915	0.21358	8.79977e-07	6.40035e-08	0.00566328	8.29049e-07	4.96114e-07	3.60839e-08	0.0684599	2.67048e-08	1.94232e-09	0.000592661	1.16231e-09	2.32463e-09	1.69077e-10	0.441281	0.0514214
1136	HP1566	O26086	membrane protein	0.0609378	0.00265283	0.00467393	1.14108e-06	0.215996	7.9076e-08	5.85604e-05	0.0057625	0.00176408	3.8797e-07	8.083e-07	0.0250378	1.99106e-08	0.0361576	0.135072	1.12139e-06	3.72999e-08	2.76228e-08	0.00101064	0.000434462	2.70919e-08	0.0103809	4.6312e-08	1.54045e-09	1.14079e-09	3.20938e-09	2.74903e-06	5.53257e-05	0.386486	0.111949
1001	HP0005	P56155	orotidine 5'-phosphate decarboxylase	0.0571939	0.000787599	0.00557922	6.56446e-07	0.141768	3.24882e-08	5.2402e-05	0.00194157	0.000591204	2.34148e-07	0.000831136	0.0115883	1.86913e-08	0.0701025	0.184538	4.67309e-07	0.000274095	5.45651e-08	4.54606e-07	3.10795e-07	2.24989e-08	0.0246056	3.62504e-08	0.000143638	4.23275e-09	1.79407e-09	2.89375e-09	2.09483e-10	0.3625	0.136196
111	HP0963	O25616	hypothetical protein	0.0294912	0.00694188	0.0126075	7.95807e-07	0.0854814	3.61613e-08	0.000198056	0.0161869	0.00786276	4.28389e-07	0.00235619	0.019454	1.06615e-07	0.0639362	0.189227	0.00442659	0.00168622	2.96993e-07	0.00483484	4.37503e-07	3.21438e-08	0.0550356	4.34294e-08	3.1908e-09	1.74761e-08	1.97342e-09	0.000271852	7.94109e-10	0.349198	0.137026
1183	HP1303	P56043	50S ribosomal protein L18	0.0419956	1.5844e-06	0.00383089	3.02475e-07	0.192411	9.44787e-09	0.000112187	7.88345e-07	0.00187119	1.50501e-07	0.00115589	0.00291499	5.58203e-08	0.0241169	0.180863	2.14758e-07	1.05451e-08	0.0010391	0.00334075	1.58937e-07	7.8042e-09	0.0463452	4.0999e-08	2.01315e-09	2.39047e-08	1.28061e-09	1.52063e-08	7.4667e-10	0.422534	0.071817
524	HP0037	O24878	hypothetical protein	0.0856106	0.00193829	0.00423805	0.000201312	0.194777	0.000281262	2.44781e-05	0.00337471	0.0021747	0.000618877	0.00126131	0.0102496	9.6806e-09	0.0517798	0.133628	6.52928e-07	3.00372e-05	1.85016e-08	0.0034025	3.0476e-05	1.35017e-08	0.0063762	3.6154e-08	1.41939e-09	1.02447e-09	1.75062e-06	1.42104e-09	5.57894e-11	0.345031	0.149116
228	HP0401	P56197	3-phosphoshikimate 1-carboxyvinyltransferase	0.0850902	0.000832966	0.00158994	4.71002e-07	0.192226	4.11804e-08	2.43491e-05	0.00803054	0.00174073	2.57201e-07	0.00102956	0.00647264	1.32963e-08	0.0379221	0.153386	3.45261e-07	0.00026567	2.562e-08	0.000886022	0.00161813	2.15795e-08	0.00888404	1.63182e-08	2.04791e-09	1.21088e-09	1.42672e-09	8.4359e-10	1.05869e-10	0.360969	0.135206
520	HP0292	O25065	hypothetical protein	0.0871438	1.02326e-05	0.00489635	4.48133e-07	0.106084	1.38243e-08	1.96624e-05	0.0117904	0.0024815	1.92307e-07	0.000235311	0.00593242	8.43774e-09	0.0868549	0.187547	3.98545e-07	0.000113658	2.39731e-08	2.40451e-07	1.75392e-07	7.41758e-09	0.00686943	1.74541e-08	7.38161e-10	1.04989e-09	5.38436e-10	7.65824e-10	1.90679e-05	0.306434	0.193177
1421	HP1433	O25974	hypothetical protein	0.103657	0.0120695	0.0178196	1.33225e-07	0.10721	4.21034e-09	4.72033e-06	0.0162736	0.0146671	0.00198563	0.0088663	0.00146076	3.6638e-09	0.0801296	0.13314	0.000257735	5.85133e-09	0.000650297	8.88426e-08	7.53339e-08	2.80772e-09	0.00180047	4.9706e-09	1.85256e-10	2.07696e-10	1.57088e-10	1.76115e-10	6.55314e-06	0.243612	0.244617
153	HP0012	P56064	DNA primase	0.0712637	0.000168851	0.00202941	2.78527e-07	0.154782	1.23004e-08	1.60014e-05	0.00321457	0.00514274	0.000197416	0.00069778	0.00504865	6.56771e-09	0.0439427	0.204349	3.9895e-07	0.000107548	1.50838e-05	0.00038671	0.00205042	7.3626e-09	0.00658705	1.25819e-08	3.89361e-10	5.06514e-10	5.55644e-10	7.22829e-10	2.23688e-11	0.370766	0.125762
224	HP0648	P56189	UDP-N-acetylglucosamine 1-carboxyvinyltransferase	0.0355073	0.00300476	0.000940604	2.19792e-07	0.209391	2.02745e-08	2.05066e-05	0.00661313	0.000986766	0.000284097	0.00213007	0.0084469	1.31368e-08	0.0198264	0.199029	2.5129e-07	7.63234e-05	1.84809e-05	0.00499415	0.00027738	1.65356e-08	0.00845287	8.15769e-09	7.89878e-10	7.9892e-10	7.525e-10	7.61113e-10	7.36957e-11	0.42532	0.0668789
933	HP0198	P56075	nucleoside diphosphate kinase	0.0300136	1.83663e-05	0.0038106	6.70918e-07	0.186667	6.32498e-08	6.94865e-05	0.00223048	0.00268436	3.2718e-07	0.000562401	0.0107929	3.38858e-08	0.0249679	0.222375	6.42949e-07	6.97026e-08	7.65756e-08	0.00431998	5.00263e-07	5.42338e-08	0.0114853	2.34869e-08	2.54623e-09	2.7973e-09	2.21419e-09	2.43252e-09	2.63711e-10	0.43132	0.0637254
637	HP0304	O25075	hypothetical protein	0.0483356	8.3573e-06	0.00241592	0.000128275	0.177171	1.96245e-08	3.32924e-05	0.00317311	0.00225797	0.000321698	9.85159e-05	0.00675244	1.93973e-08	0.0411102	0.199623	5.40591e-07	2.10453e-08	3.57029e-08	0.00486347	0.00174422	1.1964e-08	0.0119614	3.83247e-08	1.49199e-09	4.63828e-08	1.26941e-09	2.15352e-09	8.38369e-11	0.395509	0.0973011
58	HPF32_RS06715(HPF32_1297)	E6NM12	hypothetical protein	0.0382603	0.00249508	0.00286091	9.49641e-07	0.14075	1.53802e-08	4.5394e-05	0.00706224	0.00287763	5.07573e-07	4.05282e-07	0.00810715	2.42626e-08	0.0208558	0.2396	7.85397e-07	1.59307e-08	4.70186e-08	0.00414106	0.00279555	1.02096e-08	0.0301331	4.85108e-08	9.83972e-10	2.90415e-09	7.85672e-10	2.31888e-09	1.32549e-05	0.41859	0.0744119
562	HP1350	O25905	protease	0.047381	0.00284753	0.00220759	6.21917e-07	0.175996	8.65839e-06	6.26115e-05	0.00198956	0.00289916	3.26363e-07	0.0021862	0.0134532	3.28565e-08	0.0560396	0.171551	5.21747e-07	1.69078e-05	1.01427e-05	0.00198017	3.93978e-07	4.08496e-05	0.0212539	2.32649e-08	1.98156e-09	7.36992e-05	1.41317e-09	2.3422e-09	1.99493e-10	0.382254	0.113364
195	HP0821	P56428	excinuclease ABC subunit C	0.0770282	0.0047447	0.00145761	6.34732e-07	0.131441	1.33879e-08	2.28505e-05	0.0025077	0.00225038	0.00151584	0.000860102	0.0066662	2.06846e-05	0.0747051	0.188763	6.59013e-07	4.02234e-05	0.000285175	0.0011066	0.00033858	6.61304e-09	0.00624462	3.12568e-08	8.37843e-10	1.43004e-09	6.59273e-10	1.12525e-09	3.01625e-11	0.333115	0.162694
633	HP0581	P56465	dihydroorotase	0.0473932	0.00121324	0.000415928	3.05506e-07	0.237395	0.000115601	1.72948e-05	0.00331167	0.000747749	0.000157519	0.00450741	0.00678193	1.04759e-08	0.0228753	0.168845	4.51818e-07	7.88543e-05	2.83434e-05	0.000107911	0.000251089	1.79034e-08	0.00575608	1.17355e-08	1.13411e-09	4.88569e-10	1.54214e-09	6.64347e-10	6.42021e-11	0.418778	0.075957
1377	HP0545	O25277	cag pathogenicity island protein cag24	0.0333899	0.000350123	0.00269957	1.41676e-06	0.140736	0.0107779	6.47156e-05	0.0028603	0.00201314	5.17658e-07	0.00250034	0.00912807	2.3646e-08	0.041974	0.19495	0.000449357	0.000604377	0.0276946	6.51466e-07	5.30151e-07	1.62317e-08	0.0297581	5.52899e-08	1.69282e-09	3.1035e-09	1.37758e-09	2.52557e-09	4.58522e-05	0.374573	0.0832871
266	HP1476	O26011	3-octaprenyl-4-hydroxybenzoate carboxy-lyase	0.0493928	0.00121807	0.0028155	2.50869e-07	0.157756	0.0022773	3.40628e-05	2.21088e-06	0.00165514	1.4245e-07	0.00125516	0.0185394	1.93417e-08	0.0374797	0.200221	2.95989e-07	0.000583822	3.75687e-08	0.00264319	1.96767e-07	2.67125e-08	0.0241264	1.9071e-08	2.58902e-09	2.4206e-09	2.76961e-09	2.58944e-09	3.51535e-10	0.400642	0.0925634
1242	HP0709	O25413	S-adenosyl-l-methionine hydroxide adenosyltransferase	0.0447811	0.0027392	0.00278187	2.13069e-06	0.197043	3.40044e-07	0.000267564	0.00171131	0.000473661	8.85017e-07	0.000614166	0.0147044	1.11137e-07	0.0468666	0.17682	2.68494e-06	3.57635e-07	2.81406e-07	1.43782e-06	0.000251977	2.29466e-07	0.0109361	1.04174e-07	1.3876e-08	1.09184e-08	1.66254e-08	1.30817e-08	1.7425e-09	0.399504	0.0993537
679	HP0231	O25017	protein-disulfide isomerase	0.0412078	0.00085383	0.00107789	8.65718e-07	0.158031	2.46867e-08	6.88201e-05	0.00178477	0.000438974	0.000209252	0.00353044	0.00906157	3.73319e-08	0.0562271	0.191711	9.51915e-07	8.24922e-05	8.42923e-08	0.00370273	0.000513529	2.10659e-08	0.0314973	1.4179e-07	4.50385e-09	1.25555e-08	4.04327e-09	1.12716e-08	3.58032e-10	0.3903	0.10159
191	HP1581	O26101	glycosyltransferase	0.0682009	0.00109457	0.00287991	7.24523e-07	0.253649	3.09321e-08	4.48214e-05	0.00437485	0.00353031	3.0226e-07	0.000596639	0.00597366	1.86988e-08	0.0435365	0.105857	3.68266e-07	2.22865e-05	2.28117e-08	0.00100689	0.00010713	1.56013e-08	0.00912444	1.94315e-08	8.30666e-10	1.20366e-09	8.29589e-10	1.20209e-09	5.13878e-11	0.374604	0.123617
1337	HP1337	O25895	nicotinate-nucleotide adenylyltransferase	0.0716509	0.00333646	0.00172376	3.44227e-07	0.176344	1.56356e-08	1.23807e-05	0.00476837	0.00303361	0.000325843	0.00618008	0.00745795	5.90542e-09	0.0887884	0.12753	5.0394e-07	8.5097e-05	1.12595e-08	0.000651618	0.00130431	9.86948e-09	0.00680634	1.95162e-08	5.50689e-10	4.36051e-10	8.86475e-10	7.01936e-10	1.98065e-11	0.318138	0.173301
971	HP1125	O25750	peptidoglycan associated lipoprotein	0.0112827	0.000472709	1.33224e-05	6.04012e-07	0.189354	2.7468e-08	3.71918e-05	0.000369769	0.000786715	0.000433893	2.38371e-07	0.0119849	1.62279e-08	0.0151958	0.248672	7.44167e-07	3.74162e-08	3.77759e-06	9.29996e-05	3.60881e-07	1.81449e-08	0.0212987	1.63617e-08	8.22653e-10	1.11388e-09	7.44061e-10	1.00746e-09	5.06545e-11	0.471309	0.028121
1202	HP1309	P56039	50S ribosomal protein L14	0.0315822	4.03492e-06	0.00069887	3.14907e-07	0.214028	1.53761e-08	1.39992e-05	0.00168357	1.9834e-06	1.82873e-07	0.00323643	0.00818741	8.12963e-09	0.0123545	0.217438	3.96328e-07	1.82583e-08	1.66232e-08	0.00241439	3.35477e-07	1.54549e-08	0.00835558	3.09316e-08	1.42498e-09	1.29737e-09	1.51031e-09	1.37506e-09	6.33472e-11	0.448009	0.0463252
675	HP0242	O25025	hypothetical protein	0.0342237	0.000100313	0.0023766	5.73104e-07	0.14188	5.41866e-08	0.000107892	3.95308e-06	0.00050364	2.79755e-07	2.00884e-07	0.0264506	5.26664e-08	0.0283867	0.205971	0.000707037	7.42194e-08	1.4778e-07	4.70968e-07	0.00061082	4.45297e-08	0.0586759	3.98904e-08	5.25242e-09	1.04582e-08	3.77161e-09	7.50974e-09	9.88816e-10	0.432977	0.0655949
1016	HP1117	O25742	Sel1 repeat-containing protein	0.0513352	0.00207173	0.00708019	6.94786e-07	0.155645	1.84747e-08	2.80561e-05	0.00553354	0.000547116	2.1418e-07	0.00535612	0.00567635	6.27925e-05	0.0505823	0.203977	4.87498e-07	2.17539e-08	3.30359e-08	0.00253888	0.000562843	1.51247e-08	0.0090015	1.83567e-08	8.19137e-10	1.24396e-09	4.88112e-10	7.41259e-10	3.30775e-11	0.3743	0.11715
1198	HP1067	P71403	chemotaxis protein CheY	0.019979	0.000276225	0.000471795	4.09466e-07	0.0872613	6.5602e-08	0.000115191	1.75451e-05	0.000953522	0.000968584	9.98829e-08	0.0222982	7.04013e-08	0.0218664	0.310133	2.1152e-07	8.49063e-08	1.49087e-07	3.54758e-07	1.41593e-07	5.6837e-08	0.0356573	1.32055e-08	5.30081e-09	9.30772e-09	2.11569e-09	3.71496e-09	1.49122e-09	0.45535	0.0435645
1063	HP1444	O25985	SsrA-binding protein	0.0356977	0.000835189	0.00182218	4.18133e-07	0.0954014	7.68182e-09	1.23611e-05	2.46908e-06	0.000767985	1.34502e-07	6.96782e-08	2.47104e-09	3.97624e-09	0.0737232	0.289462	2.83553e-07	1.00558e-08	1.61811e-08	0.000875955	1.26216e-07	4.47607e-09	0.00139466	1.54464e-08	5.47785e-10	8.81462e-10	2.83778e-10	4.56637e-10	3.36642e-06	0.386258	0.112849
512	HPF16_RS07365(HPF16_1436)	E6NFX3	hypothetical protein	0.0542282	0.011935	0.00779699	0.00120672	0.14047	1.28091e-06	0.00184216	0.00800424	0.00629163	0.00269773	0.000951671	0.0194845	1.14522e-06	0.0523523	0.148886	0.00211709	0.00325441	0.00138195	8.8678e-06	8.00847e-06	9.6538e-07	0.0343823	5.85729e-07	0.00268709	1.01544e-07	6.37645e-08	8.75241e-06	1.10544e-08	0.343223	0.140608
32	HP0060	O24900	hypothetical protein	0.085955	0.00676639	0.00769043	6.91503e-05	0.164557	2.93698e-08	1.44156e-05	0.00615787	0.00857922	2.17268e-07	0.00262476	0.0045725	7.55638e-09	0.0583073	0.146748	0.000914133	0.00169507	1.40094e-08	0.00063619	0.00168101	1.11176e-08	0.00289713	1.23862e-08	0.000134123	4.23628e-10	8.77659e-10	4.30783e-10	3.00172e-11	0.318775	0.173456
216	HP1525	O26053	membrane protein	0.0688777	0.00205285	0.00116345	5.00728e-07	0.240296	0.00013327	2.67055e-05	0.00212348	2.40176e-06	2.43634e-07	0.00050043	0.0104961	0.000314608	0.0195405	0.140488	2.79815e-07	1.84024e-08	2.10069e-08	0.00159843	1.8742e-07	1.23259e-08	0.0122833	1.90119e-08	1.25034e-09	1.42731e-09	8.88252e-10	0.00010179	6.6685e-11	0.403563	0.0937604
1436	HP0059	O24899	hypothetical protein	0.0719476	0.0233509	0.0157509	3.39676e-05	0.0837514	0.000452293	0.00423393	0.0379294	0.0081705	2.31582e-05	8.05925e-06	0.00432058	2.88658e-06	0.100164	0.122733	2.57719e-05	1.63578e-06	9.23072e-06	0.00697725	1.153e-05	7.31822e-07	0.0200994	1.16577e-06	7.39927e-08	4.17542e-07	2.57501e-08	1.45308e-07	9.22291e-09	0.230905	0.257313
23	HP0916	O25574	TonB-dependent receptor	0.0613981	0.000392439	0.00373772	3.75988e-07	0.154515	2.10994e-08	4.10315e-05	0.00195404	0.00200885	0.00268204	0.00223295	0.00881764	2.53587e-08	0.0375142	0.206153	3.62233e-07	2.25218e-08	4.37977e-08	0.000119524	2.389e-07	9.06009e-05	0.0183413	1.48356e-08	9.22401e-10	1.79378e-09	8.32533e-10	1.61901e-09	1.00662e-10	0.387827	0.107005
141	HPF16_RS00060(HPF16_0007)	E6NBU4	membrane protein	0.0541728	0.00265269	0.0054708	0.000798002	0.188595	3.51443e-05	2.69939e-05	0.0112346	0.0168295	0.00216964	0.00142883	0.0132363	2.6148e-08	0.0479506	0.130541	0.000103165	0.000101606	0.000267442	0.00918384	0.00176982	5.58726e-05	0.0131507	0.000155801	1.03561e-09	4.91982e-05	1.03019e-09	2.12407e-05	1.47453e-10	0.345522	0.138311
212	HP0170	O24976	hypothetical protein	0.0244308	0.000235061	0.00111947	3.01022e-07	0.205505	3.77372e-08	4.92201e-05	0.00104394	0.00020879	1.76123e-07	0.000150178	0.0186889	2.87978e-08	0.00759955	0.225418	3.81646e-07	4.98515e-08	0.000235674	1.81478e-07	0.000193805	2.27508e-08	0.0151208	1.18085e-08	1.54245e-09	2.0118e-09	1.48035e-09	1.93081e-09	2.52206e-10	0.464732	0.0346376
921	HP0764	O25459	hypothetical protein	0.0554202	0.000549041	0.0295157	0.00306647	0.108294	7.27541e-08	6.64553e-05	0.0139514	0.0105393	2.19092e-07	0.012278	0.0574132	0.000381415	0.0430965	0.102942	0.0055158	8.40436e-08	7.67675e-08	0.00985634	2.71881e-07	6.93367e-08	0.0471136	2.18639e-08	5.57586e-09	5.09313e-09	5.72945e-09	5.23342e-09	1.33466e-09	0.315763	0.153072
1483	HP0768	P56414	cyclic pyranopterin monophosphate synthase	0.0227342	1.15136e-05	6.44127e-06	2.74512e-07	0.130722	2.51716e-07	0.000227065	3.63875e-06	2.03569e-06	8.67563e-08	6.62444e-08	0.0596526	7.17614e-08	0.0278233	0.159453	2.43299e-07	2.92173e-07	2.63561e-07	1.78259e-07	0.0024653	1.63456e-07	0.0968977	5.8008e-09	6.96609e-09	6.28391e-09	5.31909e-09	4.79819e-09	5.76208e-09	0.446725	0.0505811
625	HP0237	P56140	porphobilinogen deaminase	0.0324748	0.000517173	0.00079105	0.00150344	0.1347	2.40181e-08	7.62516e-05	0.0030823	4.50235e-06	0.000174448	0.00240054	0.00837246	3.40399e-08	0.0603986	0.236882	4.63878e-07	3.35836e-05	8.35563e-08	0.00990384	0.000472833	1.74845e-08	0.00808697	2.46685e-08	1.39961e-09	4.44343e-09	0.000108586	2.32991e-09	1.60872e-05	0.388041	0.0972684
258	HP0745	O25441	pseudouridine synthase	0.0625957	0.00129772	0.00142694	0.000197514	0.139164	9.65759e-05	2.27488e-05	0.0049947	0.00126914	2.51194e-07	2.82934e-07	0.00425551	0.000147999	0.032614	0.235429	7.3663e-07	1.80143e-08	3.18891e-08	0.00213301	0.000154909	8.29137e-09	0.0141988	3.34039e-08	8.16891e-10	1.44607e-09	9.20109e-10	1.62879e-09	3.9832e-11	0.393048	0.104198
329	HP0033	O24875	ATP-dependent Clp protease ATP-binding subunit ClpA	0.0450589	8.20649e-05	0.00144394	0.000438999	0.186523	3.05523e-08	7.40118e-05	1.28318e-05	0.000831188	3.31217e-05	0.0106556	0.0144845	3.50881e-08	0.0274748	0.201438	0.00014718	0.0013957	8.25499e-08	0.000640374	8.8511e-05	2.13858e-08	0.00889961	3.10793e-08	0.000140422	0.000137931	9.21125e-10	2.23139e-09	9.31821e-11	0.411344	0.0749037
1443	HPF32_RS01955	T5CWR1	hypothetical protein	0.0357541	0.00130093	0.00348938	2.84769e-07	0.221301	2.8084e-09	2.8084e-06	0.00350332	0.00101484	1.66418e-07	0.000517646	1.64122e-09	1.64122e-09	0.0152119	0.2179	3.69936e-07	3.22675e-09	3.22675e-09	1.38361e-07	1.56438e-07	1.36452e-09	1.36452e-09	3.74944e-08	3.27043e-10	3.27043e-10	3.69771e-10	3.69771e-10	3.18671e-06	0.439201	0.0602745
550	HP0230	O25016	3-deoxy-manno-octulosonate cytidylyltransferase	0.0682775	0.00143255	0.0043652	3.43413e-07	0.155007	1.25716e-08	1.69622e-05	0.00945906	0.014263	0.000888781	0.00080216	0.00896887	1.28795e-08	0.0566926	0.164911	4.37622e-07	1.33599e-08	1.80259e-08	0.00517388	2.67622e-07	8.1701e-09	0.00972867	1.594e-08	4.86624e-10	6.56575e-10	5.83528e-10	7.87322e-10	1.19644e-05	0.338615	0.15449
183	HP0029	O24872	ATP-dependent dethiobiotin synthetase BioD	0.071703	1.79635e-05	0.00683036	8.5709e-07	0.164951	9.12556e-05	2.48101e-05	0.00848324	0.00213054	5.98773e-07	0.00216551	0.00462274	1.73326e-08	0.0563142	0.170229	1.02741e-06	2.7235e-08	2.29771e-05	0.00140302	4.25519e-07	1.12799e-08	0.0110078	4.90205e-08	1.29946e-09	1.26812e-09	1.45407e-09	1.41899e-09	3.76154e-11	0.35081	0.145479
621	HP0321	P56103	guanylate kinase	0.0287483	0.00187594	0.00030557	6.46062e-07	0.171145	3.79197e-09	1.62579e-05	0.00244439	0.000466723	5.80631e-07	1.15459e-05	0.000867009	1.46114e-08	0.025029	0.259268	6.50809e-07	5.54061e-09	4.61858e-05	5.42041e-07	3.73697e-07	3.18143e-09	0.00974053	2.19898e-07	1.87209e-09	8.02649e-09	3.72556e-07	5.53366e-09	3.25144e-05	0.44102	0.0588699
1257	HP1268	O25858	NADH-quinone oxidoreductase subunit I	0.0270597	0.000107347	0.00224077	4.36752e-07	0.204713	2.1559e-05	3.03614e-05	0.00233411	3.1786e-05	2.49136e-07	0.00209573	0.00578234	1.7319e-08	0.0180626	0.222924	0.000938177	1.70949e-08	3.48719e-08	0.00109962	2.79092e-07	9.96934e-09	0.0125571	1.70275e-08	6.08232e-10	1.24073e-09	5.80268e-10	1.18369e-09	4.22822e-11	0.445977	0.0498363
254	HP1105	O25733	LPS biosynthesis protein	0.039739	0.00238858	0.00407899	5.84691e-07	0.178871	0.000186844	3.79566e-05	0.00720222	0.00200266	0.000520497	0.0183887	0.0110326	1.79351e-08	0.0435232	0.183013	0.000211978	2.07784e-08	3.37784e-08	0.000572015	0.000252758	1.29956e-08	0.00770202	1.2952e-08	6.63938e-10	0.000275155	5.17214e-10	8.40811e-10	4.31011e-11	0.380619	0.0989346
1122	HPF16_RS02075(HPF16_0402)	A0A0L0PXQ9	hypothetical protein	0.0227966	7.44279e-06	0.000634382	3.79021e-07	0.197098	7.44894e-09	7.44894e-06	0.00335199	0.000520205	1.65295e-07	1.45394e-07	0.00250176	3.24856e-09	0.0156993	0.253894	4.38325e-07	9.79355e-09	9.79355e-09	0.00063001	2.97041e-07	6.63683e-09	0.00284672	2.23215e-08	4.98732e-10	4.98732e-10	4.38687e-10	4.38687e-10	9.79638e-06	0.456341	0.0430099
667	HP0806	O25486	metalloprotease	0.0815073	0.00266205	0.00441496	5.02666e-07	0.169699	0.000991176	1.37203e-05	0.0166925	0.00263872	0.000665514	4.34287e-07	0.00693251	9.32131e-09	0.0729066	0.133104	0.00161172	2.50418e-08	1.77703e-08	0.000473266	0.000391586	7.46147e-09	0.00529485	3.55597e-08	1.07555e-09	7.63235e-10	1.36777e-09	9.70601e-10	2.9357e-11	0.31503	0.180822
738	HP0312	O25082	ATP-binding protein	0.0342935	1.44275e-05	0.003281	0.000135117	0.165006	5.41946e-06	4.52802e-05	0.00248494	0.000533414	0.00255531	0.00671647	0.00687033	2.34343e-08	0.0318711	0.22989	7.82122e-05	2.21072e-05	5.73686e-05	0.00147336	0.000129794	1.42782e-08	0.0145359	1.54787e-08	7.46155e-10	1.45304e-09	7.99655e-10	1.55722e-09	7.50663e-11	0.416303	0.0724784
1217	HP1160	O25775	endoribonuclease	0.0636677	0.00217774	0.00592549	3.84578e-07	0.177202	0.000321418	1.7075e-05	0.00334484	0.0108118	2.16429e-07	3.34523e-07	0.00706951	9.60934e-09	0.0896062	0.124384	6.22883e-07	0.00260353	0.000172268	0.000990863	0.000447005	1.02891e-08	0.0112567	2.58254e-08	6.78074e-10	7.41847e-10	1.04806e-09	1.14663e-09	3.01061e-11	0.319912	0.175534
592	HP0090	O24916	malonyl CoA-ACP transacylase	0.0718766	0.000628752	0.00293007	0.00074233	0.162476	5.24217e-08	6.18061e-05	0.00155585	0.00101476	3.97341e-07	0.0058173	0.0104794	2.68254e-08	0.0552811	0.166649	8.53182e-07	5.55528e-08	5.61427e-06	0.0037616	5.58983e-07	3.63968e-08	0.0167185	5.61959e-08	3.65906e-09	4.31409e-09	3.21786e-09	3.79391e-09	2.47031e-10	0.356322	0.133287
663	HP1471	O26006	hypothetical protein	0.0632224	0.0472451	0.01193	4.53785e-07	0.0862738	0.00204692	1.58338e-05	0.0323531	0.0105967	0.00065221	0.00218697	0.00792642	1.08377e-08	0.0997245	0.116603	0.00259924	2.14092e-08	2.14092e-08	0.00413109	0.00227603	0.00349804	0.00669655	1.16887e-08	6.13404e-10	6.13404e-10	1.25617e-09	5.49373e-10	2.12973e-05	0.2175	0.265072
296	HP0657	O25371	Zn-dependent protease	0.0530042	5.618e-06	0.00269343	3.03764e-07	0.149302	0.000196214	2.26062e-05	0.00437051	0.00194402	1.72243e-07	0.00240774	0.00848594	1.28183e-08	0.101551	0.162385	3.60183e-07	5.49696e-05	0.000159829	2.27121e-07	2.33044e-07	1.11897e-08	0.0134158	1.9475e-08	9.35097e-10	1.4125e-09	9.5948e-10	1.44933e-09	6.95901e-11	0.333588	0.163569
367	HP1180	O25792	pyrimidine nucleoside transport protein NupC	0.0886491	0.0022717	0.00779108	0.00068962	0.166211	0.00286083	3.7304e-05	2.29329e-06	0.00155331	2.09579e-07	0.00208837	0.0218714	1.55525e-08	0.0713566	0.10643	3.53835e-07	0.000566442	2.29419e-08	0.00953371	4.3389e-07	3.95626e-08	0.0180855	3.23361e-08	2.94845e-09	2.09661e-09	3.37457e-09	2.39962e-09	2.188e-10	0.312599	0.171624
1078	HP1304	P56034	50S ribosomal protein L6	0.0226756	8.93241e-06	0.00114362	3.89994e-07	0.216577	8.93156e-09	1.58308e-05	0.000711739	0.000184443	1.94224e-07	0.0012125	0.00279185	7.88402e-09	0.0192088	0.23063	2.72297e-07	1.12294e-08	1.99037e-08	3.58711e-07	1.99205e-07	8.21513e-09	0.00483871	1.18886e-08	4.90283e-10	8.69004e-10	2.72271e-10	4.82588e-10	1.99018e-11	0.454837	0.0439332
204	HP0747	O25443	tRNA (guanine-N(7)-)-methyltransferase	0.0230348	0.00111986	0.00346011	5.52858e-07	0.133704	0.00314174	5.86003e-05	0.00736825	0.00128008	0.000155214	2.18482e-07	0.0180978	3.18343e-08	0.0605414	0.230981	4.68726e-07	3.93528e-08	0.000735836	0.00208947	2.06624e-07	1.73474e-08	0.0141674	1.5339e-08	1.28781e-09	2.235e-09	6.33745e-05	1.62586e-09	1.36502e-10	0.39695	0.0968045
292	HP0582	O25304	periplasmic protein TonB	0.0364882	0.000845956	0.00167423	7.01534e-07	0.125272	0.00017921	6.97748e-05	0.003468	0.00156646	0.000271076	0.00340023	0.00529242	4.09775e-08	0.0670685	0.223183	0.000284402	2.36401e-08	0.000669682	0.00504152	0.000477348	8.31717e-09	0.0247478	3.63163e-08	1.34956e-09	5.77642e-09	8.43887e-10	3.61203e-09	1.34227e-10	0.378495	0.111111
1502	HP0967	O25620	endoribonuclease VapD	0.050794	0.000985888	0.00297318	2.23041e-07	0.124381	2.31342e-08	4.07952e-05	0.000771877	2.46746e-06	1.32168e-07	0.00452434	0.0114228	2.41742e-08	0.0606545	0.223141	3.56146e-07	2.31446e-08	4.08134e-08	0.00162583	0.000722378	1.60739e-08	0.0179593	1.32489e-08	8.60994e-10	1.51829e-09	1.3742e-09	2.42328e-09	1.5748e-10	0.376904	0.116182
776	HP1507	O26037	saccharopine dehydrogenase	0.0424595	0.000612923	0.000479898	0.000477645	0.205402	3.78934e-08	3.36434e-05	0.00152637	0.000793919	1.98391e-07	0.00116622	0.0147463	1.86723e-08	0.0191057	0.202297	4.55954e-07	5.04217e-08	4.47665e-08	0.000782353	2.36999e-07	2.62085e-08	0.0100762	1.38349e-08	1.52993e-09	1.35834e-09	3.90294e-05	1.30212e-09	1.43995e-10	0.432522	0.0649783
200	HP0672	O25383	aspartate aminotransferase	0.0593899	0.00394438	0.0052184	2.65604e-07	0.14488	1.03792e-08	1.63277e-05	0.00299235	0.00185431	9.92216e-05	0.00322335	0.00467618	8.75613e-09	0.073159	0.191291	2.97815e-07	1.24631e-08	5.22847e-05	0.00146609	1.67231e-07	6.99833e-09	0.00773672	1.32941e-08	5.56335e-10	8.75176e-10	5.19504e-10	8.17237e-10	3.42e-11	0.348584	0.146558
1363	JHP_RS06910	A0A1A9H6J5	hypothetical protein	0.0162709	0.0031664	0.00146774	2.57581e-07	0.176145	1.34727e-08	8.52123e-05	0.000655409	0.00145233	4.73595e-07	0.00351325	0.0120016	1.56673e-07	0.00332681	0.23524	2.76323e-07	1.93919e-08	1.2265e-07	2.90073e-07	2.16195e-07	1.51722e-08	0.0466729	6.60098e-08	4.63246e-09	2.92994e-08	3.45262e-09	2.18372e-08	1.5325e-09	0.47006	0.0263396
613	HP0886	P41259	cysteine--tRNA ligase	0.0914954	0.000263501	0.00566627	4.71397e-07	0.147108	0.000287434	1.96966e-05	0.00493219	0.00303615	0.000206024	0.00102313	0.00766294	9.23245e-09	0.066282	0.158863	5.15196e-07	1.90328e-08	2.29311e-08	0.000122394	0.000101324	1.08175e-08	0.0129292	2.52788e-08	9.33869e-10	1.12514e-09	8.76677e-10	1.05624e-09	3.90204e-11	0.326563	0.171675
317	HP0693	O25400	short-chain fatty acids transporter	0.0628801	9.6157e-05	0.00631353	0.00204855	0.175902	0.000167134	5.54775e-05	0.00139268	0.00492119	0.000524042	0.00311778	0.010857	2.11897e-08	0.0651265	0.146986	2.58595e-07	4.3478e-05	0.000143956	0.00154738	0.000308998	2.04789e-08	0.017568	1.36356e-08	1.26697e-09	1.93083e-09	1.56218e-09	2.38071e-09	2.21208e-10	0.351313	0.14073
26	HP0710	O25414	membrane protein	0.140021	0.0049658	0.00481734	6.2125e-08	0.0636872	7.86451e-08	6.20917e-05	0.00649927	0.00589286	2.87874e-08	2.95113e-08	0.0364424	2.8772e-08	0.066047	0.0499624	5.12199e-08	6.32496e-08	0.0461475	0.037187	4.1392e-08	5.11135e-08	0.0374515	0.00010883	0.00010946	0.000153927	0.000164065	0.000144262	0.000135157	0.187544	0.228244
1323	HP1244	P66459	30S ribosomal protein S18	0.0117437	9.15549e-06	0.000455729	5.23727e-07	0.184386	6.81614e-08	6.13503e-05	8.0822e-06	0.000461963	4.62331e-07	4.40898e-07	0.0490585	5.41582e-08	0.0142665	0.194923	8.65493e-07	1.18117e-07	1.06314e-07	4.83523e-07	4.61108e-07	6.2929e-08	0.0446215	4.95093e-08	6.7567e-09	6.08153e-09	6.44348e-09	5.7996e-09	7.91492e-10	0.47299	0.0269451
1137	HP1131	P56084	ATP synthase subunit epsilon	0.0281528	0.00202328	0.00252446	7.39483e-07	0.188213	2.25768e-08	1.95387e-05	0.00116846	0.000372506	4.04761e-07	0.000250761	0.0123576	1.06946e-08	0.0177812	0.235808	6.64789e-07	2.39074e-08	2.06902e-08	0.000510629	6.29728e-07	2.26465e-08	0.0108157	1.43384e-07	5.15642e-09	4.46252e-09	4.37759e-09	3.7885e-09	1.36243e-10	0.447194	0.0520228
242	HP1077	Q48262	nickel transport protein NixA	0.107915	8.82602e-06	0.00534651	4.88947e-07	0.181173	0.00104523	1.43969e-05	0.00101396	0.00489482	0.000155765	6.51002e-05	0.0153147	6.95353e-09	0.0439762	0.131202	3.78712e-07	0.00050852	3.15159e-05	0.00136861	2.80545e-07	2.53972e-08	0.00596502	2.098e-08	1.89928e-09	5.87508e-10	1.99705e-09	6.1775e-10	5.59238e-11	0.333655	0.163155
1002	HP0071	Q09068	acid-activated urea channel protein	0.0376854	0.00126005	0.00152495	6.33024e-07	0.207472	2.29266e-08	3.65231e-05	0.00326059	0.000773477	3.39499e-07	0.00556271	0.0122959	1.95878e-08	0.0416643	0.163357	3.94929e-07	1.39407e-08	2.2208e-08	0.00268816	4.03699e-07	1.42502e-08	0.0219589	6.6089e-08	2.33289e-09	0.000457686	2.39359e-09	3.81309e-09	1.34599e-10	0.405084	0.0861688
655	HP0800	P56422	molybdopterin synthase catalytic subunit	0.104766	0.00597589	0.00882346	8.95497e-07	0.123831	0.000732021	7.32012e-05	0.00583753	0.00448029	1.96948e-07	0.0119578	0.00332447	1.60993e-08	0.0465262	0.15694	0.00143305	1.55652e-08	0.000202104	0.000194451	5.20788e-07	1.07115e-08	0.0246066	4.35988e-08	0.000294121	4.05779e-09	7.87594e-10	3.56392e-09	7.33024e-11	0.308702	0.17641
1184	HP1419	P0A0S3	flagellar biosynthesis protein FliQ	0.0354703	5.27441e-06	0.00181886	6.73659e-07	0.23685	1.00138e-07	0.000111438	0.000506435	0.0023412	3.62544e-07	2.89869e-07	0.0538912	5.99728e-08	0.0178965	0.0886014	3.97713e-07	0.000298206	8.22853e-08	0.000520722	0.00109716	5.7312e-08	0.0605891	5.07966e-08	9.4439e-09	1.05097e-08	7.55079e-09	8.4029e-09	1.56223e-09	0.439932	0.0580385
726	HP1279	O25867	bifunctional indole-3-glycerol phosphate synthase/phosphoribosylanthranilate isomerase	0.0735742	8.44642e-06	0.00471459	3.9264e-07	0.14481	1.80063e-08	2.2151e-05	0.0114866	0.00252812	1.96398e-07	0.000542615	0.00900676	1.10799e-08	0.0851116	0.155331	4.38484e-07	2.19579e-08	2.70121e-08	0.00278547	1.7631e-07	8.82904e-09	0.0100775	2.03833e-08	1.02073e-09	1.25568e-09	9.34772e-10	1.14994e-09	5.75852e-11	0.319225	0.177423
359	HP0956	O25610	RNA pseudouridine synthase	0.0861548	0.000802467	0.00301955	2.1556e-07	0.161883	1.43969e-08	1.33701e-05	0.00301257	0.00412954	1.13803e-07	0.000187348	0.00331191	7.05863e-09	0.0260197	0.201605	2.11225e-07	1.87851e-08	0.000256829	0.0023005	0.000636905	8.30361e-09	0.00666511	5.54893e-09	4.93487e-10	4.58292e-10	3.70603e-10	3.44172e-10	3.06085e-11	0.373466	0.123139
74	HP1460	P56157	DNA polymerase III subunit alpha	0.0359792	0.000339589	0.000557957	3.27472e-07	0.16567	2.99512e-08	5.80219e-05	0.00051	0.000339064	0.000647834	0.00165905	0.0136934	3.06895e-08	0.0286462	0.236516	0.000567174	0.0001781	5.03851e-05	0.000902606	5.89454e-05	0.000533401	0.013031	1.25268e-08	6.15984e-05	2.49182e-09	1.14572e-09	2.21951e-09	2.27907e-10	0.42891	0.066372
651	HP0351	O25118	flagellar MS-ring protein FliF	0.0531353	0.00130505	0.00459787	9.57984e-05	0.205747	7.01619e-05	2.55239e-05	0.0023934	0.0023679	8.84466e-05	0.00171708	0.00604376	1.30587e-08	0.0308921	0.180569	4.89468e-07	2.94099e-05	2.95616e-08	0.000562414	2.92761e-07	9.77129e-09	0.0103348	1.86849e-08	6.23633e-10	1.12848e-09	4.8914e-10	2.4269e-05	2.95418e-11	0.402694	0.0946916
284	HP0621	O25338	endonuclease MutS2	0.0239448	0.000673922	0.000873194	5.69861e-07	0.15497	8.90562e-05	2.45728e-05	0.0023433	0.00161702	0.000284531	0.00846881	0.00546539	1.25223e-08	0.0498801	0.237486	0.000223894	1.65699e-05	3.14592e-08	2.80622e-07	0.00150556	1.06906e-08	0.0121007	1.49586e-08	7.95629e-10	3.1129e-05	5.1927e-07	6.45026e-10	3.43081e-11	0.410022	0.0793324
355	HP1347	P56397	uracil-DNA glycosylase	0.031527	0.000896021	0.00246685	1.65007e-06	0.187082	0.0109099	4.93139e-05	0.00536347	0.00455619	1.19954e-06	0.00216389	0.0206863	3.58494e-08	0.0322632	0.17407	1.83084e-06	5.72714e-08	0.0024233	9.1172e-07	9.64135e-07	3.01596e-08	0.0236723	7.85715e-08	2.45783e-09	0.00186367	2.59913e-09	2.34818e-09	7.34546e-11	0.405511	0.0770726
768	HP1471	O26006	hypothetical protein	0.04098	0.0453135	0.0284022	0.00311523	0.0774482	2.04055e-08	3.94583e-05	0.0370678	0.0197344	1.24619e-07	0.00306268	0.0101876	2.62486e-08	0.0780995	0.132228	0.000776981	2.33017e-08	0.00107362	1.31128e-07	1.16079e-07	1.42832e-08	0.0224706	3.84076e-09	4.72597e-10	9.13864e-10	4.18359e-10	8.08986e-10	9.95437e-11	0.242334	0.249597
839	HP1380	O25931	prephenate dehydrogenase	0.0775134	0.000823457	0.00403522	4.2773e-07	0.141875	0.000905898	2.48642e-05	0.00287478	0.00423479	0.000272968	0.00267043	0.0125654	1.11799e-08	0.0620713	0.175803	3.45844e-06	3.27409e-08	2.91308e-08	0.00175552	2.81678e-07	2.03171e-08	0.0125305	2.99741e-08	2.162e-09	1.92361e-09	3.92846e-05	1.74241e-09	1.25678e-10	0.342774	0.151553
280	HP0955	O25609	prolipoprotein diacylglyceryl transferase	0.043216	0.00197637	0.0017285	5.35941e-07	0.221445	3.19174e-08	2.64583e-05	0.00176248	0.000339326	1.51681e-07	0.00478494	0.00414233	7.48817e-09	0.0359352	0.171299	3.11814e-07	2.08675e-08	0.00039447	0.00200678	0.000292025	1.97249e-08	0.010631	1.68411e-08	1.12705e-09	9.34285e-10	1.00295e-09	8.3141e-10	1.9726e-05	0.407517	0.0849579
693	HP0912	O25570	membrane protein	0.0464739	0.00152938	0.000570676	3.91658e-07	0.30614	2.52295e-08	3.13314e-05	0.00107124	0.000504632	0.00223342	0.00120642	0.0117841	3.65047e-05	0.0135574	0.0985928	3.14013e-07	2.25141e-08	0.00155745	0.000436268	2.46525e-07	1.76754e-08	0.0142733	1.41512e-08	1.01461e-09	1.26e-09	9.11579e-10	1.13205e-09	8.11657e-11	0.43079	0.0637072
764	HP0690	O25399	acetyl CoA acetyltransferase	0.0430354	0.00556466	0.00421138	3.13687e-07	0.132934	0.000399746	1.27502e-05	0.00251494	0.00215282	7.3206e-05	0.00155056	0.00364086	8.56268e-09	0.0473025	0.243836	4.26956e-07	0.000454946	1.57004e-08	0.00103925	0.000503247	1.43462e-08	0.0107721	2.1418e-08	9.6152e-10	7.87601e-10	1.0628e-09	8.70563e-10	3.90822e-11	0.391184	0.104782
397	HP0299	O25070	dipeptide ABC transporter permease DppB	0.0251842	0.000257093	1.17273e-05	4.65046e-07	0.231005	3.625e-08	2.88154e-05	0.000645782	0.00117195	0.000235746	0.00127941	0.0134566	1.17425e-08	0.00643826	0.205745	3.32353e-07	2.42255e-05	6.696e-06	0.00189578	0.000908052	2.26128e-08	0.0117051	1.28419e-08	8.9671e-10	7.12802e-10	1.00101e-09	7.95714e-10	5.55624e-11	0.461911	0.033709
1378	HP0539	O25272	cag pathogenicity island protein cag18	0.0240345	0.000383877	0.00171451	2.40513e-07	0.147985	8.31091e-05	1.42435e-05	0.00259991	0.000919805	0.00033987	0.00553729	0.00572698	7.50384e-09	0.0242777	0.277951	1.9906e-07	7.16363e-05	9.79243e-06	0.00349738	0.000221414	9.51774e-09	0.00463056	7.26422e-09	9.05059e-10	6.74085e-10	5.77604e-10	4.30198e-10	5.35989e-11	0.436294	0.0539303
1243	HP1269	O25859	NADH-quinone oxidoreductase subunit J	0.0465775	0.000195361	0.000345298	4.73952e-07	0.258514	3.30394e-08	6.77854e-05	0.000970344	0.00056742	2.14002e-07	0.00120673	0.0149182	3.0607e-08	0.0148918	0.151118	4.31841e-07	2.05457e-08	0.00017242	0.00150022	2.82724e-07	1.34512e-08	0.00883801	1.21864e-08	5.7979e-10	1.18953e-09	8.49518e-10	0.00011502	8.29226e-11	0.433389	0.0635477
601	HP0701	P48370	DNA gyrase subunit A	0.0507713	0.000274995	0.00193702	6.0117e-07	0.222496	1.79576e-08	3.32158e-05	0.000827854	0.00183213	0.000638879	0.00209259	0.00695247	1.33459e-08	0.0334901	0.163527	0.000740895	0.000274884	5.3846e-05	0.00228606	0.000385142	1.17617e-08	0.0113846	1.76439e-08	9.1272e-10	1.68823e-09	5.27044e-10	9.7486e-10	5.04295e-11	0.40436	0.0891334
305	HP1235	O25833	membrane protein	0.0402033	1.50836e-05	0.00235136	0.00102976	0.211666	5.64649e-08	6.61241e-05	6.7289e-06	0.000196225	0.00212131	0.000632898	0.0146805	6.25695e-05	0.0417266	0.165597	3.50428e-07	0.000100479	4.84158e-08	0.00101184	0.000266573	9.89117e-05	0.0181171	9.93032e-09	1.17157e-09	1.37199e-09	1.31182e-09	4.9691e-05	1.81243e-10	0.41006	0.0844992
1290	HP1445	O25986	biopolymer transport protein ExbB	0.00793727	0.000534003	0.00150314	2.56909e-07	0.244212	0.000214228	2.37528e-05	0.000979746	0.000834696	0.000583825	0.000197013	0.0167098	1.07509e-08	0.00891514	0.20828	2.63448e-07	7.67816e-05	2.03433e-08	0.0002159	1.91156e-07	2.68923e-08	0.00878227	8.39733e-09	1.18136e-09	6.48436e-10	1.41446e-09	7.76386e-10	1.09224e-10	0.477984	0.020704
1338	HP1224	O25822	uroporphyrinogen-III synthase	0.0931634	1.06005e-05	0.00170565	5.25333e-07	0.138458	0.000185819	1.90754e-05	0.0186659	0.00149676	0.000366505	0.000855913	0.0114481	1.16443e-08	0.0702238	0.155031	0.000256663	3.16406e-08	7.67729e-05	3.1318e-05	0.000257095	1.0878e-08	0.00774755	2.88222e-08	1.56803e-09	1.11679e-09	1.46944e-09	1.04657e-09	5.6937e-11	0.312684	0.185266
1203	HP1292	P56042	50S ribosomal protein L17	0.0597541	0.00213433	0.000926231	4.92405e-07	0.127234	2.12921e-08	2.86991e-05	0.00158232	0.000723354	4.33278e-07	2.9252e-07	0.0187354	2.5253e-08	0.0415916	0.220213	5.11972e-07	3.2791e-08	4.41982e-08	0.00123779	3.00637e-07	1.92553e-08	0.0258372	6.06076e-08	3.88182e-09	5.23222e-09	2.62074e-09	3.53243e-09	2.26246e-10	0.392019	0.106712
230	HP0051	O24892	cytosine specific DNA methyltransferase	0.0485122	0.00158277	0.000873638	1.8159e-07	0.149607	0.0019806	2.47133e-05	0.00287591	0.001051	0.00415434	0.00420992	0.00865162	1.52986e-08	0.0473921	0.217957	2.39159e-07	4.53257e-08	3.24993e-08	0.000207828	0.000418004	2.29583e-08	0.0105005	7.59911e-09	1.44019e-09	1.03264e-09	1.44236e-09	1.03419e-09	1.96002e-10	0.386716	0.102288
301	HP0265	O25044	cytochrome c biogenesis protein CcdA	0.0628848	0.00383089	0.00373233	2.58649e-05	0.229131	8.5626e-08	8.48993e-05	0.000514732	0.00142707	6.22927e-07	0.000544133	0.028267	3.31038e-08	0.0373216	0.102243	8.68906e-07	4.69374e-08	0.000101921	0.00157929	7.79698e-07	4.21185e-08	0.0283087	5.22556e-08	2.82279e-09	2.79884e-09	2.80075e-09	2.77698e-09	1.5001e-10	0.38795	0.109711
1199	HP0323	O25090	nuclease NucT	0.0224398	9.68011e-06	4.11462e-06	3.75334e-07	0.16652	1.01235e-08	1.55309e-05	5.14806e-06	2.18823e-06	1.99609e-07	0.00307672	0.00415107	8.2596e-09	0.0187447	0.276413	3.42659e-07	1.46329e-08	2.2449e-08	0.00108082	0.00058696	6.21984e-09	0.00694969	1.32862e-08	5.67371e-10	8.70429e-10	3.58353e-10	5.49766e-10	2.34771e-11	0.454033	0.0412056
1064	HP1574	O26094	riboflavin synthase subunit alpha	0.0756182	0.00260472	0.00536348	2.09108e-07	0.152902	9.55068e-09	1.83534e-05	0.00347705	0.000645042	0.0013958	0.0042462	0.00258156	8.13801e-09	0.0240479	0.213044	3.37308e-07	1.0466e-08	2.01124e-08	0.00538285	2.14162e-07	5.41985e-05	0.00861079	7.37792e-09	2.28922e-10	4.39917e-10	3.36975e-10	6.4756e-10	6.97275e-06	0.377138	0.111756
714	HP1356	O25910	quinolinate synthetase	0.0281353	0.000917767	0.000998177	3.83218e-07	0.207656	1.58749e-08	3.5246e-05	0.00105813	0.00169024	1.9433e-07	0.00572387	0.00736848	3.83195e-05	0.0225699	0.204345	2.78296e-07	4.93392e-05	0.0024387	2.16729e-07	0.000477787	8.97805e-09	0.0163049	6.72215e-09	4.10886e-10	0.000191316	2.78467e-10	6.18262e-10	3.77908e-11	0.435675	0.0553696
347	HP0775	O25466	penta-phosphate guanosine-3'-pyrophosphohydrolase	0.0100759	0.000127039	0.00156091	5.31869e-07	0.19768	0.00215042	3.80864e-05	0.000302309	0.000213234	0.000555793	0.00437493	0.0136944	1.79898e-08	0.0367767	0.208929	7.57059e-05	0.00011673	0.000137854	0.000925979	2.3293e-07	1.81504e-08	0.0221444	1.3514e-08	6.72338e-05	4.1324e-05	1.07685e-05	9.67716e-10	7.54065e-11	0.442448	0.0490561
29	HPF32_RS06715(HPF32_1297)	E6NM12	hypothetical protein	0.0177324	0.000606922	0.000790145	2.13359e-07	0.247892	1.48863e-08	1.48545e-05	0.00236918	0.00382555	1.46764e-07	2.10583e-07	0.00808613	1.0218e-08	0.0157454	0.192331	0.00181897	1.92931e-08	0.004222	1.51161e-07	2.16892e-07	1.05467e-08	0.00456412	7.73219e-09	3.75987e-10	3.75185e-10	5.39482e-10	5.38331e-10	3.68911e-07	0.452873	0.0410696
1159	HP1510	O26040	dihydroneopterin aldolase	0.0215233	0.0025647	0.00622919	2.42255e-07	0.175709	0.000103396	6.53865e-05	0.00250872	0.00318876	1.24114e-07	0.00191521	0.00690753	3.34993e-08	0.0539603	0.20297	2.20464e-07	2.82886e-08	0.00098248	0.000110581	0.000690765	1.01429e-08	0.0205703	7.11691e-09	9.13201e-10	2.62575e-09	6.68066e-10	1.92091e-09	2.4648e-10	0.406157	0.0899749
272	HP1398	O25948	alanine dehydrogenase	0.0583445	0.00140359	0.00786239	3.98258e-07	0.140732	2.5977e-08	3.76799e-05	0.00266138	0.00601236	1.88541e-07	0.000321534	0.0113233	1.78383e-08	0.0920023	0.157446	0.00213967	2.6185e-08	0.000309394	0.00211299	0.000163221	3.94992e-05	0.0170873	2.38787e-08	1.88679e-09	2.7368e-09	1.55753e-09	2.25921e-09	1.78513e-10	0.326589	0.168286
1024	HP1469	O26005	membrane protein	0.0877663	0.00302156	0.00377806	0.00023825	0.155438	1.77943e-08	3.69705e-05	0.00274782	0.0064557	1.52018e-07	0.00566627	0.00626455	1.30156e-08	0.0557495	0.152734	3.90994e-07	0.000171356	3.35988e-08	0.00368768	2.78693e-07	1.15267e-08	0.016243	2.65623e-08	1.09861e-09	2.28254e-09	1.09461e-09	2.27423e-09	9.40618e-11	0.33068	0.159519
710	HP1454	O25993	hypothetical protein	0.0742192	0.00290966	0.00162684	7.15022e-07	0.138179	5.10298e-08	3.55088e-05	0.00128025	3.44838e-06	3.41576e-07	0.00312676	0.0132054	1.6963e-08	0.0509791	0.20372	7.34165e-07	8.06833e-05	4.29492e-08	0.000569209	4.02828e-07	3.38663e-08	0.0100635	3.99017e-08	3.35459e-09	2.33428e-09	2.84771e-09	1.98156e-09	1.66593e-10	0.365167	0.131019
343	HP1057	O25697	membrane protein	0.0704635	0.00190211	0.0032464	3.99502e-07	0.170491	3.86422e-08	2.87317e-05	0.00304608	0.00365573	1.31242e-07	0.00751098	0.0124937	9.43878e-09	0.0626235	0.150397	3.27217e-07	0.000394243	2.40225e-08	0.00342933	2.17412e-07	2.14667e-08	0.010317	1.53524e-08	1.51586e-09	1.12709e-09	1.48497e-09	1.10413e-09	1.09019e-10	0.343698	0.144937
756	HP0194	P56076	triosephosphate isomerase	0.0590242	0.00438377	0.00742541	4.26953e-07	0.138743	0.000677794	3.72583e-05	0.00373711	0.00354308	1.45104e-07	1.10397e-07	0.0106134	1.26626e-08	0.0521552	0.19929	3.4108e-07	4.71078e-08	7.66647e-05	2.32533e-07	1.76914e-07	2.44342e-08	0.0202921	1.13905e-08	1.57319e-09	1.3065e-09	1.1969e-09	9.94002e-10	1.37285e-10	0.368938	0.130269
827	HP0285	P56130	radical SAM methylthiotransferase	0.0321767	0.000889663	0.00146616	5.91598e-07	0.219033	0.000299123	4.74362e-05	0.00132327	0.000115179	4.50869e-05	0.0070643	0.00859604	1.87404e-08	0.0298342	0.184818	4.41509e-07	0.000496831	5.33515e-08	3.91861e-07	0.000108063	1.8965e-08	0.0136643	1.41953e-08	2.10715e-05	1.71535e-09	6.87015e-10	1.13823e-09	8.30182e-11	0.426111	0.0658052
77	HP0839	O25510	hypothetical protein	0.0368065	0.000640249	0.000391263	2.26486e-07	0.219866	5.24854e-05	3.20542e-05	0.000315993	0.0013369	0.00184102	0.00168733	0.0149252	3.16686e-06	0.0073943	0.198812	0.000101214	3.3303e-08	0.00121406	0.000666394	0.000892437	2.49262e-08	0.0130217	7.38267e-09	1.13638e-09	1.05921e-09	1.12098e-09	1.04486e-09	1.6083e-10	0.446624	0.0468853
681	HP0273	O25051	hypothetical protein	0.0312249	0.000579857	0.00332811	4.13794e-07	0.106462	0.001415	2.67598e-05	0.000866311	0.000732823	1.86373e-07	0.000311475	0.00242181	1.20526e-08	0.0442086	0.297292	2.54202e-07	1.8753e-08	3.27816e-08	1.75427e-07	8.79719e-08	6.48987e-09	0.0111032	6.87858e-09	5.07447e-10	8.87054e-10	2.54472e-10	4.44835e-10	2.55983e-05	0.417279	0.0809406
1444	HP0484	O25228	hypothetical protein	0.102872	0.00852563	0.00925608	1.79313e-07	0.107601	6.47561e-09	6.47561e-06	0.00549587	0.00484699	7.51179e-08	4.92739e-08	2.71277e-09	2.71277e-09	0.081938	0.172507	1.23251e-07	6.78559e-09	6.78559e-09	0.00694397	7.09428e-08	3.90575e-09	3.90575e-09	3.41447e-09	1.87984e-10	1.87984e-10	1.23309e-10	1.23309e-10	6.78873e-06	0.280108	0.212934
752	HP0466	O25213	hypothetical protein	0.0815616	0.00293881	0.0056507	5.23153e-07	0.136227	0.000109497	2.03145e-05	0.0164505	0.00209469	0.00102016	0.00259813	0.00423826	8.06666e-09	0.0627221	0.175035	5.20603e-07	1.51576e-08	2.51484e-08	5.87661e-05	1.9196e-07	5.589e-09	0.00927288	3.34754e-08	9.7465e-10	1.61707e-09	7.83473e-10	1.29988e-09	3.78466e-11	0.324773	0.171418
385	HP0696	O25403	acetone carboxylase subunit alpha	0.0244243	9.35642e-06	0.000676167	8.64316e-05	0.200654	2.2002e-08	3.95009e-05	0.00180588	0.000418295	1.51086e-07	0.00173071	0.00972555	1.74606e-08	0.0117098	0.231729	3.41889e-07	2.5025e-08	4.1002e-05	0.00527058	0.000466567	1.75917e-08	0.0106978	0.000502522	9.14189e-10	1.64128e-09	1.17642e-05	1.44339e-09	1.0565e-10	0.452806	0.0390438
1258	HP0851	O25522	membrane protein	0.0480922	0.000464934	0.0104294	0.00103754	0.268541	1.30069e-08	2.02666e-05	0.00578435	0.00018227	0.00183663	0.00103976	0.00239657	6.9378e-09	0.0288132	0.112016	1.53046e-07	7.41289e-09	1.15503e-08	0.0150114	0.000646936	8.023e-09	0.00368602	7.71838e-09	3.73844e-10	5.82501e-10	2.6823e-10	4.1794e-10	5.70895e-07	0.38664	0.0937663
1123	HP1076	O25709	hypothetical protein	0.0596732	0.0030396	0.00606634	6.45572e-07	0.158811	4.10081e-08	1.88178e-05	0.00749742	3.71784e-06	0.000847304	2.89414e-07	0.0177504	8.8257e-09	0.0662565	0.171461	6.83994e-07	4.54551e-08	9.59098e-06	3.32847e-07	3.18155e-07	2.11432e-08	0.0084796	2.59104e-08	1.72189e-09	7.90138e-10	1.64588e-09	8.28494e-05	5.01912e-11	0.356502	0.142537
798	HP1111	O25739	pyruvate flavodoxin oxidoreductase subunit beta	0.0405549	0.000757169	0.00129274	5.62572e-07	0.190867	3.51714e-08	7.0215e-05	0.000184899	0.000338768	2.91046e-07	0.000584714	0.0114711	3.63257e-08	0.0261099	0.200357	5.94227e-07	4.11082e-08	8.20671e-08	0.00147143	0.00127108	2.54637e-08	0.0246669	2.35571e-08	1.62966e-09	3.2534e-09	1.47276e-09	2.94017e-09	2.03399e-10	0.427362	0.0692384
869	HP0279	O25056	lipopolysaccharide heptosyltransferase	0.0885728	0.00222354	0.00493668	3.93732e-07	0.146507	3.09433e-05	2.51805e-05	0.00530533	0.000119036	2.06611e-07	0.00297842	0.00501011	4.65706e-05	0.0635148	0.165696	8.72329e-05	1.7047e-08	0.000501167	0.00154825	0.000887872	7.76118e-09	0.0118574	1.40374e-08	5.71958e-10	0.000151524	5.87612e-10	8.97741e-10	3.65787e-11	0.32907	0.164672
1170	HP0899	O25559	hydrogenase expression/formation protein HypC	0.0687252	1.68183e-05	0.000874418	9.25378e-07	0.1683	2.06049e-08	1.68223e-05	1.08302e-05	0.00822892	5.95902e-07	5.40199e-07	0.0113611	1.08328e-08	0.0567968	0.16725	1.1324e-06	2.78145e-08	2.27085e-08	0.00398379	7.18324e-07	1.76438e-08	0.014404	6.23072e-08	1.53042e-09	1.24947e-09	1.38736e-09	1.13268e-09	2.75999e-05	0.361315	0.134653
381	HP1466	O26002	ABC transporter permease	0.0326059	0.0010415	0.00119073	0.000948459	0.179028	4.17897e-08	0.000102784	0.00149614	0.000816671	1.00134e-06	2.53462e-07	0.0137068	3.38565e-08	0.0424658	0.17372	0.000459671	0.000191814	8.4878e-08	0.000708141	4.73047e-07	2.56908e-08	0.0500355	2.44212e-08	1.3263e-09	0.000445239	0.00103472	3.12034e-09	1.69463e-10	0.416491	0.0796167
1218	HP0350	O25117	membrane protein	0.0977303	0.00432828	0.0159565	4.04143e-07	0.121561	0.000358903	2.12215e-05	0.00531371	0.00489394	0.000977711	0.0021823	0.0109388	7.80018e-09	0.118006	0.104017	2.10958e-07	6.51403e-05	1.05741e-08	0.00498959	9.95346e-05	1.3241e-08	0.00855923	2.12881e-08	1.49641e-09	1.06705e-09	1.56764e-09	1.11784e-09	7.85764e-11	0.245077	0.246228
794	HP1046	O25687	ribosome maturation factor RimP	0.100193	3.03275e-05	0.00305742	1.39547e-06	0.170201	4.22613e-08	0.000472867	0.00237033	0.00065565	4.564e-07	4.20997e-07	0.012907	1.54655e-07	0.0379052	0.147087	1.5198e-06	4.9897e-08	5.58304e-07	0.000217644	0.00144937	2.86606e-08	0.0234472	6.99312e-08	2.29593e-09	2.56895e-08	2.11784e-09	2.36967e-08	7.77994e-10	0.353643	0.144212
498	HP1069	P71408	cell division protein FtsH	0.0529028	7.16884e-05	0.000523304	4.73435e-07	0.182918	0.000385545	4.20984e-05	0.000940957	0.00144838	6.54121e-05	0.00498644	0.0178016	2.40341e-08	0.0232437	0.193432	4.61042e-07	4.40864e-05	0.000166669	0.000818535	0.000108462	3.16862e-08	0.0199781	6.00158e-05	1.56967e-09	6.08552e-05	1.28798e-09	1.51399e-09	1.39577e-10	0.41413	0.0791309
1265	HP1421	O25965	type IV secretion system ATPase	0.0726759	0.00263584	0.00141788	2.61604e-07	0.155721	2.14324e-08	4.36078e-05	0.000810949	0.000413918	1.31493e-07	0.00841237	0.0101401	2.19192e-08	0.0282558	0.189994	2.91799e-07	2.23852e-08	4.55464e-08	0.0035956	0.00118445	1.40001e-08	0.0246969	1.70951e-08	1.31145e-09	2.66836e-09	1.40055e-09	2.84966e-09	2.1861e-10	0.380553	0.10621
72	HP1181	O25793	multidrug transporter	0.0535665	0.00219966	0.013307	2.75748e-07	0.172063	2.8277e-08	2.39508e-05	0.00286543	0.00361805	1.07478e-07	0.000101135	0.0109806	9.33526e-09	0.0701395	0.161881	1.89017e-07	7.36302e-05	1.52491e-08	7.48685e-05	1.86796e-07	1.7792e-08	0.00910477	1.07228e-08	1.02133e-09	8.65069e-10	1.09959e-09	9.31356e-10	8.87099e-11	0.354029	0.145696
1130	HP0272	O25050	membrane protein	0.0740487	4.31493e-06	0.00205202	3.44056e-07	0.196439	1.98358e-08	1.70774e-05	0.00328714	1.017e-06	1.54055e-07	0.00379755	0.00888169	7.64657e-09	0.0206864	0.18126	4.0932e-07	1.91511e-08	1.64879e-08	0.0010316	0.000645039	1.00808e-08	0.00784733	3.26377e-08	1.52704e-09	1.31468e-09	1.88165e-09	1.61998e-09	7.57952e-11	0.394428	0.10008
1079	HP0564	O25288	hypothetical protein	0.0770236	8.27257e-06	0.0128444	3.99943e-07	0.129539	7.37051e-08	7.46326e-05	0.00341243	2.2475e-06	2.2448e-07	0.000971673	0.0413692	4.18898e-08	0.0627588	0.130258	6.57489e-07	9.12926e-08	0.000183767	2.39782e-07	3.1825e-07	4.41891e-08	0.0415523	3.17868e-08	4.41361e-09	4.46915e-09	5.85795e-09	5.93167e-09	8.23614e-10	0.342718	0.15605
702	HP1247	O25842	DNA polymerase III subunit delta	0.0460094	0.00090865	0.0118444	3.11165e-07	0.104512	1.92026e-05	2.21707e-05	0.00210547	0.0014998	0.00033901	0.00366905	0.0028165	8.58224e-09	0.0952856	0.219428	1.70514e-07	7.77481e-09	2.2815e-08	0.000223255	0.00109183	4.25421e-09	0.0102256	7.30831e-09	3.33231e-10	9.77858e-10	1.7745e-10	5.20722e-10	2.3743e-11	0.336982	0.157653
335	HP1050	O25690	homoserine kinase	0.0259012	1.17606e-05	0.00231629	4.36576e-07	0.204541	0.000150114	5.06037e-05	0.00066398	0.000947732	0.0006131	0.00166842	0.00803354	2.12726e-08	0.0233975	0.221151	3.26423e-07	3.5322e-08	3.21803e-05	0.00153835	2.64587e-07	2.86308e-08	0.00898221	1.21174e-08	1.31122e-09	1.63034e-09	1.12961e-09	1.40454e-09	1.51984e-10	0.442708	0.0532385
790	HP1481	O26015	hypothetical protein	0.0684475	0.000109267	0.00156639	5.99044e-07	0.182505	0.00063795	3.99761e-05	0.00107174	0.00236343	0.000168314	3.62997e-06	0.0172781	2.1955e-08	0.021679	0.177483	0.000644678	2.96761e-08	3.77091e-08	0.000386549	4.32139e-07	2.10093e-08	0.0256141	2.31477e-08	1.12537e-09	1.43e-09	1.21565e-09	1.54472e-09	7.50994e-11	0.40288	0.0952374
406	HP0486	O25230	membrane protein	0.0244233	7.84966e-06	0.00209354	0.00178377	0.210405	2.9379e-08	3.12064e-05	0.000250088	0.00141803	9.52613e-05	0.0101774	0.0127663	1.4297e-08	0.0115196	0.200943	2.60575e-07	2.51154e-08	2.66776e-08	0.0110585	2.05326e-07	1.97902e-08	0.0129399	1.07745e-08	1.0385e-09	1.77718e-05	6.89278e-05	1.03592e-09	9.98467e-11	0.437054	0.0397124
819	HP0658	O25372	aspartyl/glutamyl-tRNA amidotransferase subunit B	0.0230044	1.22915e-05	0.000389973	0.000418607	0.180198	2.77769e-08	2.63052e-05	0.00111794	0.00036697	4.35781e-05	7.18038e-05	0.0134938	1.61609e-08	0.00926524	0.257609	9.11793e-05	3.29718e-08	0.000254889	0.00457717	0.000214161	9.7314e-05	0.00867474	7.23725e-05	8.2505e-10	7.81339e-10	6.69218e-10	6.33763e-10	7.05635e-11	0.459976	0.0341568
1039	HP0978	O25629	cell division protein FtsA	0.0461707	0.000477267	0.0023632	8.63044e-05	0.18233	1.27336e-08	2.04791e-05	0.00188381	0.000447441	0.00145265	0.000379217	0.00318165	1.11353e-08	0.0301806	0.221104	3.06179e-07	1.5571e-08	2.50423e-08	0.00112194	0.000100725	1.06836e-05	0.00868904	1.23512e-08	6.2813e-10	1.0102e-09	4.48074e-10	7.20624e-10	3.6648e-11	0.415305	0.081523
331	HP0603	O25324	hypothetical protein	0.0946684	0.00204826	0.00423546	0.000378754	0.220096	2.19449e-08	2.48888e-05	0.00111817	0.00366701	0.000622572	0.0159443	0.00677853	1.02686e-08	0.0428194	0.0931955	0.00205064	0.000191446	8.4848e-05	0.000135762	0.00341554	1.10352e-08	0.0084161	9.25422e-09	0.000108242	1.04648e-09	5.84777e-10	6.63223e-10	6.61274e-11	0.328486	0.148557
1499	HPF16_RS03195(HPF16_0631)	E6NDL8	hypothetical protein	0.0247458	0.00279705	3.46662e-06	4.95814e-07	0.119299	7.9656e-09	3.79018e-05	0.0277536	0.00877351	3.9032e-07	0.0181397	6.27077e-09	2.98375e-08	0.0696153	0.211131	7.39741e-07	1.47354e-08	7.01139e-08	0.000582737	3.2204e-07	6.41494e-09	0.0170844	4.60597e-08	9.17497e-10	4.36562e-09	7.39983e-10	3.52098e-09	3.43165e-05	0.347514	0.133689
1364	HP0520	O25257	cag pathogenicity island protein cag1	0.0139938	0.000319501	0.00226628	4.30967e-07	0.248161	2.58995e-08	2.58995e-05	0.000781678	6.87682e-06	2.01072e-07	0.00325365	0.0119048	1.20837e-08	0.0218665	0.178845	6.38084e-07	3.04388e-08	3.04388e-08	0.00106015	0.000976754	1.73182e-08	0.0165369	1.0615e-08	5.0637e-10	5.0637e-10	6.37918e-10	6.37918e-10	3.04309e-11	0.455448	0.0392346
744	HP1108	O25736	pyruvate flavodoxin oxidoreductase subunit gamma	0.0469511	0.00168199	0.00166293	5.19499e-07	0.176575	2.8462e-08	4.33762e-05	0.000295055	0.00190902	2.47377e-07	0.00141047	0.0135531	2.0655e-08	0.0267635	0.204389	4.30397e-07	3.24904e-08	4.95155e-08	0.00248064	0.00131881	1.70013e-08	0.0209178	1.65395e-08	1.24856e-09	1.90281e-09	4.70642e-05	1.38099e-09	1.0425e-10	0.415435	0.0792635
815	HP0797	P55969	neuraminyllactose-binding hemagglutinin	0.0860594	0.00100484	0.00816803	5.02606e-07	0.141678	2.75287e-08	3.27488e-05	2.77528e-06	1.55092e-06	2.32099e-07	0.00114119	0.0127125	8.89384e-05	0.0651325	0.166069	0.000169722	3.34384e-08	3.97791e-08	0.000245168	0.000187637	1.86864e-08	0.0173051	4.79127e-08	2.79648e-09	3.32675e-09	2.62427e-09	3.12189e-09	1.82213e-10	0.337765	0.160369
448	HP1054	O25694	hypothetical protein	0.0896063	8.64087e-06	0.00431946	0.000665943	0.143724	0.000218255	1.93314e-05	0.00757043	0.00172867	0.000110187	0.00100042	0.00369971	6.84399e-09	0.0852817	0.149119	6.14289e-05	0.000102466	0.000147968	0.00157659	0.00193257	5.75274e-09	0.00910738	1.17036e-08	3.86578e-10	6.6258e-10	4.46079e-10	7.64564e-10	2.52541e-11	0.30565	0.188515
1459	HPF16_RS06915(HPF16_1345)	E6NFN2	hypothetical protein	0.0758755	0.00118383	0.00362392	0.00110116	0.215019	2.54891e-08	3.20113e-05	0.00893675	7.57096e-06	9.75332e-07	5.72971e-07	1.85445e-08	2.32897e-08	0.0405688	0.139669	5.6907e-07	1.84183e-08	2.31312e-08	0.000922079	3.2191e-07	1.04188e-08	0.0130555	4.14701e-08	1.3422e-09	1.68565e-09	7.88494e-10	9.90256e-10	2.35378e-06	0.367743	0.130196
1324	HP1184	O25796	multidrug transporter	0.0657108	0.00373979	0.00536545	0.000118998	0.153656	2.57779e-05	1.97511e-05	0.00382328	0.00366451	0.00057524	2.26977e-05	0.00474361	7.10462e-09	0.0804954	0.170047	4.04274e-07	3.30821e-05	1.43933e-08	0.00037334	0.000121138	6.0969e-09	0.00746306	2.58472e-08	6.14523e-10	9.20233e-10	5.80836e-10	8.69788e-10	2.06794e-11	0.33591	0.162799
740	HP0316	O25085	hypothetical protein	0.0663928	0.00349394	0.00925891	1.64333e-07	0.135139	6.41985e-09	3.00328e-06	0.0164165	0.00404528	8.7051e-08	0.00761649	0.00199615	1.59091e-09	0.102652	0.152412	2.84583e-07	1.21082e-08	5.66437e-09	1.15316e-07	0.000562613	4.50493e-09	2.10746e-09	1.5555e-08	6.61823e-10	3.09608e-10	6.07672e-10	2.84276e-10	1.09722e-05	0.289547	0.202259
373	HP0727	O25427	tRNA-dihydrouridine synthase	0.0883811	7.6964e-06	0.0071442	5.4717e-07	0.168416	3.53306e-08	4.04539e-05	0.00371344	0.000418269	2.72524e-07	3.29844e-07	0.00866183	2.01485e-08	0.05497	0.156517	0.000635822	4.7203e-08	5.40479e-08	4.33821e-07	3.66049e-05	2.80117e-08	0.0110563	6.2904e-08	3.35586e-09	3.8425e-09	4.0617e-09	4.65068e-09	2.48109e-10	0.344651	0.154635
444	HP1547	P56457	leucine--tRNA ligase	0.0267518	1.499e-05	0.00344638	3.83119e-05	0.184289	8.43584e-05	3.72221e-05	0.000501252	0.000585355	2.14468e-07	0.000886895	0.00843582	3.16652e-05	0.0243076	0.223412	4.38536e-07	0.000123729	1.97307e-05	0.000426078	2.92791e-07	7.49046e-05	0.0263928	1.38273e-08	0.000138875	1.24642e-09	8.56473e-10	1.08894e-09	7.7204e-11	0.44253	0.0556074
1371	HP0172	O24977	molybdopterin biosynthesis protein MoeA	0.0720486	0.00171668	0.00988977	5.61218e-07	0.1524	2.02887e-08	3.40188e-05	0.00497414	0.00506989	2.72052e-07	0.00982669	0.0088995	1.64907e-08	0.0718766	0.14084	7.04885e-07	0.000918781	3.66149e-08	0.00350378	0.00148874	9.88938e-09	0.0165111	3.81406e-08	1.18158e-09	1.98119e-09	1.37883e-09	2.31193e-09	7.16224e-11	0.318651	0.165576
857	HP0958	O25612	zinc ribbon domain-containing protein	0.0827164	1.42064e-05	0.00162574	8.49782e-07	0.160919	0.0012532	6.07136e-05	0.0003028	0.0015834	0.000814859	0.000770034	0.0142408	3.95946e-08	0.0366484	0.169077	0.000827075	7.34926e-08	7.44943e-05	7.64785e-07	6.32037e-07	3.43261e-08	0.0290698	8.09442e-08	4.3961e-09	6.99779e-09	3.63304e-09	5.78314e-09	3.14084e-10	0.373306	0.122891
1185	HP0902	O25562	hypothetical protein	0.0544222	0.00890546	0.00409958	5.39341e-07	0.12708	3.20341e-08	7.40256e-05	0.0120612	0.00471307	2.80619e-07	0.000104328	0.0166435	3.85155e-08	0.0776631	0.160389	5.61986e-07	4.70254e-08	1.08668e-07	4.64473e-07	0.0012014	2.75873e-08	0.0320151	4.02245e-08	0.000626051	7.77798e-09	2.38913e-09	5.52088e-09	4.61972e-10	0.336128	0.161865
928	HP0618	P56104	adenylate kinase	0.0367004	0.000261343	0.0020741	9.50978e-07	0.148727	1.44674e-07	0.00016557	0.00217496	0.000400186	5.97512e-07	0.000598653	0.0354655	1.0403e-07	0.0379167	0.192572	1.01255e-06	1.79809e-07	2.0578e-07	1.04173e-06	8.92443e-07	1.5848e-07	0.0429374	5.50625e-07	9.77801e-08	1.11903e-07	8.37675e-08	9.58667e-08	1.7024e-08	0.419702	0.0795277
1050	HP0491	P66142	50S ribosomal protein L28	0.00498962	7.4013e-06	3.28344e-06	3.41168e-07	0.182086	1.80719e-08	2.72478e-05	0.000262742	0.000229085	3.03838e-07	1.98885e-07	0.0119922	2.42664e-08	0.00735687	0.272201	3.59323e-07	2.90778e-08	4.38419e-08	0.0043628	1.59406e-07	1.28998e-08	0.0164797	1.65632e-08	1.34036e-09	2.02092e-09	8.77368e-10	1.32285e-09	1.0705e-10	0.482759	0.012849
782	HP1080	O25712	restriction endonuclease	0.0581533	0.000622696	0.017911	2.94849e-07	0.137097	1.80987e-08	2.4186e-05	0.00612226	0.00152286	0.000439201	1.25524e-07	0.00815773	1.09015e-08	0.0845923	0.174116	2.73831e-07	8.40638e-05	2.37817e-08	0.000627992	1.40272e-07	9.11616e-09	0.0105289	1.21756e-08	7.91284e-10	1.05743e-09	7.47373e-10	9.98746e-10	6.49079e-11	0.329899	0.168924
853	HP0112	O24934	hypothetical protein	0.00028372	0.00085158	8.96368e-06	4.04105e-07	0.200189	0.0114699	3.87282e-05	0.000358117	5.16128e-06	2.32684e-07	0.00222388	0.0252479	2.22997e-08	0.00303766	0.225776	4.4283e-07	4.45921e-08	0.00577032	2.83539e-07	3.13289e-07	3.15476e-08	0.0247375	1.41239e-08	1.42225e-09	1.22505e-09	1.57147e-09	1.35359e-09	1.36304e-10	0.47595	0.00454521
486	HP1101	P56110	6-phosphogluconolactonase	0.0430107	1.42903e-05	0.000517575	0.000665134	0.235931	4.29138e-05	5.75173e-05	0.00305455	0.000841385	2.19318e-07	0.00359792	0.00918892	3.14481e-08	0.0231	0.173348	4.63362e-07	1.79888e-08	0.000103375	0.0008539	2.2421e-07	8.70438e-09	0.00567181	1.30064e-08	5.04942e-10	1.72811e-09	5.44939e-10	1.86499e-09	7.24037e-11	0.42414	0.0705385
1145	HP0084	P56038	50S ribosomal protein L13	0.0212637	7.0436e-06	4.60598e-06	4.04248e-07	0.113886	3.71494e-08	1.80788e-05	0.000814523	0.000726005	2.21529e-07	0.000657641	0.0167177	9.90722e-09	0.0110833	0.326096	3.76121e-07	4.01638e-08	1.95457e-08	0.00125509	2.45955e-07	2.62641e-08	0.00746887	2.15864e-08	2.30509e-09	1.12177e-09	1.98374e-09	9.65388e-10	1.03088e-10	0.464169	0.0338992
1010	HP0403	P56146	phenylalanine--tRNA ligase subunit alpha	0.0237855	9.45866e-06	0.000533553	5.52165e-07	0.188115	1.05501e-08	2.01683e-05	0.00156318	0.000278521	2.95635e-07	0.00149506	0.000603165	1.07983e-08	0.0328291	0.246052	3.74297e-07	9.46039e-09	1.80852e-08	3.4687e-07	2.62217e-07	6.62756e-09	0.00470472	2.18502e-08	5.52266e-10	1.05575e-09	4.17487e-10	7.98097e-10	8.66761e-06	0.439475	0.0589993
899	HP1203	P55976	transcription antitermination protein NusG	0.0369834	0.000788517	0.000480447	3.9922e-07	0.118752	6.23847e-08	9.52984e-05	0.00124166	1.04216e-06	0.000567938	0.0070164	0.0355719	5.43395e-08	0.0241359	0.21933	3.02369e-07	7.44416e-08	1.13716e-07	3.46402e-07	2.19871e-07	5.4131e-08	0.0550332	4.80257e-08	1.18237e-08	1.80617e-08	7.50481e-09	1.14643e-08	2.82245e-09	0.428688	0.063631
807	HP0599	O25321	methyl-accepting chemotaxis protein	0.0461803	1.22008e-05	0.00174922	6.53355e-07	0.154102	1.41065e-08	2.2513e-05	0.00320115	0.000691685	3.11988e-07	0.0030419	0.0058942	1.07503e-08	0.0527296	0.218695	7.22703e-07	8.09885e-05	3.1316e-08	0.000826998	0.00183953	8.80239e-09	0.0109308	3.87008e-08	1.05078e-09	1.67697e-09	8.35582e-10	1.33354e-09	3.62072e-11	0.389622	0.104564
895	HP0595	O25317	hypothetical protein	0.0765537	0.0011919	0.00913092	0.000200504	0.119009	8.50718e-09	1.80321e-05	0.00591058	0.00461254	7.84837e-05	0.00203916	0.00310824	8.00753e-09	0.0705833	0.195935	7.44269e-05	7.15726e-09	1.51708e-08	0.00113545	0.000196114	5.75065e-09	0.0102228	2.06479e-08	3.71193e-10	7.86793e-10	4.72631e-10	1.0018e-09	1.80097e-11	0.328275	0.167983
599	HP0506	O25247	membrane protein	0.0256479	0.00132889	0.00459425	3.77005e-07	0.177371	2.46079e-08	4.70275e-05	0.000998079	0.00162489	2.57028e-05	0.00892622	0.00798281	2.24594e-05	0.038116	0.217896	4.42498e-07	0.000194185	9.64352e-06	0.000141997	2.38402e-07	1.3536e-08	0.0150651	1.19579e-08	6.78949e-10	1.29752e-09	7.8052e-10	6.3634e-06	8.4692e-11	0.418315	0.0723101
1430	HP0356	O25123	hypothetical protein	0.0187004	0.00170457	0.00150284	2.91785e-07	0.178854	1.122e-08	1.122e-05	0.00151093	2.77934e-06	0.000252527	0.00069885	0.00182702	4.97952e-09	0.0218451	0.268167	2.16573e-07	1.2421e-08	0.00163737	1.80358e-07	1.20924e-07	6.9353e-09	0.00327925	5.63416e-09	3.23133e-10	3.45979e-09	2.1665e-10	2.1665e-10	5.27654e-06	0.452127	0.0452666
803	HP1291	O25878	thiamine pyrophosphokinase	0.0237949	0.000206972	0.00201169	2.34442e-07	0.205899	1.97101e-08	2.78603e-05	0.00197785	1.93689e-06	0.00189802	0.0118088	0.00471681	1.20353e-08	0.0412448	0.197549	1.9512e-07	1.66084e-08	2.3476e-08	0.00117487	0.000580689	8.84585e-09	0.00710464	5.43393e-09	4.62531e-10	6.53789e-10	4.56843e-10	1.59504e-06	5.49656e-11	0.41527	0.0692381
436	HP0926	P55985	tRNA pseudouridine synthase D	0.0986192	0.0024432	0.0015165	5.53812e-07	0.146669	1.71233e-08	2.96308e-05	0.00294443	0.00386506	0.00192293	0.00173679	0.00587399	1.0173e-08	0.076962	0.146846	5.93622e-07	6.23558e-05	3.02276e-05	2.69161e-07	0.000170366	8.32218e-09	0.0103075	3.06251e-08	9.68987e-10	1.67677e-09	9.46895e-10	1.63854e-09	5.1844e-11	0.309696	0.18635
507	HP0329	O25096	NAD synthetase	0.0357611	0.00229	0.00032755	3.08258e-07	0.153011	1.19685e-08	9.37626e-06	0.0102314	0.000495124	1.85556e-07	0.000706258	0.00424067	5.64404e-09	0.0347918	0.25462	2.04978e-07	1.31949e-08	1.03371e-08	0.00207961	8.91194e-08	5.73685e-09	0.00142926	6.74277e-09	4.3405e-10	3.40039e-10	2.61797e-10	2.05094e-10	5.71902e-06	0.413301	0.0838969
1291	HP0129	O24943	hypothetical protein	0.0235619	2.10861e-05	0.00106325	0.00105328	0.150461	7.56075e-09	1.58937e-05	0.0079085	0.0114719	0.00301686	0.0169132	3.87294e-09	8.14145e-09	0.0361598	0.228388	0.000828395	1.43524e-08	3.01708e-08	0.0046809	2.39539e-07	6.99689e-09	0.0142324	2.52501e-08	7.37549e-10	1.55043e-09	4.90848e-10	0.000202842	2.01083e-05	0.393082	0.0801864
1339	HP0843	O25514	thiamine-phosphate pyrophosphorylase	0.0788723	0.0035693	0.0114583	0.00107946	0.172791	2.05654e-08	1.57682e-05	0.00974255	0.00396957	0.00272773	9.35231e-05	0.0108967	8.74068e-09	0.0724335	0.121109	3.65675e-07	2.23394e-08	1.71283e-08	2.27293e-07	0.000954936	1.5668e-08	0.010286	1.7461e-08	1.06671e-09	8.17878e-10	1.20364e-09	9.22866e-10	5.63786e-11	0.315082	0.180046
1204	HP0334	O25101	Holliday junction resolvase-like protein	0.0249663	1.17328e-05	0.00149744	0.000440688	0.0822555	0.000301384	3.53799e-05	0.00132905	0.000213398	1.31351e-07	0.000136935	0.00444546	1.45699e-08	0.0444841	0.316034	2.98803e-07	1.32399e-08	3.87738e-08	0.00740454	2.15675e-07	9.55647e-09	0.0164437	8.123e-09	3.59927e-10	1.05407e-09	3.07669e-10	9.01029e-10	3.99243e-11	0.419178	0.072502
361	HP1267	O25857	NADH-quinone oxidoreductase subunit H	0.0539607	0.000125739	0.000561343	0.000110999	0.220048	8.93887e-08	6.78234e-05	0.000651338	0.000135038	0.00135334	0.000460712	0.0101228	4.16655e-08	0.0164762	0.186113	2.14465e-07	6.6398e-08	5.03793e-08	0.00205214	1.70867e-07	5.29e-08	0.00753312	9.03502e-09	4.54786e-05	0.000181887	2.8755e-09	2.18177e-09	6.75472e-10	0.423817	0.0719104
432	HP0583	O25305	hypothetical protein	0.060926	0.00206889	0.00383786	0.000986809	0.175606	3.30926e-08	5.51138e-05	0.00497824	0.000553291	3.7651e-07	0.00108836	0.00946113	2.9278e-08	0.0519887	0.169822	9.87821e-07	4.12509e-08	6.87009e-08	0.000804897	3.86198e-07	1.61274e-08	0.0178208	3.09553e-08	1.29267e-09	2.15287e-09	1.44534e-09	2.40713e-09	1.0052e-10	0.37271	0.124353
1386	HP0119	O24938	hypothetical protein	0.0430257	0.0118703	0.00796667	2.55742e-07	0.104675	0.000311858	1.47231e-05	0.0235708	0.00159519	0.00309999	0.00660864	0.00468082	1.16746e-08	0.0993448	0.175117	3.94068e-07	3.3916e-08	0.00015025	0.000487548	1.55759e-07	0.00808316	0.00936715	6.85107e-09	5.89647e-10	1.34027e-09	3.94419e-10	3.94419e-10	2.91489e-05	0.29384	0.187373
1251	HP1319	P56031	50S ribosomal protein L3	0.0390875	0.000527531	0.00370314	5.65075e-07	0.162232	0.000303626	5.69155e-05	0.00108221	0.000419719	0.000765687	0.0053382	0.0155828	2.85497e-08	0.0222032	0.216203	4.29339e-07	3.4834e-08	0.000152055	0.00128188	3.65837e-07	2.96818e-08	0.0309828	2.0102e-08	7.55243e-05	2.97799e-09	1.10887e-09	2.02471e-09	1.64273e-10	0.425001	0.0670233
845	HP0889	O05731	iron chelatin transport system permease	0.0413341	1.53755e-05	0.00610376	5.02139e-07	0.219057	0.000515273	7.53809e-05	6.70855e-05	0.0019284	0.00162941	0.00111175	0.0100874	3.04732e-08	0.0357203	0.145126	4.34042e-07	4.97444e-08	5.35577e-05	0.0010323	5.96899e-07	9.24944e-06	0.0356997	1.41751e-08	0.000392505	1.43076e-09	2.41621e-09	2.12796e-09	3.96956e-05	0.40997	0.085169
478	HP1485	O26019	hypothetical protein	0.0482898	1.35844e-05	0.00293586	1.21319e-06	0.171864	1.80014e-08	4.69873e-05	0.00254196	0.00303948	0.000523778	0.000442223	0.0065897	1.80372e-08	0.0747729	0.173775	9.29935e-07	1.98584e-08	5.18345e-08	0.00415433	6.17464e-07	1.31857e-08	0.0110073	8.30504e-08	1.77351e-09	4.62923e-09	1.2323e-09	3.21657e-09	6.86886e-11	0.363236	0.131594
1065	HP1551	O26075	preprotein translocase subunit YajC	0.0739525	5.69691e-06	0.00266142	4.42046e-07	0.165178	1.87229e-08	1.77727e-05	0.00181776	0.00841443	0.000833166	0.00626198	0.00446643	1.08241e-08	0.0493965	0.178474	1.77799e-07	2.00728e-08	1.90541e-08	3.1099e-07	1.16674e-07	0.00220673	0.0063066	1.37961e-08	1.55752e-09	1.47849e-09	5.84334e-10	5.54682e-10	5.75783e-06	0.354425	0.136248
916	HP1346	O25902	glyceraldehyde-3-phosphate dehydrogenase	0.0633776	0.000924966	0.000398592	5.26699e-07	0.316437	4.00398e-08	2.64693e-05	0.00185069	0.000246892	6.64211e-05	0.00619548	0.00491126	1.66028e-08	0.0160048	0.0849805	3.79629e-07	4.53485e-08	1.46122e-05	0.0010322	1.87368e-07	2.2382e-08	0.00353124	1.33591e-08	1.59581e-09	1.05495e-09	1.01556e-09	6.71362e-10	8.01975e-11	0.40986	0.0828036
549	HP0360	O25127	UDP-glucose 4-epimerase	0.0443692	0.00136768	0.00099937	0.000586797	0.203621	1.73197e-05	3.00259e-05	0.001103	0.000543719	2.11352e-07	0.0054168	0.0074122	1.54087e-08	0.0369266	0.190281	4.16563e-07	0.000206014	3.5764e-08	0.00067908	1.76889e-07	8.87495e-09	0.00643976	1.37347e-08	6.89105e-10	1.17919e-09	5.85165e-10	1.00133e-09	5.02394e-11	0.407754	0.0853095
770	HP0353	O25120	flagellar assembly protein H	0.0334797	0.000398311	0.000485467	1.03401e-06	0.162985	3.66142e-05	8.0317e-05	0.00164798	0.000416388	4.96403e-07	0.00370347	0.00858921	3.85583e-08	0.0402289	0.223572	0.000691312	5.65134e-05	0.000396382	0.000374859	5.31502e-07	1.83543e-08	0.0228552	4.6471e-08	1.60478e-09	4.65649e-09	1.244e-09	3.60965e-09	1.24652e-10	0.418002	0.0766568
841	HP0394	O25155	hypothetical protein	0.0540843	0.000784076	0.00877631	3.85664e-07	0.186467	1.89296e-08	1.51004e-05	0.00818717	0.00309451	0.000425784	0.00221288	0.00826927	7.6631e-09	0.0270082	0.179532	0.000757123	1.81796e-08	1.45022e-08	0.0145496	1.52595e-07	7.28566e-09	0.00581189	1.45089e-08	6.92729e-10	5.52601e-10	7.12142e-10	5.68088e-10	2.34342e-05	0.380081	0.101935
474	HP1237	O25835	carbamoyl phosphate synthase small subunit	0.0954556	0.00526189	0.00274185	0.000769743	0.137597	6.74199e-05	2.15036e-05	0.00363124	0.00301513	2.00436e-07	7.67005e-05	0.00878526	1.27721e-08	0.0673579	0.161004	3.53252e-07	1.84287e-08	0.000672388	0.000717963	0.00119835	9.12188e-09	0.0116259	3.40988e-08	1.77888e-09	2.26721e-09	1.70483e-09	2.17282e-09	1.13353e-10	0.319012	0.177464
1025	HP0006	P56061	pantothenate synthetase	0.0384709	0.000539205	6.2409e-06	2.72579e-07	0.159896	1.20016e-08	2.96997e-05	0.00647976	0.000930874	1.37768e-07	0.0018314	0.00606585	1.50109e-08	0.0725917	0.1992	2.25648e-07	1.15227e-08	1.02252e-05	0.0025967	0.00550876	8.85141e-09	0.00584173	7.57071e-09	3.86597e-10	9.56694e-10	3.33336e-10	8.2489e-10	4.21229e-11	0.371004	0.119019
178	HPF16_RS06670(HPF16_1297)	E6NFI4	type III restriction endonuclease	0.0563632	0.0043458	0.00516505	3.22332e-07	0.176864	2.33647e-08	3.86703e-05	0.0066631	0.0052868	3.95786e-05	0.010574	0.00962879	2.15368e-08	0.0858115	0.124917	2.52493e-07	0.0035941	1.26948e-05	0.000302614	9.82119e-08	1.24091e-08	0.0103592	6.1829e-09	7.81212e-10	1.29296e-09	3.24934e-05	7.41766e-10	9.37225e-11	0.32177	0.163635
887	HP1255	O25847	preprotein translocase subunit SecG	0.134159	0.00428328	0.00302998	3.68818e-07	0.186284	2.47068e-08	1.79026e-05	0.00980209	0.00113171	0.000425802	0.00369545	0.00731613	1.54871e-08	0.0452785	0.098575	2.52589e-07	0.000247619	2.42748e-08	2.5579e-07	1.29195e-07	1.71352e-08	0.00575279	9.07287e-09	1.20333e-09	8.71938e-10	6.07784e-10	4.40402e-10	5.84104e-11	0.297928	0.197684
40	HP1402	O25952	type I restriction-modification system endonuclease	0.0422709	0.000710528	6.97233e-06	3.74757e-07	0.1686	2.23553e-05	3.45093e-05	0.00201959	0.00091096	0.000305042	0.000512637	0.00796462	0.000624619	0.0321255	0.212819	0.000396031	0.00130447	0.000264347	0.00802271	0.00401952	1.62776e-08	0.017038	9.2934e-09	2.74337e-05	1.2539e-09	5.97119e-10	8.55778e-10	8.05657e-11	0.406421	0.0780444
958	HP0124	P55973	translation initiation factor IF-3	0.0401854	9.32298e-06	0.00153237	6.27705e-07	0.15853	1.67276e-08	3.53489e-05	0.0021353	0.00167533	3.71226e-07	0.00162631	0.00989194	2.09054e-08	0.0521756	0.207326	5.06826e-07	2.44754e-08	5.17216e-08	0.00489368	0.000565093	1.52583e-08	0.019417	3.4124e-08	1.6479e-09	3.48236e-09	9.09363e-10	1.92167e-09	9.28006e-11	0.395165	0.0977133
11	HP0473	O25219	molybdenum ABC transporter substrate-binding protein ModA	0.0792473	0.035984	0.0274114	8.32554e-07	0.153144	2.62501e-08	2.62501e-05	0.016424	0.0138446	0.00328112	2.32145e-07	0.00721865	1.21653e-08	0.0608526	0.0838332	5.01649e-07	2.62884e-08	0.0045593	0.00552037	0.00290983	2.07214e-08	0.00571546	1.59202e-08	8.34283e-10	8.34283e-10	5.01959e-10	2.96191e-08	2.61179e-05	0.249911	0.233764
470	HP0954	O25608	oxygen-insensitive NAD(P)H nitroreductase	0.0324494	0.0010899	0.00484795	4.75802e-07	0.17223	0.000237559	3.32553e-05	0.00568622	0.000853801	2.21145e-07	0.0020513	0.00721398	1.54566e-08	0.0686299	0.185451	0.000339945	1.56764e-08	0.000164243	0.00229784	3.56337e-07	1.08215e-08	0.0164226	2.67182e-08	8.11397e-10	1.73848e-09	8.71576e-10	1.86742e-09	5.67111e-11	0.381318	0.113557
883	HP0626	O25343	tetrahydrodipicolinate N-succinyltransferase dapD	0.0727739	0.00523018	0.00556898	0.000917756	0.13833	8.06225e-05	2.2249e-05	0.00970244	0.000668035	2.16685e-07	1.53865e-07	0.00960991	1.02599e-08	0.0628233	0.181955	3.20859e-07	2.02985e-08	2.13952e-08	0.00119112	2.17112e-07	1.37352e-08	0.0111254	2.79242e-08	1.76657e-09	1.86202e-09	1.25442e-09	1.32219e-09	8.36459e-11	0.34102	0.156767
1445	HP0681	O25391	membrane protein	0.0902094	0.00960764	0.0138651	4.0579e-07	0.143241	0.00054039	1.33568e-05	0.00911522	0.00716557	0.000424369	1.56985e-07	0.0068107	5.18531e-09	0.0742266	0.130629	0.000591844	1.12508e-08	0.000250869	0.00443054	0.00330233	9.55409e-09	0.00557555	1.7001e-08	7.37576e-10	5.61552e-10	7.35009e-10	5.59597e-10	2.42777e-11	0.286256	0.20419
587	HP1107	O25735	membrane protein	0.0441224	0.000615606	0.00360271	3.57397e-07	0.200662	5.80709e-05	4.17238e-05	0.00139257	0.000556951	1.46298e-07	1.61024e-07	0.0151803	1.70793e-08	0.0292159	0.18995	3.15237e-07	3.37985e-08	3.34361e-08	0.00162172	2.58483e-07	2.77136e-08	0.0129778	1.28161e-08	1.37409e-09	1.35936e-09	1.51241e-09	1.4962e-09	1.60416e-10	0.418771	0.0795062
1310	HP1423	O25966	hypothetical protein	0.0550491	0.00263156	4.96629e-06	5.66045e-07	0.121933	1.57201e-08	3.26418e-05	4.33192e-06	0.000676274	0.00281504	0.000563066	0.00763121	1.58642e-08	0.0473165	0.24502	5.15965e-07	2.15672e-08	4.47831e-08	4.327e-07	2.87486e-07	1.20168e-08	0.01632	3.27669e-08	1.36965e-09	2.844e-09	9.09994e-10	1.88955e-09	7.89828e-11	0.390905	0.105683
424	HP0049	O24890	agmatine deiminase	0.0958632	5.96621e-06	0.000893389	0.000421529	0.156392	0.000181153	1.97502e-05	0.00486877	0.000584206	0.000561919	0.00131267	0.00433738	9.03864e-09	0.0506986	0.172341	2.80143e-07	1.41443e-08	2.41725e-08	0.00151568	0.00185903	6.92049e-09	0.00814337	1.10262e-08	5.56712e-10	9.51414e-10	5.42642e-10	9.27369e-10	4.68226e-11	0.341214	0.152914
1171	HP1579	O26099	hypothetical protein	0.0466391	0.000529323	0.00300234	3.1034e-07	0.191861	2.3603e-08	2.25022e-05	0.00117207	0.00128456	0.00256779	0.000162663	0.0106753	1.22988e-08	0.0552813	0.174628	3.57311e-07	0.0012157	3.01385e-08	1.54994e-07	1.33238e-07	1.17881e-08	0.0109572	1.60878e-08	1.42335e-09	1.35697e-09	1.22356e-09	1.1665e-09	1.03205e-10	0.388122	0.107909
1405	HP0129	O24943	hypothetical protein	0.032019	7.88216e-06	0.00274732	3.92397e-07	0.0620378	3.25868e-08	6.29994e-05	0.00445133	2.25424e-06	1.41519e-07	7.73506e-08	0.0107179	2.27209e-08	0.0655355	0.272376	2.14108e-07	3.25311e-08	6.28918e-08	3.10634e-07	1.69785e-07	2.57967e-08	0.0498723	1.06589e-08	1.61949e-09	3.13094e-09	8.85174e-10	1.71129e-09	0.000167854	0.395004	0.104763
908	HP1299	P56102	methionine aminopeptidase	0.0441889	0.000241023	0.00292187	0.000200444	0.195979	1.44508e-08	2.75739e-05	0.00114501	0.000564434	2.16255e-07	0.00128639	0.00706635	1.34835e-08	0.0418064	0.187546	3.95317e-07	1.48289e-08	2.82953e-08	3.41316e-07	2.97319e-07	1.11528e-08	0.0170247	4.27276e-08	1.60277e-09	3.05829e-09	1.39617e-09	2.66406e-09	9.99326e-11	0.407617	0.0908676
1219	HP1312	P56041	50S ribosomal protein L16	0.0239613	4.20064e-06	0.00047446	4.90122e-07	0.143392	2.88156e-08	6.01774e-05	2.85824e-06	0.000942508	3.33494e-07	0.000322346	0.019607	4.09465e-08	0.0261719	0.243021	3.56201e-07	4.11268e-08	8.58875e-08	0.00204382	2.96483e-07	3.42317e-08	0.0399951	4.15608e-08	4.79858e-09	1.00212e-08	2.44348e-09	5.10285e-09	5.89172e-10	0.446015	0.0515573
996	HP1459	P55986	pseudouridine synthase	0.0580801	0.000273007	0.00411339	2.50804e-07	0.111223	1.50752e-08	1.86307e-05	0.00149973	0.00260888	1.21746e-07	0.000242634	0.00712318	9.04381e-09	0.050996	0.248845	3.05673e-07	0.000108639	2.34431e-08	0.00513361	2.04443e-07	1.26872e-08	0.00973344	1.5951e-08	9.89875e-10	1.22334e-09	9.58778e-10	1.18491e-09	7.3532e-11	0.376924	0.117571
420	HP1152	P56005	signal recognition particle protein	0.056363	1.08039e-05	0.0016252	4.1315e-07	0.160343	1.81882e-05	2.72435e-05	0.0052325	0.00213167	2.13833e-07	0.00249974	0.00740873	1.41003e-08	0.0432746	0.205475	4.34495e-07	4.93264e-05	3.48871e-08	0.000567346	0.000161617	1.86993e-08	0.0147765	1.66155e-08	3.48784e-05	1.33411e-09	8.46747e-10	1.09564e-09	6.79882e-11	0.388003	0.108638
1266	HP0660	O25374	hypothetical protein	0.0685487	0.000515448	0.00248163	9.37535e-07	0.163345	2.49509e-08	3.39428e-05	0.00116035	0.00387166	0.000931425	4.12189e-07	0.00942899	1.47896e-08	0.0566062	0.178995	9.67985e-07	2.5531e-08	1.2134e-05	5.64066e-05	0.000240731	1.1515e-08	0.0137706	4.49633e-08	1.18593e-09	1.61331e-09	1.19662e-09	1.62786e-09	4.29356e-11	0.365539	0.133184
1131	HP1231	O25829	DNA polymerase III subunit delta'	0.0942524	0.00118259	0.00185183	4.25882e-07	0.154574	0.00147929	3.17662e-05	0.00178094	0.000918028	2.35829e-07	0.0018529	0.0191428	1.75903e-08	0.0395744	0.16841	5.02991e-07	6.08521e-08	4.29903e-08	0.000605251	1.66713e-07	2.0169e-08	0.01421	1.57299e-08	1.90301e-09	1.34442e-09	0.000131808	1.17328e-09	1.41944e-10	0.356337	0.13956
124	HP0132	P56072	L-serine deaminase SdaA	0.0584237	0.000151239	0.00310418	2.95603e-07	0.136513	3.28844e-08	4.0031e-05	0.00210758	0.00145463	0.000126812	0.00219213	0.00550991	2.3389e-08	0.0564645	0.223575	4.40182e-07	3.78101e-08	4.60271e-08	0.00233146	0.000576887	2.62927e-08	0.0074284	1.62022e-08	1.39172e-09	1.69417e-09	1.80242e-09	2.19413e-09	1.88468e-10	0.373026	0.121706
833	HP1164	O25779	thioredoxin reductase	0.0549504	0.00180259	0.00128222	7.69642e-07	0.14689	0.000164808	6.83361e-05	0.00163619	0.00136105	0.000995952	0.0011984	0.0141635	4.32202e-08	0.0548644	0.197793	7.89e-07	9.54846e-08	0.000272663	0.00356621	0.000514741	4.43692e-08	0.0184745	2.72643e-08	3.29952e-09	3.26203e-09	2.44861e-09	2.42078e-09	2.92963e-10	0.37732	0.115897
904	HP0235	O25021	beta-lactamase HcpE	0.0514583	0.00397837	0.00289695	6.40951e-07	0.132371	7.56956e-05	3.14759e-05	0.00349682	0.00261131	0.00105037	0.00464745	0.0103574	1.54614e-08	0.0576938	0.213925	0.000187278	3.37877e-08	0.000488812	0.00267352	3.08838e-07	3.50077e-05	0.0118552	2.78159e-08	7.23218e-05	9.25392e-05	1.20201e-09	1.36598e-09	9.59044e-11	0.368509	0.122136
537	HP0563	O25287	hypothetical protein	0.0368343	0.000913438	0.00325921	0.000542028	0.25699	2.00661e-08	2.00661e-05	0.00193005	0.00347471	0.000568598	0.000319487	0.00780823	8.37947e-09	0.0137455	0.164237	5.91673e-07	1.6058e-08	1.6058e-08	0.000831119	0.000171286	1.04152e-08	0.00835391	2.02862e-08	5.50569e-10	5.50569e-10	7.39904e-10	7.39904e-10	2.0081e-11	0.43739	0.0601572
462	HP1322	O25881	hypothetical protein	0.0942717	0.0102306	0.00810673	0.000470229	0.141979	3.22072e-08	2.5465e-05	0.0205359	0.00626026	0.000101263	0.00592304	0.0121585	1.63934e-08	0.0924679	0.0954015	2.88491e-07	2.16674e-05	2.50841e-08	0.000782366	0.00176307	1.19499e-08	0.00936811	1.04912e-08	0.000132311	9.12199e-10	1.77033e-09	1.39973e-09	1.53929e-10	0.258907	0.231873
533	HP1272	O25862	NADH-quinone oxidoreductase subunit M	0.0281601	1.05821e-05	0.000296878	0.000333793	0.281073	3.06566e-08	2.68589e-05	0.000618569	0.000894641	0.000349872	0.000802632	0.0107558	1.19188e-08	0.0173592	0.14795	2.84084e-07	0.000163475	1.59469e-08	0.00102222	7.0574e-05	1.47585e-08	0.0100755	8.74096e-09	5.6005e-10	4.90671e-10	8.22997e-10	3.59247e-05	4.61986e-11	0.449854	0.04734
166	HP0266	O25045	dihydroorotase PyrC	0.0624634	0.000416328	0.00393673	4.02203e-07	0.204524	0.00607242	1.32871e-05	0.00598281	0.0019269	0.000964156	0.000149249	0.00559824	6.90777e-09	0.0384507	0.160579	0.00148752	1.15092e-08	1.42014e-08	0.00218904	0.000117321	6.01735e-09	0.0051281	1.11204e-08	4.42746e-10	5.46313e-10	2.97729e-10	3.67373e-10	1.46265e-11	0.37583	0.113177
1087	HP0824	P66928	thioredoxin	0.0424532	2.48555e-06	0.00076619	4.55634e-07	0.158175	1.95654e-08	6.17297e-05	1.32079e-06	0.00130227	2.42118e-07	1.51327e-07	0.0100094	3.28024e-08	0.0289658	0.219578	3.21332e-07	2.20769e-08	6.96534e-08	3.61049e-07	2.25661e-07	1.55039e-08	0.0386828	5.89043e-08	4.04698e-09	1.27684e-08	2.52942e-09	7.98041e-09	5.48289e-10	0.426445	0.0734913
946	HP1028	O25672	hypothetical protein	0.0577123	7.33576e-06	0.000439244	3.42117e-07	0.206094	1.45225e-08	2.06361e-05	0.00102843	0.00167024	1.78567e-07	0.000321068	0.0043442	1.07709e-08	0.0371964	0.17578	4.28728e-07	1.70198e-08	2.41846e-08	0.00062672	2.60971e-07	1.03601e-08	0.0147204	1.99946e-08	7.93751e-10	1.1279e-09	8.48746e-10	1.20605e-09	3.79554e-05	0.400938	0.0980539
579	HP1278	P56142	tryptophan synthase subunit beta	0.0241155	0.000140806	9.18455e-06	0.000328601	0.133817	0.000141787	4.56644e-05	0.000787252	0.00151979	0.000281292	0.000792091	0.00555022	2.85544e-08	0.0362663	0.270131	3.46606e-07	1.06684e-07	5.71017e-08	0.00330575	0.00208231	7.02567e-08	0.0206843	9.47808e-09	2.91733e-09	1.56147e-09	2.12029e-09	1.13486e-09	3.49307e-10	0.430183	0.0628388
96	HP1470	P56105	DNA polymerase I	0.0416614	8.93986e-05	0.00735517	0.000559835	0.165315	5.43203e-08	4.11938e-05	0.00211933	0.00312068	1.27215e-07	0.00141162	0.00447898	2.11807e-08	0.055131	0.196849	2.34171e-07	0.000180793	4.46346e-08	0.000400995	1.31915e-07	3.31561e-08	0.0202718	0.000912236	1.55139e-09	1.1765e-09	1.35514e-09	0.000100455	2.58299e-10	0.386915	0.109477
871	HP0075	P25177	phosphoglucosamine mutase	0.0617012	5.00312e-06	0.00117672	2.84653e-07	0.0991052	1.1258e-08	2.69189e-05	0.00266092	0.00398326	1.08841e-07	0.00183233	0.00255858	1.02928e-08	0.0639013	0.246928	3.5771e-07	1.00076e-08	2.3929e-08	2.22005e-07	0.00060597	8.78025e-09	0.0155139	2.0352e-08	5.69381e-10	1.36144e-09	8.04916e-10	1.92463e-09	5.38448e-11	0.364105	0.133428
1325	HP1391	O25941	hypothetical protein	0.0211039	5.90124e-06	4.77377e-06	1.75851e-06	0.151588	9.23886e-08	0.000432584	0.00164387	0.000298044	1.19722e-06	0.00362618	0.0108596	2.9451e-07	0.0196096	0.238009	1.45326e-06	1.16306e-07	5.4457e-07	1.7908e-06	1.1756e-06	9.4085e-08	0.0528095	4.33055e-07	3.4658e-08	1.62276e-07	2.27519e-08	1.06529e-07	8.52568e-09	0.453266	0.0426661
942	HP1196	P66609	30S ribosomal protein S7	0.0315181	7.30825e-06	0.00338268	3.65126e-07	0.155888	0.000278779	3.50588e-05	0.00153381	0.00116813	2.13587e-07	0.00314032	0.0144879	2.05083e-08	0.0275364	0.233251	0.000372686	4.04516e-08	0.000133511	4.74364e-07	3.63212e-07	3.21768e-08	0.027265	2.2813e-08	2.02099e-09	2.8608e-09	1.54744e-09	2.19047e-09	1.94052e-10	0.430892	0.0651464
575	HP1248	P56123	ribonuclease R	0.0658133	0.000948419	0.00485001	0.000774797	0.137587	9.20979e-05	2.28194e-05	0.00617139	0.00250276	1.90986e-07	0.00250833	0.00680139	1.08674e-08	0.098919	0.161287	3.66108e-07	1.55102e-08	2.47826e-08	0.000661973	0.00111778	8.02305e-09	0.00994187	1.39517e-08	5.91065e-10	9.44419e-10	4.96848e-10	7.93876e-10	3.36326e-11	0.315617	0.179205
988	HP1462	O25998	hypothetical protein	0.0227423	0.000638051	0.000690214	3.74057e-07	0.20924	2.09472e-08	4.12959e-05	0.000278496	0.00171608	1.28493e-07	0.00133968	0.00717784	1.41856e-08	0.030879	0.204804	0.000439948	2.32126e-08	4.57619e-08	2.52377e-07	0.000690109	1.41331e-08	0.0192574	1.25949e-08	6.69749e-10	6.46274e-05	7.05313e-10	1.39047e-09	7.39403e-11	0.440479	0.0569441
1372	HP0407	O25163	biotin sulfoxide reductase	0.0393033	8.44992e-06	0.00460042	4.79554e-07	0.326304	1.75161e-08	8.44081e-06	0.00185784	3.04213e-06	3.32768e-07	0.000273859	0.00668268	5.85717e-09	0.0407914	0.0801571	3.81771e-07	1.80698e-08	8.70765e-09	2.5667e-07	1.98073e-07	9.37508e-09	4.51775e-09	2.16664e-08	1.02551e-09	4.94181e-10	7.91383e-10	3.81359e-10	7.78058e-06	0.413144	0.0865644
1186	HP0337	O25104	hypothetical protein	0.0196999	6.18105e-06	0.00141582	7.06825e-07	0.124893	0.00112687	6.41806e-05	0.00579368	0.00382727	0.000111094	2.86146e-07	0.0147141	4.68938e-08	0.030883	0.231454	9.65309e-07	4.96378e-08	1.58196e-07	0.00175251	0.000594766	2.41438e-08	0.063298	0.000363275	5.67626e-09	1.80902e-08	3.14504e-09	1.00232e-08	5.15412e-10	0.434359	0.0616259
1051	HP0661	P56120	ribonuclease H	0.05506	0.000934595	0.00555339	1.8419e-06	0.166768	1.12036e-07	9.50499e-05	0.00170922	0.00113248	0.00057864	5.57099e-07	0.0577426	4.89883e-08	0.0369888	0.157149	1.25815e-06	1.30406e-07	0.000463421	0.000616512	7.51002e-07	7.78404e-08	0.0146612	5.93384e-08	6.15034e-09	5.21789e-09	3.60933e-09	0.000542701	3.17384e-10	0.39632	0.101378
116	HP0649	P56149	aspartate ammonia-lyase	0.0490826	0.00102187	0.00103753	2.72704e-07	0.197657	9.87897e-05	5.02275e-05	0.00273491	0.00206912	0.000281766	0.00559597	0.0090362	2.86263e-05	0.0291471	0.190289	2.94522e-07	4.36236e-08	4.72582e-05	0.00104052	0.000377152	3.18208e-08	0.0104039	1.1895e-08	1.76185e-09	2.09534e-09	1.84216e-09	2.19085e-09	3.24502e-10	0.407386	0.0850932
984	HP0508	O25249	plasminogen-binding protein PgbA	0.0826102	0.00531786	0.00558664	1.02769e-06	0.1162	2.67652e-08	6.03951e-05	0.00741451	0.0041239	4.26044e-07	0.000316851	0.011096	1.42598e-05	0.0579012	0.192204	0.000556305	4.04871e-08	8.00207e-05	0.00114868	0.00270517	2.27004e-08	0.0115914	8.02149e-08	1.55358e-09	3.50563e-09	0.00107163	4.71406e-09	9.1301e-11	0.331091	0.162954
13	HP0513	O25252	hypothetical protein	0.0449647	0.0101618	0.00529386	0.000768913	0.134932	4.41257e-08	4.72367e-05	0.00647111	0.00666359	0.00111924	0.00274295	0.0132745	2.10691e-08	0.0761136	0.152529	0.000596817	0.00774766	0.0027833	0.00432393	0.00535398	2.71025e-08	0.0239272	0.000141531	1.52007e-09	1.62724e-09	1.30702e-09	4.24886e-05	1.14281e-10	0.324663	0.149669
1146	HP1029	O25673	hypothetical protein	0.063974	0.000548461	0.010783	2.49736e-07	0.174731	3.763e-09	3.763e-06	0.00669774	0.0019586	0.000483276	8.29973e-08	1.20276e-09	1.20276e-09	0.0549284	0.185887	3.00057e-07	4.34828e-09	4.34828e-09	2.00602e-07	2.08581e-07	3.02265e-09	3.02265e-09	1.99019e-08	2.88408e-10	2.88408e-10	2.9988e-10	2.9988e-10	4.34211e-06	0.360617	0.13889
91	HPF16_RS07325	E6NFW5	restriction endonuclease subunit S	0.0442452	0.0623096	0.0211232	0.00115485	0.104274	0.000376045	1.30852e-05	0.0332133	0.0155147	0.0028989	0.00950384	0.00607425	7.38314e-09	0.0723773	0.114714	2.3844e-07	1.77941e-08	1.77941e-08	0.00308093	0.00338085	0.000278638	0.00546409	3.21146e-09	2.39661e-10	2.39661e-10	2.38384e-10	2.38384e-10	3.54343e-06	0.230526	0.248783
1011	HP1139	O25759	chromosome partitioning ATPase	0.0230763	0.000447292	0.00179935	3.98208e-07	0.202925	0.000591359	3.00325e-05	0.000519803	3.70703e-06	2.23697e-07	0.000965079	0.016671	1.6871e-08	0.0260257	0.209305	4.11458e-07	8.64418e-05	2.9978e-08	0.000299024	0.000150243	1.96113e-08	0.0171028	1.48805e-08	1.18342e-09	1.08416e-09	1.22503e-09	1.12227e-09	8.92529e-11	0.446005	0.0518722
112	HPF16_RS07265(HPF16_1417)	E6NFV4	DNA methyltransferase	0.0773925	0.0330212	0.0272125	1.31612e-07	0.0626695	1.66488e-05	2.71422e-05	0.0184727	0.0079705	4.55037e-08	0.000499145	0.00554947	9.38414e-09	0.104963	0.149229	2.08175e-07	2.27069e-08	3.07751e-08	0.0037005	0.000723087	1.20233e-08	0.00855298	5.0802e-09	5.54128e-10	7.51022e-10	7.73011e-10	1.04768e-09	1.14277e-10	0.226001	0.269032
1193	HP1314	P56047	50S ribosomal protein L22	0.00916195	0.000273394	0.000261426	4.12757e-07	0.153641	2.85064e-08	3.00359e-05	0.00028112	4.88103e-06	2.81804e-07	1.8427e-07	0.0194624	2.05066e-08	0.0159153	0.277391	0.000259729	3.51933e-08	3.70815e-08	0.00112553	2.28353e-07	2.41183e-08	0.0221119	1.31838e-08	1.39246e-09	1.46717e-09	7.91295e-05	9.59373e-10	1.01328e-10	0.472606	0.0258981
525	HP0384	O25146	hypothetical protein	0.0665846	0.00305326	0.00188986	8.006e-07	0.133078	2.379e-08	1.52145e-05	0.0092173	0.000374919	4.16912e-07	0.000272316	0.00330007	7.92296e-09	0.0799027	0.193207	0.000423913	3.36942e-08	2.15486e-08	0.000567538	0.000216342	1.44257e-08	0.00788531	4.93285e-08	1.77521e-09	1.13531e-09	1.46581e-09	9.37434e-10	1.05102e-05	0.33747	0.161023
158	HP0465	O25212	hypothetical protein	0.0781606	0.000753996	0.00262367	4.20059e-07	0.15601	2.95365e-08	4.07185e-05	0.00316667	0.000763521	0.000148541	0.00281092	0.0147675	8.35868e-05	0.0518926	0.172074	4.40525e-07	0.00674367	6.39113e-06	0.000836094	1.9229e-07	1.34723e-08	0.00909982	1.21785e-08	8.53256e-10	1.64609e-05	8.56333e-10	1.18053e-09	8.27104e-11	0.351951	0.137361
229	HP1088	O25720	transketolase	0.0785282	9.59409e-05	0.0050071	0.000351141	0.173252	0.000306517	3.28773e-05	0.00319546	0.00530743	6.59575e-05	0.00304011	0.00764692	1.55974e-08	0.050418	0.16189	6.35362e-07	1.69892e-05	3.27536e-08	0.00167909	0.000514872	1.94173e-08	0.00865159	4.12483e-08	1.84178e-09	2.12639e-09	1.63805e-09	1.89118e-09	8.44432e-11	0.35144	0.142552
1106	HP0827	O25501	ss-DNA binding protein	0.0208137	4.87031e-06	0.00209324	9.21909e-07	0.0676549	1.28176e-08	0.000116398	0.000504006	1.191e-06	3.19366e-07	7.62863e-08	0.00444026	4.03224e-08	0.0220419	0.317195	2.34166e-07	1.36297e-08	1.23772e-07	6.92021e-07	1.65302e-07	9.62142e-09	0.0651321	4.43256e-08	2.57998e-09	2.3429e-08	6.16275e-10	5.59644e-09	3.25742e-10	0.454422	0.0454588
450	HP1539	O26064	ubiquinol cytochrome c oxidoreductase cytochrome b subunit	0.0568693	0.00122279	0.00275263	9.14318e-05	0.219636	0.000103139	3.46696e-05	0.00049328	0.00177197	1.44081e-07	0.00289283	0.00805981	1.33028e-08	0.0313297	0.162758	2.62935e-07	9.52579e-05	0.000157019	0.00113483	0.000225778	1.59839e-08	0.0103716	1.41289e-08	9.97528e-10	1.24336e-09	1.04659e-09	1.30451e-09	9.21004e-11	0.400825	0.0944397
521	HP1543	O26068	peptidase	0.0452986	0.00186868	0.00319677	5.70797e-07	0.150167	1.49127e-08	4.08188e-05	0.00571755	0.00358367	0.000704549	0.00254761	0.00535808	1.81878e-08	0.0676074	0.192027	5.80723e-07	1.7399e-08	0.000276887	0.00182621	3.08697e-07	9.24884e-09	0.0197773	3.90387e-08	1.16964e-09	3.20151e-09	1.01993e-09	2.79173e-09	8.36428e-11	0.36733	0.127273
1431	HP0078	O24907	membrane protein	0.0595673	0.00221644	0.0035551	0.00139322	0.135387	4.3181e-08	2.66592e-05	0.00408815	0.000659735	2.29061e-07	0.0153572	0.0205052	2.16186e-08	0.0269799	0.210728	3.59201e-07	6.0416e-08	3.72999e-08	0.000375232	0.00393875	2.58755e-08	0.0152214	1.55287e-08	2.61186e-09	1.61252e-09	2.37386e-09	1.46558e-09	2.46504e-10	0.381842	0.0970666
154	HP0773	O25465	nitronate monooxygenase	0.0488242	0.000248127	0.000550922	6.95773e-07	0.252412	0.000180141	4.27157e-05	0.00106473	0.00145364	0.000427553	1.95117e-07	0.0120039	1.89611e-08	0.0191345	0.149297	4.53475e-07	4.01695e-08	4.40678e-08	0.00139429	0.00178393	3.25266e-08	0.0111811	2.54063e-08	2.25053e-09	2.46894e-09	1.4218e-09	1.55978e-09	1.38167e-10	0.424894	0.0712761
934	HP0933	O25587	6-carboxy-5,6,7,8-tetrahydropterin synthase	0.0369564	0.00220363	0.00123407	4.87813e-07	0.173339	3.61659e-08	3.53121e-05	0.000105596	0.00347361	1.94839e-07	0.00120567	0.0124094	1.41042e-08	0.031596	0.224012	2.66686e-07	3.50833e-08	3.4255e-08	0.00191369	1.04295e-07	1.37202e-08	0.0115147	1.10647e-08	1.4556e-09	1.42123e-09	8.20326e-10	8.00961e-10	1.05369e-10	0.421275	0.0755693
567	HP0825	P56431	thioredoxin reductase	0.0552215	7.52997e-05	0.00196306	5.31121e-07	0.148122	7.42344e-08	0.000164794	0.00177633	0.00154174	0.00242552	2.02512e-07	0.0213993	8.13207e-08	0.0480286	0.15902	3.47709e-07	6.28971e-08	1.39626e-07	0.00108675	3.69377e-07	6.68167e-08	0.0590481	6.3197e-08	1.14317e-08	0.00012453	8.833e-09	1.96085e-08	3.54698e-09	0.38759	0.108607
638	HP0387	O25149	primosome assembly protein PriA	0.0427159	0.00101541	0.0031902	4.40317e-05	0.138235	0.0113216	5.14102e-05	0.00338678	0.00543545	0.000433917	0.00133202	0.0206143	3.10254e-08	0.0599931	0.191543	1.04227e-06	3.76888e-08	0.00015688	0.000299024	0.00127365	1.85247e-08	0.0187942	2.7913e-08	0.000156456	6.30733e-06	1.56645e-09	2.35596e-09	8.51924e-11	0.369187	0.115737
150	HP0289	O25063	toxin-like outer membrane protein	0.0956361	0.0175109	0.0208378	0.00119459	0.0815454	2.30404e-08	3.84247e-05	0.0219365	0.00413687	3.48476e-07	0.00116753	0.00922122	1.95537e-08	0.0765099	0.137268	0.00129536	0.000479488	3.51526e-08	0.00530745	0.000951077	1.50149e-08	0.0249327	1.78656e-08	6.84581e-10	1.14168e-09	6.01112e-10	1.00248e-09	3.00248e-05	0.252968	0.236568
1205	HP0338	O25105	hypothetical protein	0.0634029	0.00228038	0.00386512	0.00161259	0.155315	7.22136e-09	4.60971e-05	0.00928375	0.00644204	0.000219586	0.000797347	0.00276435	2.01095e-08	0.0580299	0.171036	2.46946e-07	7.61775e-09	4.86274e-08	0.0034831	0.000541077	4.87042e-09	0.0208805	1.62967e-08	5.02718e-10	3.20907e-09	2.5014e-10	1.59675e-09	4.92564e-11	0.349996	0.143304
930	HP1027	O25671	ferric uptake regulation protein	0.0344908	4.89785e-06	2.50991e-06	3.27339e-07	0.188676	0.00205213	4.58605e-05	0.0006904	0.000386405	0.000334158	0.00146176	0.0294089	2.88223e-08	0.0272052	0.18681	4.45679e-07	0.000271914	6.01253e-08	0.000638548	2.28389e-07	3.42976e-08	0.0272637	2.97861e-08	0.000255117	4.01837e-09	4.64524e-09	4.17307e-09	6.26678e-10	0.432159	0.0627802
563	HP0555	O25281	membrane protein	0.0432766	0.000744555	1.10059e-05	5.67185e-07	0.221349	0.000167226	3.74633e-05	0.000928717	0.000239104	0.000421232	0.00272352	0.00351095	1.461e-08	0.0432356	0.173928	0.000312806	1.89097e-08	2.27165e-05	0.000619475	0.000995302	1.10019e-08	0.00747611	2.02103e-08	5.66979e-10	1.0965e-09	6.90261e-10	1.33492e-09	3.74497e-11	0.406264	0.0884356
196	HP1415	O25961	tRNA dimethylallyltransferase	0.0755312	0.00821522	0.00379888	4.6509e-07	0.125956	2.46859e-08	2.54138e-05	0.0170611	0.0030739	2.75731e-07	0.00127767	0.0113722	1.50667e-08	0.079839	0.162129	4.90769e-07	3.26351e-08	3.35973e-08	0.00119034	0.000267262	9.96779e-09	0.0102617	1.94625e-08	1.29421e-09	1.33237e-09	1.03302e-09	1.06348e-09	7.07193e-11	0.309719	0.187519
1387	HP1482	O26016	exodeoxyribonuclease VII small subunit	0.0634211	0.000774069	0.0118475	2.95344e-07	0.17709	7.63244e-09	2.35665e-05	0.00503831	2.84596e-06	1.95138e-07	0.00636338	0.00275125	1.55707e-08	0.0505231	0.168666	3.34799e-07	1.14808e-08	3.54489e-08	2.50793e-07	1.89e-07	6.48113e-09	0.0134749	1.29591e-08	4.4439e-10	1.37213e-09	3.34897e-10	1.03405e-09	2.28927e-05	0.361982	0.131607
267	HP1012	O25656	Zn-dependent protease	0.0826743	0.000581257	0.000910331	5.54551e-07	0.159848	2.94742e-08	4.11416e-05	0.00167753	0.000170013	0.000135505	0.000474827	0.00886516	2.33624e-08	0.0615396	0.165532	4.87229e-07	3.04548e-08	0.000332358	0.00335681	0.00035339	2.8363e-05	0.0134782	3.97455e-08	2.48433e-09	3.46776e-09	2.11247e-09	2.94868e-09	1.8431e-10	0.347723	0.147553
976	HP1185	O25797	sugar efflux transporter	0.0329858	0.00484125	0.00662851	0.000453023	0.161259	0.0160918	4.04332e-05	0.00460969	0.00578025	0.00185877	0.00326821	0.0169788	1.52582e-08	0.0955479	0.120432	5.52874e-07	9.54835e-05	2.26881e-08	0.00341582	0.00327747	2.67844e-08	0.0224065	6.44506e-08	3.1616e-09	1.12408e-07	2.90313e-05	3.39379e-09	1.66481e-10	0.321076	0.150393
1252	HP0326	O25093	bifunctional pseudaminic acid cytidylyltransferase/UDP-2,4-diacetamido-2,4, 6-trideoxy-beta-L-altropyranose hydrolase	0.0451161	0.00105548	0.000980867	3.32603e-07	0.178406	1.06565e-08	2.29388e-05	0.000668754	0.00114067	0.000483892	0.00120624	0.0017961	1.11834e-08	0.0307663	0.225866	2.59945e-07	1.16244e-08	2.50223e-08	0.00143208	1.14679e-07	5.12828e-09	0.0110306	1.27736e-08	5.71218e-10	1.22959e-09	4.09262e-10	8.80967e-10	2.64476e-05	0.417099	0.0797281
104	HP0251	O25033	ABC transporter permease	0.0753074	0.00133597	0.00394875	0.000175701	0.131916	8.74641e-09	2.62676e-05	0.00731146	0.00377461	6.45513e-05	9.94156e-08	0.00399809	1.28886e-08	0.0978539	0.161467	1.36567e-07	5.89534e-09	0.000212349	0.00103065	1.14991e-07	4.96395e-09	0.0115767	9.68096e-09	4.17907e-10	1.25508e-09	3.53462e-10	1.06153e-09	4.58242e-11	0.308958	0.189532
99	HP1374	O25926	ATP-dependent protease ATP-binding subunit ClpX	0.0696097	0.000762249	0.00436845	0.000121033	0.148636	2.66717e-08	2.62954e-05	0.00306906	0.00268993	0.00044627	9.09228e-08	0.00882346	1.40261e-08	0.0447881	0.197858	2.02896e-07	3.17474e-08	3.12995e-08	1.74535e-07	0.000312187	1.87533e-08	0.0184887	9.53409e-09	1.49181e-09	1.47076e-09	1.02441e-09	1.00996e-09	1.5803e-10	0.373806	0.125287
192	HP0171	P55999	peptide chain release factor 2	0.0418452	0.00115072	0.00170646	4.53683e-07	0.100114	0.000105828	3.46365e-05	0.000860685	0.00157114	2.79081e-07	0.00179528	0.00704753	2.13065e-08	0.0624419	0.256482	4.78899e-07	3.96371e-08	0.000175793	0.00435019	0.000310137	2.27298e-08	0.0200068	2.82716e-08	2.33997e-09	3.0317e-09	1.66593e-09	2.1584e-09	1.78645e-10	0.383651	0.109576
972	HP0249	O25031	hypothetical protein	0.0878636	0.00118553	0.00584544	3.78907e-07	0.147474	3.19287e-08	2.93292e-05	0.00702414	0.00269176	1.36352e-07	0.000687073	0.011239	1.05543e-08	0.0512817	0.174415	0.000300893	2.38892e-08	2.19443e-08	0.000949284	3.52727e-07	1.12524e-08	0.00901237	1.69439e-08	5.4053e-10	4.96522e-10	1.42779e-09	1.31154e-09	4.18397e-11	0.34214	0.155892
676	HP1559	O26081	flagellar basal-body rod protein FlgB	0.048139	0.00143731	0.000499257	5.56842e-07	0.177699	0.000140429	2.18809e-05	0.000804023	0.000892907	2.16151e-07	0.0021049	0.00624927	8.49359e-09	0.0387873	0.213707	6.02373e-07	1.6064e-08	8.06615e-05	3.52544e-07	0.000340084	1.01926e-08	0.00909574	2.08639e-08	5.56394e-10	7.56213e-10	6.03208e-10	8.1984e-10	2.18633e-11	0.406751	0.0905597
1026	HP1549	O26073	preprotein translocase subunit SecF	0.0845304	0.000168607	0.00402145	6.07582e-07	0.190257	4.38758e-08	6.42421e-05	0.00085567	0.00074471	0.00015946	2.94568e-07	0.0140275	3.12773e-08	0.0204275	0.163262	5.23772e-07	3.79832e-08	0.000122197	0.00182103	3.70181e-07	2.6845e-08	0.0195361	1.69831e-08	1.23159e-09	1.80327e-09	1.22641e-09	1.79569e-09	1.30221e-10	0.387083	0.110748
100	HP0055	O24896	sodium/proline symporter	0.0233071	9.20802e-06	0.0015025	0.000193874	0.194485	0.00282708	3.94738e-05	0.00323979	0.00116044	0.00178948	0.00106466	0.0142343	1.75215e-08	0.0373949	0.201754	0.000446212	1.54022e-05	0.000117223	0.000439334	2.39934e-07	2.26206e-08	0.0159797	1.22786e-08	1.15761e-09	1.29991e-09	8.11027e-07	1.06606e-09	1.00507e-10	0.426452	0.0666139
1073	HP0872	O25540	alkylphosphonate uptake protein PhnA	0.0353161	0.00194417	0.00141598	4.70979e-07	0.13808	1.39169e-08	7.09596e-05	0.00242662	0.000464016	2.59996e-07	0.00222289	0.00768257	3.91721e-08	0.0489556	0.23871	3.77729e-07	1.8669e-08	0.000229856	2.53132e-07	1.51337e-07	7.47975e-09	0.0224793	1.42599e-08	7.04785e-10	3.59358e-09	4.21362e-10	2.14845e-09	1.06186e-10	0.406952	0.0905225
513	HP1140	O25760	biotin--protein ligase	0.0535882	9.45327e-06	0.00825038	0.00319176	0.219258	7.13479e-09	1.82486e-05	0.0021919	0.000335779	1.2255e-07	8.68578e-08	2.82641e-09	7.22909e-09	0.0433486	0.159314	2.20752e-07	7.18341e-09	1.8373e-08	0.00198207	1.62511e-07	5.28823e-09	0.00850122	9.55745e-09	3.11006e-10	7.95457e-10	2.20426e-10	5.63782e-10	1.04339e-05	0.387073	0.107724
16	HPF16_RS04520(HPF16_0886)	E6NEC3	phosphate acetyltransferase	0.0540076	0.00173857	0.00292585	0.000262639	0.0835497	0.000386742	7.10415e-05	0.00895325	0.00521488	0.000253118	0.0017225	0.00938338	4.40925e-08	0.079305	0.238158	0.000132578	5.83167e-08	7.06837e-08	0.000394482	5.59762e-07	4.78424e-08	0.0135399	3.26886e-08	2.79387e-09	3.38636e-09	5.46863e-09	6.62834e-09	5.66518e-10	0.344631	0.152145
94	HPF16_RS00265	E6NBY3	DNA methyltransferase	0.053986	0.00112813	0.0134006	4.2424e-07	0.153554	1.66183e-08	2.00821e-05	0.0133019	0.0033062	0.000139393	0.0116388	0.00732775	1.56769e-08	0.0661065	0.158895	0.000983502	2.18962e-08	2.64602e-08	0.00381645	0.000469173	9.84577e-09	0.0118971	1.62758e-08	6.44761e-10	7.79153e-10	6.37554e-10	7.70444e-10	2.89577e-05	0.331674	0.151229
1311	HP1311	P56052	50S ribosomal protein L29	0.0137041	9.04872e-07	5.06449e-07	2.81359e-07	0.191079	3.2054e-08	4.73429e-05	4.03235e-07	2.25687e-07	1.25381e-07	9.90959e-08	0.0108439	2.10973e-08	0.0129332	0.252656	2.99817e-07	4.3217e-08	0.000705765	2.12316e-07	1.67805e-07	2.41882e-08	0.0180269	9.32247e-08	1.34378e-08	1.98473e-08	1.06207e-08	1.56864e-08	2.26111e-09	0.472606	0.0266394
142	HP0663	P56122	chorismate synthase	0.0414337	0.0010914	0.00310211	5.89031e-07	0.240471	3.02017e-05	2.02819e-05	0.00027547	0.000910481	2.49371e-07	0.00441627	0.00293574	8.58651e-09	0.0298874	0.15911	2.95078e-07	0.00035103	1.36152e-05	0.0104901	0.000115889	9.34584e-09	0.00524203	1.85764e-08	0.000103033	1.56679e-09	3.97771e-10	6.39637e-10	3.35491e-11	0.407758	0.0767006
213	HP0190	P56117	hypothetical protein	0.0478992	0.00181901	0.00205935	6.38023e-07	0.194895	0.000186836	3.45668e-05	0.00162588	0.000951664	0.000983597	0.00104257	0.00746095	1.59557e-08	0.0242923	0.202451	6.05009e-07	7.09869e-05	3.26994e-08	0.00266794	0.000135959	9.78605e-09	0.0109756	0.000445691	7.78135e-10	1.31961e-09	7.8001e-10	1.32279e-09	4.21578e-11	0.415783	0.0786474
922	HP0199	O24992	hypothetical protein	0.0108273	6.45891e-06	6.53476e-06	7.83172e-07	0.237353	1.42056e-08	8.55444e-06	0.000692328	2.10001e-06	2.5168e-07	0.00109753	0.0030081	2.74905e-09	0.0181582	0.223301	6.13923e-07	1.07201e-08	0.00154366	0.000603308	6.21132e-07	1.0846e-08	0.00337554	7.44408e-08	1.29986e-09	7.82764e-10	1.35024e-09	8.13103e-10	1.40512e-05	0.467038	0.0296929
626	HP0044	O24885	GDP-D-mannose dehydratase	0.084381	0.000599823	0.000579859	2.97657e-07	0.176416	4.03385e-08	6.28232e-05	0.00380934	0.00240032	1.47245e-07	0.00251393	0.0106272	3.10774e-08	0.0373951	0.162835	0.000128586	0.000268916	3.55516e-05	1.8937e-07	2.14129e-07	2.56635e-08	0.017946	1.19532e-08	1.4326e-09	2.23114e-09	1.6199e-09	2.52284e-09	3.02364e-10	0.367824	0.129165
259	HP1252	O25845	oligopeptide ABC transporter substrate-binding protein OppA	0.0426649	0.0018676	0.000568886	4.96292e-07	0.136495	2.20363e-08	2.43794e-05	0.00319456	0.00106505	0.000512371	0.000734936	0.00688236	1.12942e-08	0.021241	0.26111	3.98618e-07	2.25838e-08	0.000279112	0.0157829	2.30978e-07	1.85081e-05	0.00752275	1.08451e-08	6.14432e-10	6.79764e-10	3.37473e-05	5.32747e-10	3.01829e-11	0.412011	0.070602
1406	HP1079	O25711	ATP/GTP phosphatase	0.0534017	0.00588654	0.00537252	0.00033869	0.145606	0.000257311	2.4009e-05	0.0105331	0.00334861	0.00099245	0.00228579	0.00416539	1.23119e-08	0.0682504	0.18694	6.03671e-05	1.81493e-08	0.000194214	0.000276986	2.35222e-07	7.12717e-09	0.0118912	3.71995e-08	1.12714e-09	1.88056e-09	9.15102e-10	0.000161133	1.28638e-05	0.348603	0.146793
64	HP0969	O25622	cation efflux system protein CzcA	0.0450709	0.000118741	0.000882546	0.00112548	0.204162	2.84957e-08	4.21042e-05	0.000743813	0.00153228	0.00183608	0.000939542	0.00455164	1.97121e-08	0.0321111	0.194956	2.04604e-07	2.37879e-08	3.5148e-08	0.00263919	0.00177752	1.86466e-08	0.00745482	7.17907e-09	1.493e-05	1.23326e-09	4.10898e-05	1.29429e-09	1.50479e-10	0.411124	0.0804594
551	HP0275	O25052	ATP-dependent nuclease AddB	0.0515558	1.20626e-05	0.00199685	0.000225259	0.143936	0.00085664	2.40364e-05	0.00761911	0.00395371	3.48802e-07	0.000293219	0.0104881	1.28363e-08	0.0718069	0.195754	6.16367e-07	3.61088e-08	3.09924e-08	3.44088e-07	5.84611e-05	1.47532e-08	0.01116	3.3374e-08	0.000258032	1.67812e-09	1.43096e-09	1.2282e-09	7.19519e-11	0.361338	0.136944
184	HP0788	O25477	membrane protein	0.0462343	0.000691229	0.00154146	5.94896e-07	0.141368	0.00031335	5.10507e-05	0.00173917	0.00108744	0.00326651	0.00203493	0.0216922	3.55314e-08	0.035011	0.205417	3.98995e-07	3.57705e-08	1.26291e-05	0.00281849	2.94248e-07	0.00038345	0.0359756	1.9088e-08	1.71126e-09	0.000246689	0.000114251	1.63802e-09	1.46851e-10	0.404453	0.0863045
622	HP1532	O26060	glucosamine--fructose-6-phosphate aminotransferase	0.0292226	0.000102804	0.000982352	3.85557e-07	0.191881	2.2782e-08	7.21067e-05	0.00105516	0.00208717	1.67223e-07	0.00648728	0.00976016	3.1274e-08	0.0304654	0.219292	0.000135617	5.84948e-05	2.13925e-06	0.000395677	0.000443957	1.76956e-08	0.00755561	1.44505e-08	7.98862e-10	2.52846e-09	8.53858e-10	2.70253e-09	1.49403e-10	0.428489	0.0639154
1267	HP0147	O24958	cbb3-type cytochrome c oxidase subunit III	0.041692	0.00104896	0.00257603	5.39325e-07	0.205197	1.54654e-08	4.1628e-05	0.0011847	0.000376511	0.00140758	2.71325e-07	0.0065445	1.76157e-08	0.0325616	0.180594	6.62275e-07	0.000120357	1.95343e-05	0.00306195	5.33056e-07	1.28576e-08	0.0235714	6.83962e-08	1.64975e-09	4.44062e-09	1.9613e-09	5.27919e-09	1.27337e-10	0.415907	0.0794397
255	HP0264	P71404	chaperone protein ClpB	0.0394717	1.05406e-05	0.00478218	4.06493e-05	0.142604	2.60974e-08	2.93987e-05	0.000746843	0.00124737	0.000856575	1.47968e-07	0.00986243	1.62245e-08	0.0464075	0.229754	0.000501104	1.66648e-05	8.94353e-06	0.00121663	0.000354212	2.09967e-08	0.0220596	1.48511e-08	1.44554e-09	2.81337e-05	9.59112e-10	4.91379e-07	1.05165e-10	0.404281	0.0926661
1132	HP0015	O24860	hypothetical protein	0.00805856	0.000397044	0.000354787	6.25737e-07	0.16949	0.000262277	0.000145904	3.07197e-06	3.03546e-06	2.00119e-07	0.0012028	0.0413905	4.66619e-08	0.00793476	0.216551	2.44709e-07	0.000219206	9.10798e-08	3.85972e-07	2.418e-07	7.98303e-08	0.0537884	1.59412e-08	5.26298e-09	0.000197424	3.29711e-09	3.71702e-09	1.22717e-09	0.481219	0.0167513
668	HP1053	O25693	septum site-determining protein MinC	0.0504942	0.000765224	0.0015791	6.90808e-07	0.190384	6.78077e-09	2.25486e-05	0.00137285	0.00595406	3.40583e-07	0.00163852	0.0018826	1.11169e-08	0.0292402	0.200091	1.02286e-06	8.48836e-09	0.000454404	4.8569e-07	0.000244934	4.76738e-09	0.0158488	1.04053e-07	8.63501e-10	2.87146e-09	1.02135e-09	3.39638e-09	2.43667e-05	0.408207	0.0894056
739	HP0631	O25348	Ni/Fe hydrogenase small subunit	0.0777993	1.2999e-05	0.00476767	7.37021e-05	0.182779	3.28924e-08	4.03255e-05	0.00129916	0.0039769	3.78951e-07	0.00490317	0.010842	2.53156e-08	0.0265325	0.152266	7.76149e-07	0.000612431	0.00248437	0.000487613	5.87508e-05	2.53524e-08	0.0310624	3.60422e-08	1.58298e-09	1.9407e-09	1.96396e-09	2.40778e-09	1.0575e-10	0.37695	0.114389
180	HP1451	O25990	hypothetical protein	0.08251	0.0019759	2.751e-06	2.74286e-07	0.191649	1.48408e-05	3.66191e-05	0.000109574	0.00216293	2.01182e-07	0.000793811	0.0102956	2.68592e-08	0.0294321	0.158748	2.75459e-07	0.000224784	3.38424e-05	1.5422e-07	0.00346988	1.73658e-08	0.0185391	1.07438e-08	1.73144e-09	2.05286e-09	1.20979e-09	1.43437e-09	2.31159e-10	0.379232	0.116193
1227	HP1230	O25828	DNA replication regulator family protein	0.0643513	1.36001e-05	0.00207454	0.00031722	0.196985	0.000102276	2.33366e-05	0.0137423	4.01828e-06	2.4397e-07	3.4776e-07	0.0237376	1.31725e-08	0.0369336	0.14921	5.2209e-07	0.000359097	1.97758e-08	0.00179393	2.73282e-07	2.50351e-08	0.0103515	1.65923e-08	1.52001e-09	6.28488e-10	2.16665e-09	8.9586e-10	8.20688e-11	0.380283	0.117119
960	HP1568	O26088	hypothetical protein	0.102366	1.96457e-05	0.0021739	1.07803e-06	0.0969277	5.37978e-08	0.000110484	0.00714373	0.000381951	4.86395e-07	3.52217e-07	0.00884651	4.98495e-08	0.0460115	0.212458	1.07616e-06	7.41636e-08	1.5231e-07	9.19634e-07	6.65942e-07	4.58934e-08	0.0235258	5.90527e-08	4.06962e-09	8.35776e-09	2.94389e-05	6.05217e-09	4.17085e-10	0.341758	0.158097
593	HP0485	O25229	catalase-like protein	0.019687	0.00104039	0.00123887	8.85423e-07	0.252636	2.40637e-08	3.76502e-05	0.00330055	0.000481608	0.000129483	0.0162445	0.0132134	2.06738e-08	0.0146136	0.146827	6.36624e-07	2.9939e-08	0.00741835	0.00105865	0.000574152	1.52617e-08	0.0210643	2.34799e-08	1.10421e-09	0.000432906	6.38129e-10	9.98421e-10	4.69535e-11	0.433741	0.040362
664	HP1214	O25813	phosphoribosyltransferase	0.0292732	0.00104727	0.00342803	5.18227e-07	0.188204	1.81947e-08	2.28402e-05	0.000194344	3.56124e-06	2.25423e-07	0.000605813	0.00747089	9.93522e-09	0.0293266	0.225663	5.37253e-07	0.000511018	2.49677e-08	0.000251414	3.01174e-07	1.11497e-08	0.0139965	1.9064e-08	7.05765e-10	8.85961e-10	6.69329e-10	8.40222e-10	3.11057e-11	0.435334	0.063273
297	HP0692	P56007	succinyl-CoA:3-ketoacid-CoA transferase subunit B	0.0346271	8.3999e-06	0.003004	8.46536e-07	0.214036	3.83022e-08	5.15015e-05	0.00461815	0.000223675	3.41366e-07	0.00130546	0.010584	2.0768e-08	0.0459983	0.16617	9.57454e-07	3.95478e-08	5.31764e-08	0.00210274	9.6385e-07	3.9812e-08	0.0172666	9.64915e-08	3.98559e-09	5.35907e-09	4.36584e-09	5.87035e-09	2.42476e-10	0.408057	0.0884796
1088	HP0754	O25449	5-formyltetrahydrofolate cyclo-ligase	0.0147524	3.37102e-06	0.000536961	1.13869e-06	0.152545	8.32983e-08	0.000139136	2.49948e-06	6.71387e-07	8.44296e-07	7.8416e-07	0.022164	1.03163e-07	0.0738127	0.170882	1.84374e-06	1.45217e-07	2.4256e-07	5.33227e-07	4.95248e-07	3.90069e-08	0.0651544	6.22794e-07	4.90527e-08	8.19343e-08	4.55589e-08	7.60984e-08	5.99369e-09	0.410745	0.0891087
205	HPF16_RS03580(HPF16_0706)	E6NDU3	membrane protein	0.0194965	1.57642e-05	0.00197823	8.62817e-07	0.29978	3.39294e-08	3.56883e-05	0.000226432	0.000425161	0.00053876	0.0162532	0.0116457	1.88634e-08	0.00850146	0.11388	0.000409571	0.000537115	0.00760776	0.000117053	3.19646e-07	4.13683e-05	0.0177622	9.51383e-05	1.55607e-09	0.000607861	4.39101e-05	1.06382e-09	6.4363e-11	0.443068	0.0306436
293	HP0695	O25402	acetone carboxylase subunit beta	0.0523749	0.00160415	0.00135845	0.00023775	0.238126	4.67826e-08	3.50728e-05	0.00223025	0.000994433	7.63529e-06	0.00196061	0.0243467	1.83834e-08	0.0380345	0.117768	8.49102e-07	7.4486e-05	1.45222e-05	0.00119106	0.00172411	3.53412e-08	0.0179161	5.56146e-08	3.13498e-09	2.35029e-09	2.35067e-09	1.76229e-09	9.934e-11	0.398157	0.0965966
1326	HP0538	O25271	cag pathogenicity island protein cag17	0.0250393	0.000170813	0.000668892	2.7859e-07	0.210112	1.73776e-08	1.73776e-05	0.00362066	3.4877e-06	1.39812e-07	1.56873e-07	0.00580427	8.72104e-09	0.0189094	0.223728	4.7365e-07	2.63316e-08	2.63316e-08	0.00559349	1.89412e-07	1.053e-08	0.00633087	7.59298e-09	4.22117e-10	4.22117e-10	4.73627e-10	4.73627e-10	2.63304e-11	0.445975	0.0484126
130	HP1387	O25937	DNA polymerase III subunit epsilon	0.0595825	0.000408666	0.00123706	1.36316e-06	0.134374	2.52858e-08	6.23621e-05	0.0022033	0.00209802	6.58784e-07	0.000668203	0.00357499	3.01382e-08	0.096366	0.188654	1.25678e-06	2.42434e-08	5.97913e-08	0.000739494	0.00151778	1.11544e-08	0.00840646	7.54668e-08	1.45577e-09	3.59035e-09	1.39986e-09	0.000104359	6.65988e-11	0.335009	0.161896
201	HP0570	O25294	cytosol aminopeptidase	0.0421051	0.000623376	0.00316966	0.00131022	0.168579	0.000323837	2.99576e-05	0.00080198	0.00153719	5.7867e-05	0.00360381	0.0110348	1.54964e-08	0.0508215	0.194849	4.33482e-07	0.000317692	2.92348e-05	0.0037924	2.77289e-07	1.58301e-08	0.0169858	2.40543e-08	1.37323e-09	2.58817e-05	1.29674e-09	1.76621e-09	1.00831e-10	0.39145	0.0990588
910	HP0785	O25474	outer membrane lipoprotein carrier protein	0.0389614	0.00123787	0.00304964	2.79302e-07	0.126479	1.42081e-08	2.4092e-05	0.000932521	0.000677658	0.00613037	0.00168613	0.00121457	8.82963e-09	0.0770423	0.232033	2.98037e-07	1.42631e-08	3.01028e-05	1.34815e-07	1.43303e-07	6.85805e-09	0.0104954	5.83161e-09	2.79082e-10	4.73227e-10	2.96654e-10	5.03021e-10	5.0404e-06	0.370222	0.121901
1373	HP0966	O25619	hypothetical protein	0.00294726	1.37597e-05	0.00759271	0.00474428	0.134461	1.37802e-08	1.37802e-05	0.00572715	0.00144326	1.25859e-07	0.0167781	6.66805e-09	6.66805e-09	0.0415051	0.284484	2.0676e-07	1.51142e-08	1.51142e-08	1.8994e-07	1.37661e-07	1.00631e-08	1.00631e-08	3.90842e-09	4.79231e-05	7.14034e-05	7.19453e-05	8.24318e-05	1.51366e-05	0.418945	0.0592292
614	HP0960	P56453	glycine--tRNA ligase subunit alpha	0.0168555	0.000329725	0.00117544	5.14359e-07	0.178006	1.62352e-05	5.54007e-05	0.0017167	0.00165579	2.36231e-07	0.000202444	0.0084029	1.76878e-05	0.0335093	0.241356	4.35368e-07	0.000384163	5.86057e-08	0.000728197	2.89639e-07	1.75175e-08	0.0155856	1.9733e-08	1.19346e-09	2.65629e-09	9.5493e-10	2.1254e-09	1.16604e-06	0.443351	0.0552424
247	HP0772	O25464	N-acetylmuramoyl-L-alanine amidase	0.0365559	0.000228173	0.00320656	5.32143e-07	0.177681	3.32001e-08	4.29129e-05	0.000301656	0.000338733	0.00012556	0.00183102	0.0166206	2.28663e-08	0.0203689	0.221192	4.57467e-07	0.000218803	0.0003296	0.00108422	2.50241e-07	2.07614e-08	0.0198728	1.2151e-08	1.00811e-09	1.30304e-09	7.58091e-10	9.79872e-10	8.12957e-11	0.435367	0.061
318	HP1153	P56000	valine--tRNA ligase	0.0590977	1.11292e-05	0.00193336	0.000392202	0.147796	2.58496e-08	5.05933e-05	0.00389736	0.00290972	2.73725e-07	0.000787182	0.0118231	2.36504e-08	0.0643746	0.187281	0.000615629	2.91463e-08	0.000365184	1.11376e-05	0.000294512	2.04421e-08	0.0183591	2.82919e-08	1.53351e-09	3.00141e-09	1.24896e-09	2.44449e-09	1.32498e-10	0.365259	0.132224
1468	HPF16_RS06545(HPF16_1274)	E6NFG1	agmatine deiminase	0.000383466	4.08311e-06	3.17244e-06	3.05146e-07	0.181147	6.9982e-08	6.00808e-05	1.81636e-06	1.41125e-06	1.35744e-07	0.00711162	0.0171547	2.67268e-08	0.00479843	0.272017	2.14427e-07	7.40213e-08	6.35486e-08	0.00128773	1.66602e-07	5.75121e-08	0.016028	1.60249e-08	5.53188e-09	4.74922e-09	3.67514e-09	3.15517e-09	1.08918e-09	0.486347	0.00519238
1333	HPF16_RS06660(HPF16_1295)	E6NFI2	endonuclease	0.0527018	0.00176448	0.0041682	0.00312784	0.158483	3.06026e-08	3.50042e-05	0.00123559	0.00217697	0.000765288	0.00883465	0.0102603	1.44913e-08	0.0433557	0.190235	2.66032e-07	0.000291037	0.000246684	0.00206808	0.00859155	1.63692e-08	0.0113293	5.64842e-09	7.42086e-10	8.48818e-10	6.46308e-10	0.000329402	9.71241e-11	0.370307	0.105403
172	HP0192	O06913	fumarate reductase flavoprotein subunit	0.0244174	0.00207396	0.0011335	4.83947e-07	0.169564	2.33487e-08	2.86699e-05	0.000204747	0.000985189	0.000195145	0.000477967	0.0116283	1.76955e-08	0.0113563	0.245156	4.46516e-07	3.07838e-08	0.000126629	0.00494323	3.27492e-07	2.2578e-08	0.0274698	1.42151e-08	9.8002e-10	1.20336e-09	0.000216203	2.15895e-05	5.80581e-11	0.453818	0.0401711
610	HP0239	P56125	glutamyl-tRNA reductase	0.0450344	3.3079e-05	0.00607638	0.000163946	0.174523	0.000866366	6.44316e-05	0.000904921	0.000937216	0.000382483	0.00181638	0.0132981	3.60903e-08	0.042409	0.179291	1.0827e-06	0.000228777	0.000225358	0.000144054	0.000309408	3.18094e-08	0.0332907	2.81377e-08	1.45888e-09	2.00747e-09	1.5326e-09	2.1089e-09	1.09342e-10	0.400403	0.095395
1147	HP0515	O25253	ATP-dependent protease peptidase subunit HslV	0.0499039	1.14341e-05	0.000892662	0.000903532	0.0801904	2.69526e-08	4.12768e-05	3.37913e-06	0.00369814	0.00188176	0.000462196	0.00771644	1.21986e-08	0.0302916	0.307928	4.86539e-07	2.77142e-08	4.24432e-08	0.00193902	3.91852e-07	2.23207e-08	0.0141356	2.08756e-08	1.18911e-09	1.82108e-09	1.14687e-09	1.75639e-09	1.00048e-10	0.40997	0.0848011
243	HPF16_RS04645(HPF16_0910)	A0A086RNZ2	hypothetical protein	0.0341332	9.891e-06	7.37652e-06	3.25593e-07	0.223166	1.46729e-08	3.35979e-05	0.0008707	0.000696612	1.6467e-07	1.76075e-07	0.00736963	1.69923e-08	0.0192493	0.211092	3.07478e-07	8.50981e-05	2.96735e-08	2.14458e-07	2.29311e-07	9.66463e-09	0.00328552	1.01216e-08	4.83836e-09	9.76796e-10	4.56132e-10	1.04445e-09	4.40196e-11	0.444913	0.0549671
1012	HP1487	O26021	hypothetical protein	0.0205001	0.000683081	0.00704578	5.21733e-07	0.14557	0.00694754	2.31799e-05	0.00422582	0.00206346	2.10474e-07	0.00014652	0.00929384	9.35106e-09	0.0417683	0.254321	3.66311e-07	2.03161e-08	1.68365e-05	0.00146242	0.000559829	1.44358e-08	0.00531095	1.1523e-08	6.39081e-10	4.71829e-05	1.22081e-05	5.1195e-10	2.83935e-11	0.414497	0.0762866
656	HP0935	O25589	hypothetical protein	0.0367747	1.43452e-05	0.00277296	4.4644e-07	0.116493	0.0136749	7.31746e-05	0.00866723	0.0016915	2.23294e-07	2.69753e-07	0.0126835	3.65995e-08	0.0494404	0.228119	0.000137038	0.00163173	0.000556667	0.00159115	3.44279e-07	1.74429e-08	0.0256772	1.80225e-08	9.1311e-10	2.44525e-09	1.10309e-09	2.95402e-09	1.49665e-10	0.382973	0.0993611
1194	HP1302	P66572	30S ribosomal protein S5	0.0618983	7.31748e-06	6.44187e-06	7.20747e-07	0.106587	8.0278e-08	0.000170058	0.00150609	0.00250302	3.73109e-07	0.00145651	0.0415575	8.80338e-08	0.0409004	0.157914	6.79943e-07	9.14935e-08	1.93816e-07	7.23147e-07	5.98581e-07	8.05453e-08	0.0854896	6.69721e-08	9.01179e-09	1.90903e-08	7.45946e-09	1.58019e-08	2.1263e-09	0.391548	0.106822
727	HP0104	O24930	2',3'-cyclic-nucleotide 2'-phosphodiesterase	0.0867124	0.00151658	0.00733237	4.30178e-07	0.128457	9.09845e-05	1.66498e-05	0.00705693	0.00691554	1.73164e-07	0.000597766	0.00517416	6.70221e-09	0.0791174	0.16507	5.87404e-07	2.33327e-08	2.27828e-08	0.0010883	0.000288035	1.08191e-08	0.0105641	3.44683e-08	1.36914e-09	1.33687e-09	1.36628e-09	1.33408e-09	5.2992e-11	0.309266	0.188651
1107	HP0873	O25541	membrane protein	0.00896913	0.000572961	0.000309543	3.30176e-07	0.250789	2.72031e-07	0.000361819	0.00061469	0.000164965	6.37889e-08	6.15535e-08	0.015842	6.99022e-08	0.00867796	0.194488	1.87672e-07	1.60238e-07	2.13127e-07	1.24224e-07	1.1987e-07	1.02348e-07	0.0192082	1.08282e-08	9.24538e-09	1.22969e-08	8.92137e-09	1.1866e-08	1.01314e-08	0.480327	0.0193092
67	HP0422	O25176	arginine decarboxylase	0.0408693	0.00278295	0.00241895	6.4273e-07	0.174088	6.44116e-05	6.7975e-05	0.000153994	5.50659e-06	0.000216291	0.00308412	0.0196051	3.47703e-08	0.0302507	0.19824	7.39453e-05	0.000536618	0.000584807	0.000965233	4.27528e-07	0.000157174	0.0258336	2.55252e-08	1.58465e-09	2.81043e-09	1.52213e-09	2.69954e-09	1.67592e-10	0.417767	0.0764814
581	HP0731	O25431	hypothetical protein	0.0615748	0.00921266	0.0174143	1.88074e-07	0.104115	0.00166113	4.94371e-05	0.0175505	0.00375096	1.25332e-07	1.03748e-07	0.0177522	3.29447e-08	0.0873042	0.14	0.00129653	4.77129e-08	8.85459e-08	1.59789e-07	0.000613994	2.26328e-08	0.0377037	1.10281e-08	1.88701e-09	3.50192e-09	1.56204e-09	2.89885e-09	4.96018e-10	0.299571	0.196808
652	HPF16_RS03050(HPF16_0601)	E6NDI8	ribonuclease Y	0.0342264	6.83544e-06	0.000969	0.00197858	0.0879344	3.46256e-05	3.5126e-05	0.00248335	0.000336576	0.000238367	0.000942076	0.00604672	2.0616e-08	0.049991	0.300222	3.18311e-07	1.87747e-08	5.68571e-08	2.79457e-07	0.00111142	1.16349e-08	0.013443	1.29734e-08	7.65203e-10	2.31733e-09	5.40134e-10	1.63574e-09	9.64795e-11	0.407646	0.0880132
285	HP0077	P55998	peptide chain release factor 1	0.0566445	0.000414416	0.000252301	8.20467e-07	0.155374	0.000286773	6.8822e-05	0.000392799	0.00195751	5.14804e-07	0.00105874	0.0145257	4.31825e-08	0.0499543	0.193785	0.000168428	0.000953293	9.12138e-08	0.00132995	0.000201357	3.07627e-08	0.0226303	3.73979e-08	2.53958e-09	4.17751e-09	1.90703e-09	3.13699e-09	2.13023e-10	0.386315	0.109616
356	HP1301	P56040	50S ribosomal protein L15	0.0269844	0.000647916	0.00216279	4.58189e-07	0.13709	0.000442258	7.87525e-05	3.67944e-06	0.00125747	2.75515e-07	0.00155555	0.0131569	4.7355e-08	0.0527446	0.211434	4.32148e-07	3.41795e-08	1.22623e-07	0.0054926	2.50491e-07	1.98119e-08	0.0469475	3.23591e-08	2.55935e-09	9.18195e-09	1.55028e-09	5.56181e-09	4.39896e-10	0.408628	0.0838008
769	HP1558	O26080	flagellar basal body rod protein FlgC	0.0277433	0.000376594	0.000324556	1.57712e-06	0.163493	0.000224968	8.42951e-05	0.000326281	1.43334e-05	1.04211e-06	0.00341701	0.012121	5.56995e-08	0.0376323	0.235587	1.13843e-06	6.68059e-08	9.32647e-05	0.00183692	7.65514e-07	4.49223e-08	0.01672	5.56568e-08	3.26608e-09	4.73379e-09	2.05245e-09	2.97478e-09	1.74568e-10	0.427921	0.0664173
281	HP0952	O25606	damage-inducible protein CinA	0.0497654	0.00107908	0.00465566	4.81486e-07	0.123542	1.54799e-08	1.39606e-05	0.00158121	0.0021939	1.6576e-07	0.00167017	0.00327433	4.80618e-09	0.0947	0.199205	2.87838e-07	1.49006e-08	1.34381e-08	0.00862314	2.07663e-07	1.07501e-08	0.00969501	2.03736e-08	1.05469e-09	9.5117e-10	6.5502e-10	5.90729e-10	3.05805e-11	0.335716	0.153975
990	HP1348	O25903	1-acylglycerol-3-phosphate O-acyltransferase	0.0581442	0.000191406	0.000850001	1.07532e-06	0.131884	0.017816	6.19404e-05	0.00458472	0.0111332	0.000698395	0.00498838	0.0377523	4.23091e-08	0.0412995	0.157119	9.86423e-07	0.000617923	6.33707e-05	6.5305e-07	0.000703158	3.35655e-08	0.032086	7.71851e-08	4.47194e-09	5.01173e-09	4.34778e-06	4.44601e-09	2.57593e-10	0.358841	0.116203
694	HP0711	O25415	competence protein ComGF	0.0438726	0.00108978	0.000553671	5.93772e-07	0.183482	2.55509e-08	3.80397e-05	0.00281721	4.9618e-05	2.44516e-07	0.00304675	0.00766834	1.56648e-08	0.0354162	0.210505	5.5788e-07	2.59518e-08	3.86366e-08	0.00196427	0.000454392	1.28268e-08	0.00904051	2.40415e-08	1.11838e-09	1.66502e-09	1.03454e-09	1.54021e-09	7.16483e-11	0.410696	0.0837991
765	HP1365	O25918	response regulator	0.0807121	0.00146835	0.00392043	1.73727e-06	0.0866506	2.99717e-08	3.1387e-05	0.00224675	0.000384531	5.78092e-07	4.5265e-07	0.0077622	1.04443e-08	0.145993	0.154796	1.45895e-06	3.21452e-08	3.36632e-08	0.000876321	0.00026752	1.3824e-08	0.0144768	0.000408004	1.86348e-09	1.95148e-09	1.45912e-09	1.52802e-09	2.24671e-06	0.263685	0.234725
398	HP1086	O25718	hemolysin	0.0527667	0.000786984	0.0028284	4.25364e-07	0.152706	5.75161e-05	1.17872e-05	0.00953429	0.00349743	1.52549e-07	0.000676527	0.00412531	4.22727e-09	0.0582449	0.208213	2.44383e-07	6.55229e-05	1.2071e-08	0.00286793	1.49447e-07	8.46468e-09	0.00361702	8.8271e-09	4.99967e-10	4.36003e-10	2.80493e-10	2.44607e-10	1.38546e-11	0.368661	0.127659
1388	HP0613	O25334	ABC transporter ATP-binding protein	0.0540975	0.00161233	0.00124949	1.81821e-07	0.123869	6.93136e-08	4.37886e-05	0.00743703	0.000905453	1.21969e-07	0.00216244	0.0205428	2.93742e-08	0.0539319	0.216505	1.47498e-07	8.25357e-08	5.21415e-08	0.00050959	0.00269472	3.14312e-08	0.0144381	4.9019e-09	2.74296e-09	1.73285e-09	2.03501e-09	1.21359e-09	2.48384e-09	0.375355	0.119234
62	HPF16_RS00260(HPF16_0045)	E6NBY2	DNA methyltransferase	0.0637991	0.00486678	0.00583932	6.39298e-07	0.110516	5.04156e-05	4.09676e-05	0.0125673	0.00317579	0.00458932	0.00498869	0.00509869	2.9467e-08	0.0729134	0.181577	0.000252843	4.15626e-08	0.000403229	0.00288322	0.000834052	1.93619e-08	0.0256033	1.59044e-08	1.01813e-09	1.34633e-09	7.70738e-10	1.01919e-09	6.5244e-11	0.322795	0.163162
1253	HP1071	Q48269	CDP-diacylglycerol--serine O-phosphatidyltransferase	0.0577707	0.00453483	0.000279906	3.73089e-07	0.250822	6.85799e-09	1.86986e-05	0.00223734	0.000806076	1.4948e-07	0.00330643	0.00217975	7.49166e-09	0.0607512	0.106081	1.64302e-07	4.49235e-09	1.22486e-08	0.00430529	0.000939647	3.61825e-09	0.00596608	1.36297e-08	3.72663e-10	1.01608e-09	2.50535e-10	6.83095e-10	1.86772e-11	0.365049	0.12638
602	HP0853	O25524	ABC transporter ATP-binding protein	0.0154987	0.000164179	0.00248409	0.000500393	0.132409	0.00295162	5.39857e-05	0.0018979	0.00186405	4.17208e-07	0.00873775	0.00871357	3.32463e-08	0.0126962	0.260342	4.74182e-07	2.64588e-05	6.88843e-05	0.0209244	2.94058e-07	0.000181576	0.0304372	1.73752e-08	4.36334e-05	2.58098e-09	2.6639e-06	1.38459e-09	1.5158e-10	0.431902	0.0346051
690	HP1081	O25713	hypothetical protein	0.0394329	0.00216161	0.00159924	1.81456e-07	0.188001	0.00233657	9.93674e-05	0.00362174	0.0006214	0.000602215	0.00340006	0.00274805	5.77719e-08	0.0548734	0.169966	2.46894e-07	1.45944e-08	9.94324e-08	7.21258e-08	9.80723e-08	5.79725e-09	0.0304939	8.55571e-09	5.05745e-10	3.44567e-09	6.87682e-10	4.68521e-09	4.22751e-05	0.391208	0.10231
306	HP0358	O25125	membrane protein	0.0594099	0.00240136	0.00242632	2.42339e-07	0.180105	2.11067e-08	2.30984e-05	0.00232773	0.00073262	0.000189638	1.48688e-07	0.00232125	1.90691e-08	0.0402158	0.203492	2.45517e-07	4.28249e-05	3.14874e-08	0.00318138	8.27901e-08	9.70224e-09	0.00312958	6.26948e-09	7.34726e-10	8.04057e-10	5.46045e-10	5.97571e-10	7.00299e-11	0.389049	0.107514
719	HP1251	O25844	oligopeptide ABC transporter permease OppB	0.0560744	0.00213812	0.0017487	3.7944e-05	0.168312	2.96463e-08	2.80915e-05	0.000730578	0.00370428	1.20856e-07	1.34013e-07	0.0092255	1.33188e-08	0.0537529	0.191743	2.12616e-07	0.000103677	0.000255259	0.00350274	0.000211943	1.956e-08	0.00843003	8.07334e-09	8.46775e-10	8.02366e-10	9.38955e-10	8.89712e-10	9.33177e-11	0.377711	0.118149
1348	HP0135	P64655	hypothetical protein	0.0475135	0.0017182	7.59075e-06	6.9477e-07	0.183166	0.00519584	3.83854e-05	0.00159487	4.77838e-06	4.37358e-07	4.32982e-07	0.0332583	2.41636e-08	0.0267842	0.179334	8.27113e-07	6.3676e-08	0.00175592	3.55205e-07	3.51651e-07	2.70722e-08	0.0196247	3.21861e-08	2.47788e-09	1.79622e-09	2.45309e-09	1.77825e-09	1.369e-10	0.415383	0.0776232
1213	HP1295	P56018	30S ribosomal protein S11	0.050102	0.000731519	0.00278363	4.95658e-07	0.152846	1.04588e-08	5.61173e-05	4.75228e-06	3.32745e-06	2.83883e-07	1.91375e-07	0.00594826	3.21406e-08	0.0297028	0.224901	4.51227e-07	7.42836e-05	0.000351597	0.00167628	3.15941e-07	9.88918e-09	0.0308169	2.69546e-08	8.437e-10	4.52693e-09	5.68765e-10	3.05174e-09	9.55219e-11	0.414512	0.083328
32	HP0060	O24900	hypothetical protein	0.0429953	0.00259821	0.0154386	0.00286304	0.100408	1.24178e-08	3.14173e-05	0.000505573	0.001737	0.0101124	0.0027382	0.00706684	2.30078e-08	0.0539373	0.2164	3.20429e-07	1.75076e-08	0.00688159	3.54333e-07	0.00189407	1.35936e-08	0.034392	1.24105e-08	6.78084e-10	1.71557e-09	4.76113e-10	1.20457e-09	4.33989e-07	0.358266	0.117212
1027	HP0803	O25483	hypothetical protein	0.02063	0.000217984	0.00157228	5.29043e-07	0.232039	2.13994e-08	2.13994e-05	0.000365026	0.00202232	0.0002804	0.00136356	0.00310153	8.44586e-09	0.0264924	0.210625	3.84689e-07	1.47203e-08	1.47203e-08	3.69338e-07	3.90414e-07	1.49394e-08	0.001258	1.3829e-08	5.29174e-10	5.29174e-10	5.59371e-10	5.59371e-10	9.72376e-06	0.447023	0.0513
231	HP1430	P56185	ribonuclease J	0.0421518	0.00195712	0.00208315	2.3764e-07	0.191383	4.43817e-06	3.72139e-05	0.00259089	0.00147056	0.000258065	0.00123272	0.00484487	2.76388e-08	0.0171244	0.218103	2.64418e-07	3.74197e-08	5.43646e-05	0.00876117	1.5672e-07	2.21786e-08	0.00794319	7.75695e-09	1.09774e-09	1.50832e-09	8.84064e-10	1.21472e-09	1.71904e-10	0.422273	0.0673779
302	HP0407	O25163	biotin sulfoxide reductase	1.16437e-06	1.80554e-06	2.33189e-06	2.36021e-07	0.186739	9.52206e-08	9.62645e-05	9.38867e-07	0.0108071	1.22729e-07	0.041816	0.0191419	5.00569e-08	0.0457886	0.178207	1.50573e-07	7.67791e-08	0.0173964	2.45789e-07	1.94467e-07	9.91616e-08	1.00249e-07	1.9683e-08	1.00366e-08	1.01466e-08	7.94092e-09	8.02797e-09	4.09357e-09	0.384088	0.0566019
1074	HP1484	O26018	membrane protein	0.0533751	0.000568963	0.00250034	4.2931e-07	0.163238	1.53659e-08	2.20341e-05	0.0122058	0.00374688	1.63795e-07	0.000955937	0.00586257	8.4067e-09	0.0724676	0.175484	4.48614e-07	1.11389e-08	1.59727e-08	0.00110168	0.000720904	8.6513e-09	0.00774991	2.27842e-08	5.6572e-10	8.11221e-10	8.1549e-10	1.16938e-09	2.90352e-11	0.352334	0.144865
715	HP0566	O25290	diaminopimelate epimerase	0.0458643	0.000541806	0.00297254	5.38773e-07	0.179122	9.5042e-05	3.45186e-05	0.00475487	0.000479621	0.000233363	0.00104004	0.00624164	1.33685e-08	0.0533009	0.189948	4.52094e-07	2.50509e-08	3.50198e-08	0.00233263	0.000204527	1.34067e-08	0.0128331	2.00766e-08	1.11246e-09	1.55516e-09	9.20126e-10	1.28628e-09	7.12742e-11	0.388145	0.107914
348	HP0922	O25579	hypothetical protein	0.0905755	0.00294886	5.40321e-06	2.82094e-07	0.123675	8.2239e-08	8.33289e-05	0.0010307	2.83091e-06	0.00308029	1.18487e-07	0.0353917	4.36585e-08	0.0263642	0.175838	2.16313e-07	0.00205052	7.97042e-08	1.72896e-07	1.38608e-07	5.04045e-08	0.0389528	7.23653e-09	2.63155e-09	2.66642e-09	2.10967e-09	2.13763e-09	7.77343e-10	0.373857	0.120927
419	HP0972	P56454	glycine--tRNA ligase subunit beta	0.0467434	1.70649e-05	0.00074934	0.000341857	0.174387	2.86336e-08	2.46306e-05	0.00119854	0.00269437	4.57458e-05	0.0023219	0.0105044	1.03354e-08	0.0310765	0.219222	0.000264936	3.268e-08	6.43642e-05	2.29459e-07	0.000556032	1.52772e-08	0.00978747	9.86288e-09	8.236e-10	7.08458e-10	6.56661e-10	5.64858e-10	4.71685e-11	0.413901	0.0824792
640	HP0858	O25529	bifunctional heptose 7-phosphate kinase/heptose 1-phosphate adenylyltransferase	0.0579974	0.00149898	0.00483321	6.91201e-07	0.163482	5.56154e-05	3.51372e-05	0.00188264	0.000995676	0.00329883	6.87673e-05	0.00668575	1.56991e-08	0.0531175	0.190665	0.00179877	1.98099e-08	3.45419e-08	0.000321516	0.000214657	1.35706e-08	0.0130478	1.9596e-08	6.92112e-10	1.20682e-09	5.71301e-10	9.9616e-10	3.51835e-11	0.37388	0.120325
273	HPF16_RS03800(HPF16_0749)	E6NDY6	cobalt ABC transporter permease	0.112872	0.0155685	0.00537974	3.49306e-07	0.158985	1.0284e-08	2.32082e-05	0.0109985	0.00185292	1.50432e-07	0.00790146	0.0027406	9.99484e-09	0.0600202	0.109207	0.00378529	6.75244e-09	1.52384e-08	0.00445934	1.10666e-07	2.89032e-09	0.00609884	1.33678e-08	3.49132e-10	0.000107234	3.93565e-10	8.88168e-10	2.31967e-11	0.277031	0.206692
344	HP0617	P56459	aspartate--tRNA ligase	0.0123771	0.00101679	5.93187e-05	3.68464e-07	0.155348	0.00401442	4.25736e-05	0.00248944	0.000333135	1.68212e-07	0.00214307	0.0151734	1.94358e-08	0.0132832	0.268177	3.37226e-07	5.93286e-05	3.88225e-06	0.0120815	0.00134653	2.33987e-08	0.0120498	8.33196e-09	9.83974e-10	1.19815e-09	7.29252e-07	9.62704e-10	1.13692e-10	0.450748	0.0295589
757	HP1526	O26054	exodeoxyribonuclease III	0.0409375	0.000286612	0.000542947	2.88388e-07	0.18353	2.29442e-08	4.38319e-05	0.00309342	0.000758494	1.07335e-07	8.7628e-08	0.00793053	1.63138e-08	0.0406444	0.201899	0.000343364	5.09556e-05	7.91059e-05	0.00224138	1.32501e-07	1.29126e-08	0.017617	8.28676e-09	8.07571e-10	1.54276e-09	6.59296e-10	1.2595e-09	1.22742e-10	0.410977	0.0862634
828	HP0973	O25625	hypothetical protein	0.0197278	0.00187643	0.00276635	4.2393e-07	0.222021	0.000510622	3.49009e-05	0.0027711	0.000336662	5.64723e-05	0.0216476	0.0155593	2.51168e-08	0.0274644	0.177252	0.000183254	3.31639e-08	0.000299871	0.000594317	0.00168718	1.35184e-08	0.00520974	1.7161e-08	1.05843e-09	1.68981e-09	8.84933e-10	1.41281e-09	8.71375e-11	0.420043	0.0549428
1407	HP0764	O25459	hypothetical protein	0.0803359	0.0109643	0.0176788	3.2826e-07	0.129227	0.000298782	2.00497e-05	0.00875275	0.0072238	6.42134e-05	0.003249	0.0102786	8.05505e-09	0.0873984	0.135034	0.000120604	2.01852e-08	1.56556e-08	0.000708514	0.000595315	1.23495e-08	0.00804966	1.89774e-08	1.49045e-09	1.15599e-09	1.49448e-09	1.15912e-09	9.10348e-11	0.282589	0.212354
682	HP1014	O25658	7-alpha-hydroxysteroid dehydrogenase	0.0312207	1.10363e-05	0.000685255	4.1052e-07	0.16513	2.9951e-08	7.0584e-05	0.000244302	8.93757e-05	0.00071563	0.0021509	0.0136509	3.7091e-08	0.0175923	0.24683	3.53885e-07	3.31067e-08	7.8021e-08	0.000764518	0.000722615	2.17453e-08	0.0200856	1.31636e-08	1.23148e-09	2.90217e-09	9.60393e-10	3.53857e-05	2.11738e-10	0.445696	0.0498429
753	HP0097	O24923	hypothetical protein	0.0299948	0.00249512	0.0015517	0.000636037	0.221095	0.000521376	3.03484e-05	0.000141942	0.000633046	0.000680529	0.000587809	0.0185559	1.78911e-08	0.045026	0.162228	3.61593e-07	4.11773e-08	3.50815e-08	0.000591452	2.10955e-07	2.4023e-08	0.0152297	1.68861e-08	1.92294e-09	1.63827e-09	1.12054e-09	9.54655e-10	1.08714e-10	0.417109	0.0798426
386	HP1503	O26033	cation-transporting ATPase	0.0368195	0.000364767	0.00228273	1.44242e-06	0.204476	0.000317369	7.68766e-05	1.72067e-05	0.0015609	0.000490901	0.00919107	0.018175	2.65635e-08	0.0269236	0.170948	1.3538e-06	0.00223601	9.63283e-05	0.0102513	0.000225809	3.56499e-08	0.0155434	3.92139e-08	7.43487e-07	1.97165e-09	1.52729e-09	2.08998e-09	7.67913e-11	0.409142	0.0679687
1268	HP0601	P0A0S1	flagellin A	0.0639656	0.0007586	0.000597396	9.17383e-07	0.18377	6.59134e-08	0.000139139	0.000739057	0.00292039	9.62613e-05	0.00303644	0.0281666	6.05005e-08	0.0236199	0.158289	9.60804e-07	0.000129105	0.000698991	0.000725492	0.000530646	5.33955e-08	0.0317206	2.75233e-08	1.88894e-09	9.51594e-05	1.97753e-09	4.17444e-09	2.86494e-10	0.401946	0.092601
1133	HP1290	O25877	nicotinamide mononucleotide transporter PnuC	0.0369292	0.0010901	0.00695202	3.49559e-07	0.190342	2.3135e-08	1.74679e-05	0.00113978	0.000952653	0.000327797	0.000453561	0.00610695	5.29354e-09	0.0477633	0.196832	1.82207e-07	3.36917e-05	1.15032e-08	0.00667508	1.24461e-07	1.04068e-08	0.00438297	7.1391e-09	5.96932e-10	4.5071e-10	4.72491e-10	3.56751e-10	2.98295e-11	0.397665	0.0948271
799	HP0196	O24991	UDP-3-O-[3-hydroxymyristoyl] glucosamine N-acyltransferase	0.0269059	0.000440501	0.00157606	4.8718e-07	0.194042	2.22047e-08	3.60726e-05	0.00273185	0.000282804	1.99274e-07	0.00214358	0.00551445	1.4755e-08	0.0196928	0.231673	4.22695e-07	3.32648e-05	3.65389e-08	0.0036117	0.000120076	1.62914e-08	0.0111948	3.36282e-08	1.78937e-09	2.90692e-09	1.53271e-09	2.48995e-09	1.32491e-10	0.442424	0.0516299
1180	HP1448	P55997	ribonuclease P protein component	0.0255898	1.07696e-05	8.78335e-05	0.000797228	0.21729	2.22701e-08	1.07644e-05	2.83522e-05	3.03891e-06	0.000690159	0.00137943	0.00879067	5.84423e-09	0.0362956	0.200739	2.73911e-07	2.41634e-08	0.000190768	0.00161856	0.00241128	1.25586e-08	0.00406602	6.65841e-09	5.87382e-10	2.83916e-10	5.66412e-10	2.73779e-10	2.41519e-11	0.430886	0.0620153
1228	HP1254	O25846	malonyl-acyl carrier protein O-methyltransferase BioC	0.0476259	0.000182061	0.00608856	3.59649e-07	0.210436	1.89251e-08	7.28497e-05	0.00197677	0.00213452	1.64355e-07	2.02069e-07	0.0086194	3.32913e-08	0.0515443	0.154431	3.90811e-07	1.67267e-08	0.0003369	0.00200888	1.63511e-07	6.99825e-09	0.014542	1.86913e-08	7.99987e-10	3.07944e-09	9.83558e-10	3.78608e-09	1.62044e-10	0.388028	0.109552
795	HP0630	O25347	NADPH quinone reductase MdaB	0.0689901	0.000484916	0.00427808	0.000242132	0.126489	2.78152e-08	1.68858e-05	0.0074199	0.000689953	4.17339e-07	0.00157378	0.0159863	9.70483e-09	0.0752384	0.184356	0.000355676	3.26815e-08	1.984e-08	0.00121987	4.57517e-07	2.20016e-08	0.0126579	5.72538e-08	2.75329e-09	1.67144e-09	2.19312e-09	1.33138e-09	6.40251e-11	0.339489	0.157101
499	HPF16_RS01800(HPF16_0349)	E6NCT6	hypothetical protein	0.0745997	0.010757	0.00771204	4.9517e-07	0.156096	1.7823e-08	1.7823e-05	0.0174295	0.00216339	0.000190395	0.00144958	0.0112074	1.13003e-08	0.0560894	0.148315	8.06595e-07	2.79814e-08	6.37828e-06	0.0003954	0.00111447	1.2794e-08	0.0124553	2.24013e-08	7.77119e-10	7.77119e-10	8.06307e-10	8.06307e-10	2.79714e-11	0.328074	0.168751
1089	HP0551	P66185	50S ribosomal protein L31	0.0249375	3.74673e-06	0.00128291	3.67735e-07	0.163523	3.40138e-08	5.58708e-05	0.000782264	1.3769e-06	2.35135e-07	1.57131e-07	0.0217489	3.57246e-08	0.0188593	0.231029	3.09567e-07	4.28479e-08	7.03817e-08	0.00015441	1.77919e-07	2.46263e-08	0.0376202	3.03834e-08	4.20545e-09	6.90783e-09	2.81033e-09	4.61622e-09	6.38943e-10	0.453921	0.0458671
703	HP0859	O25530	ADP-L-glycero-D-manno-heptose-6-epimerase	0.0594532	0.000594815	0.00147339	5.40801e-07	0.152783	4.10514e-08	3.00702e-05	0.00208586	0.00248816	6.41907e-05	0.00122217	0.00594526	1.01554e-08	0.0469583	0.21483	4.44386e-07	3.84458e-08	2.3181e-05	3.09393e-07	0.000951805	2.34856e-08	0.0110954	1.45419e-08	1.25809e-09	9.21548e-10	1.10385e-09	8.08574e-10	6.99534e-11	0.384653	0.113054
336	HP0833	O25504	hypothetical protein	0.0418897	0.000269633	0.00166618	1.32618e-06	0.118603	5.29706e-08	5.29706e-05	0.00148063	0.000206273	7.29923e-07	0.000517119	0.0204055	2.91547e-08	0.0479025	0.247131	0.000523598	0.00135029	6.66893e-08	0.000797444	1.56922e-06	0.000146382	0.0170539	8.25994e-08	1.66825e-09	1.66825e-09	3.2992e-09	3.2992e-09	6.66336e-11	0.403193	0.0934149
407	HP0499	O25241	phospholipase A1	0.0492442	0.000910845	0.00139806	0.000310494	0.25635	2.5723e-08	2.92376e-05	0.000915216	0.00306796	3.7276e-07	0.00337204	0.00413795	1.19054e-08	0.0235616	0.139639	0.000437544	4.50133e-05	0.000782774	4.6235e-07	0.000209406	1.29917e-08	0.0140775	3.3999e-08	3.75412e-05	0.00147253	9.55346e-10	1.08588e-09	4.13769e-11	0.414205	0.0790979
35	HP1541	O26066	transcription-repair coupling factor TrcF	0.0640268	0.00082575	0.0072307	3.91992e-07	0.0996036	0.0037608	6.02964e-05	0.00150933	0.000779706	0.000671352	0.00517646	0.0215946	3.79155e-08	0.071047	0.1658	3.34299e-07	0.00293997	0.00503081	3.13369e-07	0.00147632	2.75047e-08	0.0482026	1.96862e-08	2.29303e-09	4.01859e-09	1.72787e-09	0.000263254	3.52715e-10	0.3352	0.145419
1049	HP1284	O25871	heptosyltransferase	0.0344259	0.00286544	0.00304321	6.47891e-05	0.149334	0.012384	1.70425e-05	8.07076e-06	8.542e-05	0.00397578	0.0013482	0.0132923	1.98024e-05	0.0407209	0.229467	0.000462156	0.000582947	9.79959e-06	0.000535388	2.10938e-07	1.44045e-08	0.00732096	1.26549e-08	8.64173e-10	4.46489e-10	3.70056e-05	4.83563e-10	3.30214e-11	0.399414	0.0811488
261	HP0544	Q48252	type IV secretion/conjugal transfer ATPase	0.0444591	0.00110576	0.00172216	2.20473e-07	0.186166	9.30031e-05	1.54503e-05	0.00700848	0.00140007	9.55157e-08	0.00404212	0.00305986	6.69356e-09	0.0309756	0.213659	1.92081e-07	1.2778e-08	1.5593e-08	0.00232814	1.06517e-07	7.08594e-09	0.00396465	8.27095e-09	5.50216e-10	6.71427e-10	4.74977e-10	5.79613e-10	3.85582e-11	0.406849	0.0866711
332	HP0060	O24900	hypothetical protein	0.0379591	0.020712	0.0196532	2.66288e-07	0.121614	1.52434e-08	5.0972e-05	0.0176289	0.00350054	0.00157432	0.00734516	0.0069578	2.5192e-08	0.0731082	0.142643	1.89938e-07	1.88109e-08	6.29013e-08	0.00639872	0.00183084	1.27003e-08	0.0389036	8.09348e-09	8.01556e-10	2.68029e-09	4.63305e-10	1.54923e-09	0.000119576	0.310118	0.172562
1374	HP0464	O25211	type I restriction-modification system endonuclease	0.105403	0.0117065	0.0102448	2.20574e-07	0.112521	5.36399e-09	1.22605e-05	0.0230874	0.00216721	1.59698e-07	0.000988385	0.00226879	8.87674e-09	0.10272	0.117566	0.000300139	1.05682e-06	1.55053e-08	0.00433384	1.16212e-07	2.9573e-09	0.00659565	1.17485e-08	2.98972e-10	6.83364e-10	2.85704e-10	8.366e-05	1.66182e-11	0.238951	0.255329
745	HP1401	O25951	metal-dependent hydrolase	0.0948364	1.11188e-05	0.00282128	4.48333e-07	0.158315	1.7153e-08	1.8345e-05	0.00694646	0.000449182	0.00022536	0.00360385	0.00694547	7.42812e-09	0.0806488	0.137004	7.34961e-07	0.00024342	2.27646e-08	2.1464e-07	0.000503031	8.21203e-09	0.0073799	2.9635e-08	8.5827e-10	4.75207e-05	1.13382e-09	1.21261e-09	3.51189e-11	0.309644	0.185713
816	HP1493	O26026	hypothetical protein	0.063504	0.00259629	0.000381336	1.109e-06	0.220175	3.26611e-08	5.93419e-05	0.00241173	5.22582e-06	0.000327084	0.000814219	0.00961266	1.74672e-08	0.0339358	0.155505	8.76857e-07	2.98337e-08	5.42048e-08	1.62756e-05	0.00106475	1.77589e-08	0.00958901	3.26045e-08	1.10932e-09	2.01552e-09	9.6023e-10	1.74464e-09	5.93586e-11	0.394882	0.102834
449	HP0781	O25470	hypothetical protein	0.05993	0.00335538	0.00308764	4.07264e-07	0.134864	1.13096e-08	1.38255e-05	0.00852681	0.00721016	0.00176974	0.00378639	0.00473144	6.49681e-09	0.0875311	0.176944	3.72819e-05	1.15646e-08	1.19498e-05	0.00107604	0.000543223	5.38856e-09	0.00658053	1.94804e-08	6.02035e-10	7.3596e-10	5.40966e-10	6.61306e-10	2.04374e-11	0.32312	0.169641
670	HP0578	O25301	hypothetical protein	0.0338356	0.00113121	0.0019346	6.2787e-05	0.204109	3.28292e-08	3.98046e-05	0.00250669	4.81312e-05	0.0013946	0.0118068	0.0100507	1.74605e-08	0.0280961	0.193274	5.64227e-07	3.12579e-08	0.000160621	0.00080881	0.000170352	1.04372e-08	0.0104651	1.29715e-08	7.18614e-10	8.71302e-10	8.3882e-10	0.000104968	5.63441e-11	0.417898	0.0675523
1334	HP1246	P56013	30S ribosomal protein S6	0.0176024	5.81717e-06	0.000775347	3.68731e-07	0.184324	0.00124678	7.41558e-05	0.00066748	2.19934e-06	2.21384e-07	0.000522477	0.0116396	4.45227e-08	0.0192291	0.227672	2.63464e-07	4.06464e-08	0.00019053	0.0004148	0.000723063	2.55957e-08	0.0349097	1.67001e-08	2.57644e-09	6.71866e-09	1.28793e-09	3.35857e-09	5.1815e-10	0.458545	0.0382823
741	HP0724	O25425	anaerobic C4-dicarboxylate transporter	0.0354089	1.07937e-05	0.00215472	0.000625937	0.25039	5.52138e-08	4.55426e-05	0.0023534	0.000438612	1.78023e-07	0.00240332	0.0116215	2.37792e-08	0.0220511	0.161477	3.28625e-07	4.08666e-08	3.37084e-08	0.000291346	3.06992e-07	3.81764e-08	0.0106022	1.03806e-08	1.2909e-09	1.06479e-09	0.000125679	1.38658e-09	1.72431e-10	0.43409	0.0624174
374	HP0378	O25141	cytochrome c biogenesis protein	0.0328969	0.000309456	0.00164649	0.00182616	0.192446	0.000121393	4.50756e-05	0.00035317	0.00133693	0.00338199	0.00504134	0.00882447	1.92e-08	0.0441989	0.188403	4.32208e-07	7.20295e-05	3.67023e-08	4.65862e-05	8.12034e-05	1.02236e-08	0.0188989	1.23694e-08	6.68422e-05	1.05038e-09	3.08933e-06	1.40845e-09	5.83063e-11	0.408572	0.0807418
1148	HP0644	O25361	membrane protein	0.0779085	0.00474871	0.00437892	4.08161e-07	0.20117	1.52089e-08	2.78183e-05	0.00462299	0.00575233	1.38152e-07	1.86302e-07	0.00498173	9.41575e-09	0.0497579	0.136003	2.7635e-07	7.63596e-09	1.39668e-08	0.00141097	2.40764e-07	6.65268e-09	0.00923576	1.77215e-08	4.89671e-10	8.95645e-10	6.60339e-10	1.20781e-09	3.33736e-11	0.351391	0.147169
445	HP1132	P55988	ATP synthase subunit beta	0.0410907	6.24771e-06	0.00206122	3.11823e-07	0.158881	2.84472e-08	3.62793e-05	0.00105234	0.00107981	0.000446134	0.00204451	0.010674	1.72735e-08	0.0436802	0.223738	2.62691e-07	0.000223199	0.000140981	0.000675113	0.00027913	2.27962e-08	0.0138905	1.31109e-08	1.50557e-09	1.92008e-09	1.19609e-09	1.5254e-09	1.75166e-10	0.407183	0.0889705
30	HP0227	O34523	membrane protein	0.0642757	0.00599857	0.00704745	0.000352649	0.171559	2.11901e-08	5.47981e-05	0.00637614	0.00368106	0.000476133	0.0027289	0.0114897	4.87907e-05	0.0216555	0.183602	0.00130319	2.511e-08	1.967e-05	0.0119956	1.29472e-07	0.000648183	0.00657854	5.74902e-09	7.08561e-10	0.000108348	6.37303e-10	1.64808e-09	2.03125e-10	0.373229	0.109034
858	HP0763	O25458	signal recognition particle receptor FtsY	0.0496031	0.00236221	0.0032202	0.000167935	0.164647	5.58697e-05	7.15575e-05	0.00643633	0.00138934	2.17362e-07	0.00167378	0.00934335	3.47927e-08	0.0362979	0.204878	3.89395e-07	4.28338e-08	0.000489879	0.000212138	2.27845e-07	2.50632e-08	0.0191507	1.73539e-08	1.90894e-09	3.53536e-09	1.49989e-09	2.7778e-09	3.0556e-10	0.398019	0.0993091
1195	HP1202	P66052	50S ribosomal protein L11	0.0281673	1.57826e-06	9.96353e-07	2.33236e-07	0.175705	3.9285e-08	6.76036e-05	1.3298e-06	0.000487986	1.96518e-07	1.82432e-07	0.0315634	5.69611e-08	0.0181317	0.190304	3.68137e-07	6.67948e-08	1.14944e-07	2.50349e-07	2.32404e-07	4.21674e-08	0.0555667	5.44032e-08	9.87093e-09	1.69864e-08	9.16339e-09	1.57688e-08	2.8611e-09	0.45314	0.0467909
370	HP1495	P56108	transaldolase	0.108441	0.00159743	0.00179045	2.27183e-07	0.11349	0.000113929	2.66253e-05	0.0115951	0.00421934	0.00246034	0.000789537	0.00765528	1.72031e-08	0.0630794	0.169138	3.67293e-07	2.21519e-08	3.44889e-08	0.00199958	1.45957e-07	8.80284e-09	0.0136027	1.42076e-08	8.56876e-10	1.33409e-09	1.06947e-09	1.66509e-09	1.00424e-10	0.303887	0.190723
1108	HP1331	O25889	membrane protein	0.0265799	0.000382468	0.00348796	0.00135811	0.16008	1.01529e-08	1.74791e-05	0.00276781	0.000915027	0.00101281	0.00194887	4.59113e-09	7.90405e-09	0.0429956	0.250069	0.000999973	7.63289e-09	1.31407e-08	0.00451799	1.9153e-07	5.78351e-09	0.0028489	1.10215e-08	3.32811e-10	5.72964e-10	3.36389e-10	5.79124e-10	1.7486e-05	0.412998	0.0771288
783	HP1110	O25738	pyruvate flavodoxin oxidoreductase subunit alpha	0.0345967	9.04013e-06	7.04781e-06	3.40545e-07	0.19115	3.0086e-08	5.2682e-05	0.00050665	0.000634264	0.000170386	0.00454576	0.0132455	3.39287e-08	0.0256999	0.216596	3.03541e-07	3.05009e-08	2.49096e-05	0.00159317	0.000637439	2.37789e-08	0.0095952	0.000935568	1.14898e-09	2.01191e-09	1.0102e-09	1.76891e-09	1.77746e-10	0.430586	0.0614536
487	HP1461	O25997	cytochrome c551 peroxidase	0.0123439	9.29239e-05	0.000324203	0.00209289	0.201987	1.96021e-08	3.79866e-05	0.00108288	0.000834089	4.30115e-07	0.0152321	0.00668371	2.72839e-08	0.0281265	0.216047	4.82759e-07	0.000129873	0.000101467	0.00109794	2.96512e-07	1.43964e-08	0.0137839	1.47465e-08	7.1598e-10	1.38749e-09	4.82706e-10	9.35431e-10	4.54175e-11	0.438502	0.0428044
1155	HP0751	O25447	flagellar protein FlaG	0.0195898	5.89736e-06	0.000625726	4.10172e-07	0.148619	2.7481e-08	9.78378e-05	0.00306248	2.49478e-06	2.78044e-07	0.000345525	0.0186286	6.63215e-08	0.0783702	0.164993	5.75989e-07	4.25227e-08	0.00476752	3.96079e-07	0.000434996	2.65367e-08	0.0600943	4.00611e-08	2.95753e-09	1.05294e-08	2.68404e-09	0.000361246	7.05455e-10	0.392334	0.101657
1020	HP0088	P55993	RNA polymerase sigma factor RpoD	0.0152119	0.00030751	0.000317651	5.26241e-07	0.139199	0.00674646	5.19179e-05	0.00332517	0.000504455	2.96743e-07	0.000872035	0.015101	2.92761e-08	0.0158376	0.28411	6.20349e-05	4.12406e-08	7.71519e-08	0.00722367	0.00016278	2.12013e-08	0.0108275	1.38414e-08	1.02778e-09	4.68808e-05	9.1293e-05	1.36556e-09	1.01399e-10	0.449238	0.0355043
324	HP1362	O25916	replicative DNA helicase	0.0608649	0.000158555	0.00439608	0.000190733	0.154022	0.000120438	5.85299e-05	0.00435895	0.00118053	4.33607e-07	0.000188543	0.0129617	3.13045e-08	0.0520488	0.188863	0.000123211	3.45449e-08	7.55468e-08	0.00473156	0.00026039	1.80688e-08	0.0154716	3.37393e-08	1.56444e-09	3.4213e-09	1.11382e-09	2.43582e-09	1.12946e-10	0.371318	0.123008
1480	HP0765	O25460	hypothetical protein	0.0361764	0.0119031	0.00696076	4.10006e-07	0.135443	3.23868e-08	6.63351e-05	0.00325273	0.00156208	0.00235721	0.00284693	0.012107	0.000490921	0.0404936	0.192099	2.94862e-07	3.60875e-08	7.3915e-08	0.00168391	0.000573096	0.00282054	0.0491632	2.10164e-08	2.57215e-09	5.26831e-09	1.6601e-09	3.40024e-09	4.16149e-10	0.388811	0.100349
808	HP0195	O24990	enoyl-ACP reductase	0.0452652	0.00159798	0.00117214	2.25569e-05	0.169517	0.000923432	7.8738e-05	0.00204082	0.000480503	0.000640988	0.00301449	0.00541734	2.9618e-08	0.0566645	0.191729	5.60498e-07	2.64514e-08	7.25925e-08	6.43528e-07	0.00092589	2.24357e-08	0.0204048	3.45605e-08	1.631e-09	0.000103372	1.2049e-09	5.86608e-09	1.56052e-10	0.387068	0.107221
896	HP0367	O25131	hypothetical protein	0.0269744	9.24712e-06	0.000655201	2.55651e-07	0.149596	2.63224e-08	1.41541e-05	0.00843277	0.00168254	1.39073e-07	1.31989e-07	0.0098684	7.69978e-09	0.0391248	0.255108	3.55509e-07	0.000126074	2.07391e-08	0.000813171	0.000841454	1.48477e-08	0.00675311	9.82859e-09	1.06629e-09	5.73365e-10	1.01198e-09	5.44159e-10	5.90351e-11	0.421325	0.076879
320	HP0116	P55991	DNA topoisomerase I	0.0700295	0.00351699	0.00573532	0.000665445	0.104346	2.53609e-08	3.47428e-05	0.00271143	2.67494e-06	2.28814e-07	0.00173123	0.020784	2.84728e-08	0.0614327	0.197299	3.06469e-07	3.68862e-08	0.000125808	0.00175734	1.76443e-07	2.12364e-08	0.0290795	1.50929e-08	1.81656e-09	2.48857e-09	1.37094e-09	0.000747509	2.26046e-10	0.351508	0.143429
1440	HP0768	P56414	cyclic pyranopterin monophosphate synthase	0.0416672	0.0142426	0.014798	4.1894e-07	0.165786	2.74768e-08	1.83721e-05	0.0186363	0.00271852	2.27382e-07	0.00185015	0.0148899	9.97154e-09	0.0574677	0.154109	6.19474e-07	0.000916872	2.48692e-08	2.93847e-07	0.00125361	1.92724e-08	0.0116157	1.73643e-08	1.04257e-09	6.97103e-10	1.13887e-09	7.6149e-10	2.83041e-05	0.346401	0.14953
1389	HPF16_RS03765(HPF16_0742)	E6NDX9	LPS biosynthesis protein	0.0977502	0.00456914	0.0100943	4.60837e-07	0.145223	2.26245e-08	3.87143e-05	0.00464502	0.00561649	0.00164688	0.0020146	0.00364667	1.48109e-08	0.037518	0.156747	1.06909e-06	8.84328e-05	3.74087e-08	0.0133329	0.00113748	9.04267e-09	0.0154735	2.62999e-08	5.37799e-10	0.000455748	1.29118e-09	2.20942e-09	4.51797e-11	0.321091	0.160193
1254	HP1178	P56463	purine-nucleoside phosphorylase DeoD	0.0215683	0.00106979	0.000874928	5.68528e-07	0.190653	2.46256e-08	3.19986e-05	0.00204534	7.23324e-06	2.76049e-07	2.3309e-07	0.00604202	1.55369e-08	0.0226704	0.2443	5.30453e-07	2.72111e-08	0.000152917	0.00276978	3.2092e-07	1.64625e-08	0.00779082	1.22476e-08	6.28274e-10	8.1638e-10	5.30501e-10	2.08754e-05	3.53613e-11	0.448786	0.048236
733	HP0003	P56060	2-dehydro-3-deoxyphosphooctonate aldolase	0.0245933	1.24302e-05	0.00327095	5.0488e-07	0.159496	0.000800363	4.066e-05	1.06221e-05	0.000601453	0.000795791	0.00431052	0.00634478	2.1662e-08	0.0488388	0.236768	4.27454e-07	8.71241e-05	5.10621e-08	0.00335875	2.52436e-07	2.03427e-08	0.0106696	1.7362e-08	1.39913e-09	2.07401e-09	9.43253e-10	1.39823e-09	1.12678e-10	0.413278	0.0773276
804	HP1133	P56082	ATP synthase subunit gamma	0.0620882	1.33737e-05	0.00120215	0.00150581	0.117473	2.49508e-08	2.49508e-05	0.00074803	0.00132586	2.04111e-07	0.000407168	0.00630478	9.32945e-09	0.0342709	0.26489	6.84282e-07	3.35907e-08	3.35907e-08	0.00142647	0.000213178	1.71278e-08	0.00810492	2.79306e-08	1.37108e-09	1.37108e-09	1.27664e-09	1.27664e-09	6.26691e-11	0.396773	0.0996485
437	HP0471	O25217	potassium transporter	0.0642158	0.00111699	0.00405875	5.22539e-07	0.184325	0.00163131	5.15002e-05	0.00161159	0.00317402	0.000369356	2.62012e-07	0.0229531	1.92844e-08	0.0522776	0.141609	4.74774e-07	0.00010064	3.49439e-08	2.43294e-07	0.000152479	2.85403e-08	0.0223506	2.66504e-08	2.33466e-09	1.9615e-09	3.1263e-09	2.6266e-09	2.30099e-10	0.371238	0.126455
508	HP1091	O25723	alpha-ketoglutarate permease	0.0764977	0.000796568	0.00766313	0.00018497	0.169151	3.73727e-08	3.98417e-05	0.00264459	0.0055586	0.000249506	0.000226526	0.0141235	1.7685e-08	0.059327	0.147798	2.89903e-07	6.8766e-05	2.75724e-08	2.78086e-07	0.000275329	2.10709e-08	0.0153937	2.94803e-08	2.63009e-09	2.80384e-09	2.23375e-09	2.38132e-09	2.1245e-10	0.346467	0.152488
38	HPF16_RS03805(HPF16_0750)	E6NDY7	toxin	0.127466	0.00633144	0.0152501	0.00166856	0.0701661	0.00257208	5.34032e-05	0.01529	0.00643525	0.00194408	0.000822688	0.0343861	3.53368e-08	0.0941874	0.0812975	2.99342e-07	5.84444e-08	5.9725e-08	0.00160266	0.00185281	3.69078e-08	0.0377165	7.8928e-09	0.000758276	1.57478e-09	1.08254e-09	1.10626e-09	0.000198024	0.223566	0.264961
1349	HP0146	O24957	cbb3-type cytochrome c oxidase subunit IV	0.0182221	4.68527e-06	0.00139516	9.14313e-07	0.111758	9.38958e-08	6.28895e-05	0.00137682	1.05472e-06	2.63552e-07	9.29091e-08	0.0270655	1.81279e-08	0.0190477	0.299103	2.18143e-07	6.35476e-08	4.25629e-08	4.83257e-07	1.70361e-07	4.96283e-08	0.0219608	4.25697e-08	1.24011e-08	8.30598e-09	4.37171e-09	2.92808e-09	8.52986e-10	0.459887	0.0400475
1214	HP1016	O25660	CDP-diacylglycerol--glycerol-3-phosphate 3-phosphatidyltransferase	0.0294852	0.000912256	0.0013849	4.53785e-07	0.192596	0.000116118	5.35148e-05	0.00201374	2.81808e-06	0.000335389	0.00447111	0.0139374	1.76982e-08	0.0451326	0.192363	3.11849e-07	0.000275447	0.000165215	0.0012154	1.79793e-07	1.68589e-08	0.0154959	9.57468e-09	8.978e-10	1.11669e-09	9.07808e-10	4.25247e-05	1.05878e-10	0.414393	0.0789314
362	HP0479	O25224	glycosyltransferase family protein	0.0679613	1.94919e-05	0.0131209	5.49541e-07	0.193144	1.94896e-08	2.48e-05	0.017345	0.000568077	0.000262896	0.0188929	0.0059356	8.55954e-09	0.0556688	0.118921	5.41636e-07	8.37631e-05	2.51009e-08	0.00116443	2.28421e-07	8.31896e-09	0.00688537	1.52705e-08	5.56145e-10	7.07679e-10	5.41574e-10	6.89137e-10	2.5098e-11	0.324886	0.154684
433	HP1026	O25670	recombination factor protein RarA	0.0566029	0.00488198	0.00141189	0.000309282	0.151402	0.000230696	5.92952e-05	0.00375226	0.00243477	0.000230035	0.00383215	0.00897897	3.77316e-08	0.0456921	0.206077	6.85983e-07	5.27051e-08	0.000491705	0.00144999	0.00103678	2.21342e-08	0.0111258	3.67946e-08	2.82698e-09	3.50877e-09	2.39736e-09	2.97553e-09	2.28615e-10	0.377583	0.114776
1396	HP0424	O34461	hypothetical protein	0.0394603	5.96058e-06	0.00642432	0.00193305	0.162342	3.28941e-08	2.23441e-05	0.00272277	0.0012863	1.22907e-07	0.00151558	0.0131547	1.19156e-08	0.0520967	0.196259	0.00609631	4.16556e-08	0.000285122	0.00682292	0.000999624	2.05436e-08	0.00857257	9.06704e-09	1.61067e-09	1.09409e-09	1.29408e-09	8.79034e-10	1.56152e-10	0.380328	0.101996
[truncated: 408 more rows]
