# Supplementary material for: Towards molecular evolutionary epigenomics with an expanded nucleotide code involving methylated bases
Source: DNA Res. 2025 Sep 16;32(6):dsaf025. doi: 10.1093/dnares/dsaf025 (PMC12666383; doi:10.1093/dnares/dsaf025)
Supplement: dsaf025_Supplementary_Data [file dsaf025_supplementary_data.zip › TableS3.xlsx]

## Sheet: common
	r=90, n=0	r=80, n=0	r=70, n=0	r=60, n=0
T	0.2739	0.2734	0.2731	0.2728
C	0.1749	0.1748	0.1748	0.1747
G	0.2155	0.2154	0.2153	0.2152
A	0.3067	0.306	0.3056	0.3049
E	0.0138	0.0145	0.0149	0.0156
F	0.0122	0.0127	0.013	0.0133
I	0.0013	0.0014	0.0015	0.0015
J	0.0017	0.0018	0.0019	0.002
	r=90, n=24	r=80, n-24	r=70, n=24	r=60, n=24
T	0.2758	0.2754	0.2753	0.2753
C	0.175	0.1749	0.1749	0.1749
G	0.2156	0.2155	0.2155	0.2155
A	0.3091	0.3087	0.3087	0.3086
E	0.0113	0.0118	0.0118	0.0119
F	0.0103	0.0107	0.0108	0.0108
I	0.0012	0.0013	0.0013	0.0013
J	0.0017	0.0017	0.0018	0.0018
